# Supplementary material for: Insights into the Detoxification of Spruce Monoterpenes by the Eurasian Spruce Bark Beetle
Source: Int J Mol Sci. 2024 Sep 23;25(18):10209. doi: 10.3390/ijms251810209 (PMC11432361; doi:10.3390/ijms251810209)
Supplement: Supplementary file 1 [file ijms-25-10209-s001.zip]

Archive with 6 entries (6 files):
- S1_Bioassay_probit_calculation_data_new.xlsx
- S2_Analysis_report.pdf
- S3_Expression browser.xlsx
- S4_figure_Heatmap_Bars_venn_new.xlsx
- S5_RT_qPCR.xlsx
- S6_enzyme assay.xlsx
