# Supplementary material for: Insights into the Detoxification of Spruce Monoterpenes by the Eurasian Spruce Bark Beetle
Source: Int J Mol Sci. 2024 Sep 23;25(18):10209. doi: 10.3390/ijms251810209 (PMC11432361; doi:10.3390/ijms251810209)
Supplement: Supplementary file 1 [file ijms-25-10209-s001.zip › S1_Bioassay_probit_calculation_data_new.xlsx]

## Sheet: LC70-48 H
		24h			%corrected mortality for different CONCENTRATION (µL/20mL)							Chemical	48h			%corrected mortality for different CONCENTRATION (µL/20mL)								72 h			%corrected mortality for different CONCENTRATION (µL/20mL)
	chemical	LC50 (µL/20mL)	LC70 (µL/20mL)	%control mortality	1 (µL/20mL)	2 (µL/20mL)	4 (µL/20mL)	8 (µL/20mL)	16 (µL/20mL)				LC50 (µL/20mL)	LC70 (µL/20mL)	% Control mortality	1 (µL/20mL)	2 (µL/20mL)	4 (µL/20mL)	8 (µL/20mL)	16 (µL/20mL)			chemical	LC50 (µL/20mL)	LC70 (µL/20mL)	%control mortality	1 (µL/20mL)	2 (µL/20mL)	4 (µL/20mL)	8 (µL/20mL)	16 (µL/20mL)
	α-Pinene	6.37211	10.5151	0	10	5	18.33	63.33	88.33			Sabine	4.38603	6.0148	10	-4	8	20	84	100			α-Pinene	did not calculate because control mortality is very high		31.6667	56.1	46.34	63.41	90.24	100
	Sabine	6.42805	8.3827	0	1.67	1.67	8.33	66.67	100			α-Pinene	3.61019	6.57116	6.67	16.07	28.57	37.5	71.43	96.43			Sabine			21.6667	8.51	36.17	42.55	93.62	100
	Myrcene	7.71454	10.9601	8.34	1.82	1.82	1.82	61.82	80			Myrcene	5.34156	8.05326	16.67	6	12	12	72	90			Myrcene			48.3333	-25.81	3.23	22.58	74.19	93.55
	(R)-(+)-Limonene	8.96243	13.4282	0	5	1.67	5	31.67	91.67			(R)-(+)-Limonene	6.20978	8.42075	5	8.77	3.51	21.05	57.89	98.25			(R)-(+)-Limonene			40	30.56	-2.78	41.67	80.56	100
	(S)-(-)-Limonene	10.9586	12.9781	1.667	8.47	10.17	5.08	15.25	88.14			(S)-(-)-Limonene	7.29659	10.643	23	8.7	6.52	17.39	26.09	89.13			(S)-(-)-Limonene			53.3333	10.71	-32.14	25	75	100
Henderson-Tilton's formula
				Corrected Mortality %			=	(1-	n in Co before treatment * n in T after treatment					)*10
									n in Co after treatment * n in T before treatment
									Where : n = Insect population , T = treated , Co = control
								Reference:
								Henderson, C.F. and E. W. Tilton, 1955. Tests with acaricides against the brow wheat mite, J. Econ. Entomol. 48:157-161.
wild (F0) at double LC70
		control			R-limonene			Sabiene
		no. set	no. alive	% motality	no. set	no. alive	% CORRECTED motality	no. set	no. alive	% CORRECTED motality
	R1	14	11	21.4286	21	2	87.8788	21	3	81.8182
	R2	14	12	14.2857	21	4	77.7778	21	1	94.4444
	R3	14	11	21.4286	29	6	73.6677	29	6	73.6677
	total		34			12			10
						2x5	79.7748			83.3101
wild (F0) at LC70
		control			R-limonene			Sabiene
		no. set	no. alive	% motality	no. set	no. alive	% CORRECTED motality	no. set	no. alive	% CORRECTED motality
	R1	22	22	0	44	28	36.3636	44	33	25
taken for RNA	R2	17	17	0	34	19	44.1176	34	19	44.1176
	R3	16	14	12.5	29	20	21.1823	29	17	33.0049
						avg mortality	33.8878		avg mortality	34.0409

## Sheet: Mortality plot all
	chemical	control	1	2	4	8	16			chemical	control	1	2	4	8	16			chemical	control	1	2	4	8	16
	α-pinene-24H	0	10	5	18.33	63.33	88.33			α-pinene-48H	6.67	16.07	28.57	37.5	71.43	96.43			α-pinene-72H	31.6667	56.1	46.34	63.41	90.24	100
	chemical	control	1	2	4	8	16			chemical	control	1	2	4	8	16			chemical	control	1	2	4	8	16
	sabine	0	1.67	1.67	8.33	66.67	100			sabine	10	-4	8	20	84	100			sabine	21.6667	8.51	36.17	42.55	93.62	100
	chemical	control	1	2	4	8	16			chemical	control	1	2	4	8	16			chemical	control	1	2	4	8	16
	myrcene	8.34	1.82	1.82	1.82	61.82	80			myrcene	16.67	6	12	12	72	90			myrcene	48.3333	-25.81	3.23	22.58	74.19	93.55
	chemical	control	1	2	4	8	16			chemical	control	1	2	4	8	16			chemical	control	1	2	4	8	16
	r-limonene	0	5	1.67	5	31.67	91.67			r-limonene	5	8.77	3.51	21.05	57.89	98.25			r-limonene	40	30.56	-2.78	41.67	80.56	100
	chemical	control	1	2	4	8	16			chemical	control	1	2	4	8	16			chemical	control	1	2	4	8	16
	S-limonene	1.667	8.47	10.17	5.08	15.25	88.14			S-limonene	23	8.7	6.52	17.39	26.09	89.13			S-limonene	53.3333	10.71	-32.14	25	75	100

## Sheet: Bioaasay_sabiene
Dose- control			Chemical- sabiene					***1 denotes mortality																	mortality female	mortality male		F-Test Two-Sample for Variances
																								control	4	2
																								1 µL	3	5			mortality female	mortality male
FEMALE										MALE														2 µL	7	7		Mean	13.8333	12.8333
																								4 µL	14	6		Variance	129.367	150.967
Sr no	Date	Weight	12 hr	24 hr	36 hr	48 hr	60 hr	72 hr		Sr no	Date	Weight	12 hr	24 hr	36 hr	48 hr	60 hr	72 hr						8 µL	25	27		Observations	6	6
1	2021-07-02	10.42								1	2021-07-02	11.84								F-Test Two-Sample for Variances				16 µL	30	30		df	5	5
2		9.82			1	1	1	1		2		9.81				1	1	1										F	0.856922
3		12.23			1	1	1	1		3		11.9									Variable 1	Variable 2						P(F<=f) one-tail	0.434791
4		11.92								4		9.38					1	1		Mean	11.356	10.681						F Critical one-tail	0.198007
5		10.48								5		9.06								Variance	1.24013	1.52927
6		11.09								6		8.12								Observations	30	30
7		11.29								7		11.99								df	29	29						T-test
8		10.02								8		11.74								F	0.810928							p=	0.443297
9		11.6								9		11.28								P(F<=f) one-tail	0.288097
10		11.99								10		12.59								F Critical one-tail	0.5374
11	2021-07-03	11.66				1	1	1		11	2021-07-03	10.95
12		12.4								12		10.41
13		11.11								13		10.54					1	1		T-test
14		13.4								14		9.42								p=	0.0151125
15		11.73								15		11.58
16		13.79								16		11.09
17		11.83								17		11.18						1
18		11.28								18		10.03
19		12.92								19		10.28
20		12.49								20		12.44
21		10.98								21		10.36
22		11.21								22		12.9
23		10.48					1	1		23		12.06						1
24		10.87								24		10.73
25		10.77								25		9.43
26	2021-07-04	12.26								26	2021-07-04	10.17
27		10.05					1	1		27		8.89				1	1	1
28		8.74				1	1	1		28		10.82
29		11.89						1		29		10.85
30		9.96								30		8.59
Total		11.356	0	0	2	4	6	7		Total		10.681	0	0	0	2	4	6
Total Death		11.0185	0	0	2	6	10	13
%mortality			0	0	3.33333	10	16.6667	21.6667
Dose- 1 µl			Chemical- sabiene
FEMALE										MALE
Sr no	Date	Weight	12 hr	24 hr	36 hr	48 hr	60 hr	72 hr		Sr no	Date	Weight	12 hr	24 hr	36 hr	48 hr	60 hr	72 hr		F-Test Two-Sample for Variances
1	2021-07-02	10.73								1	2021-07-02	12.77
2		11.99								2		11.04									Variable 1	Variable 2
3		11.58								3		11.37								Mean	11.1153	11.052
4		11.32								4		11.04								Variance	2.33713	1.97676
5		12.76								5		11.06								Observations	30	30
6		13.71								6		12.07								df	29	29
7		9.06					1	1		7		13.97								F	1.1823
8		11.27								8		10.63								P(F<=f) one-tail	0.327517
9		10.31								9		11.02								F Critical one-tail	1.86081
10		12.67								10		12.17			1	1	1	1
11	2021-07-03	9.79						1		11	2021-07-03	8.36
12		9.83				1	1	1		12		13.5
13		11.73								13		11.85								T-test
14		12.48								14		10.36								p=	0.433969
15		12.54			1	1	1	1		15		9.79
16		13.11					1	1		16		12.52
17		8.06								17		12.2			1	1	1	1
18		12.3								18		10.1
19		9.82					1	1		19		9.65			1	1	1	1
20		9.66								20		11.22
21		11.9								21		9.4	1	1	1	1	1	1
22		10.5					1	1		22		10.16
23		12.56								23		10.84
24		10.31								24		11.77					1	1
25		12.6			1	1	1	1		25		8.15
26	2021-07-04	11.42								26	2021-07-04	12.74
27		12.36						1		27		10.51						1
28		10.45								28		9.06				1	1	1
29		8.41								29		10.3
30		8.23						1		30		11.94
Total		11.1153	0	0	2	3	7	10		Total		11.052	1	1	4	5	6	7
Total Death		11.0837	1	1	6	8	13	17
Dose- 2 µl			Chemical- sabiene
FEMALE										MALE
Sr no	Date	Weight	12 hr	24 hr	36 hr	48 hr	60 hr	72 hr		Sr no	Date	Weight	12 hr	24 hr	36 hr	48 hr	60 hr	72 hr		F-Test Two-Sample for Variances
1	2021-07-02	12.29								1	2021-07-02	11.16
2		12.75					1	1		2		12.37									Variable 1	Variable 2
3		13.07								3		9.45				1	1	1		Mean	11.5807	10.8763
4		11.31								4		11.26								Variance	1.55211	1.9294
5		12.38								5		12.14								Observations	30	30
6		12.09			1	1	1	1		6		9.29								df	29	29
7		13.28								7		10.54								F	0.804454
8		10.71								8		9.4								P(F<=f) one-tail	0.28086
9		12.31								9		11.88								F Critical one-tail	0.5374
10		10.77								10		14.12
11	2021-07-03	13.19						1		11	2021-07-03	10.27						1
12		12.69								12		10.05			1	1	1	1
13		12.26			1	1	1	1		13		13.15								T-test
14		10.05			1	1	1	1		14		11.43								p=	0.0215769
15		9.73					1	1		15		10.22						1
16		11.78								16		9.7
17		9.76								17		11.74
18		11.58					1	1		18		9.37					1	1
19		11.14					1	1		19		10.56
20		14.08								20		9.82
21		10.54								21		10.41				1	1	1
22		11.84				1	1	1		22		11.21				1	1	1
23		10.71				1	1	1		23		9.16					1	1
24		10.53				1	1	1		24		12.48
25		12.33						1		25		13.73				1	1	1
26	2021-07-04	12.28								26	2021-07-04	8.77						1
27		9.64				1	1	1		27		10.57				1	1	1
28		10.34						1		28		9.48						1
29		12.61					1	1		29		11					1	1
30		9.38						1		30		11.56		1	1	1	1	1
Total		11.5807	0	0	3	7	12	16		Total		10.8763	0	1	2	7	10	14
Total Death		11.2285	0	1	5	14	22	30
Dose- 4 µl			Chemical- sabiene
FEMALE										MALE
Sr no	Date	Weight	12 hr	24 hr	36 hr	48 hr	60 hr	72 hr		Sr no	Date	Weight	12 hr	24 hr	36 hr	48 hr	60 hr	72 hr		F-Test Two-Sample for Variances
1	2021-07-02	9.62			1	1	1	1		1	2021-07-02	10.3						1
2		11.61			1	1	1	1		2		12.76					1	1			Variable 1	Variable 2
3		8.75						1		3		9.34					1	1		Mean	10.3593	10.5697
4		8.77				1	1	1		4		9.85								Variance	1.73112	1.93833
5		9.45					1	1		5		11.3								Observations	30	30
6		11.29								6		9.77								df	29	29
7		11.45								7		10.82								F	0.893098
8		10.56	1	1	1	1	1	1		8		14.49								P(F<=f) one-tail	0.38143
9		9.25								9		9.57			1	1	1	1		F Critical one-tail	0.5374
10		9.62					1	1		10		13.26
11	2021-07-03	11.55								11	2021-07-03	11.31
12		8.92					1	1		12		10.37
13		8.33			1	1	1	1		13		9.67	1	1	1	1	1	1		T-test
14		10.54								14		11.54				1	1	1		p=	0.274956
15		11.44								15		11.28
16		12.71								16		10.8
17		13.02								17		10.69
18		9.97						1		18		11.3				1	1	1
19		12.43								19		9.36
20		11.29	1	1	1	1	1	1		20		11.02			1	1	1	1
21		8.39	1	1	1	1	1	1		21		11.18
22		10.64				1	1	1		22		9.76
23		12.02			1	1	1	1		23		8.13					1	1
24		9.56			1	1	1	1		24		9.35					1	1
25		9.64		1	1	1	1	1		25		8.61					1	1
26	2021-07-04	9.16				1	1	1		26	2021-07-04	8.57					1	1
27		10.55			1	1	1	1		27		10.7					1	1
28		10.76								28		10.37			1	1	1	1
29		10.55				1	1	1		29		9.61
30		8.94								30		12.01
Total		10.3593	3	4	10	14	17	19		Total		10.5697	1	1	4	6	13	14
Total Death		10.4645	4	5	14	20	30	33
Dose- 8 µl			Chemical- sabiene
FEMALE										MALE
Sr no	Date	Weight	12 hr	24 hr	36 hr	48 hr	60 hr	72 hr		Sr no	Date	Weight	12 hr	24 hr	36 hr	48 hr	60 hr	72 hr		F-Test Two-Sample for Variances
1	2021-07-02	12.76					1	1		1	2021-07-02	10.06	1	1	1	1	1	1
2		12.19	1	1	1	1	1	1		2		8.45	1	1	1	1	1	1			Variable 1	Variable 2
3		12.44			1	1	1	1		3		9.09			1	1	1	1		Mean	10.9707	10.8737
4		12.71	1	1	1	1	1	1		4		13.44	1	1	1	1	1	1		Variance	2.62172	3.14615
5		11.79			1	1	1	1		5		9	1	1	1	1	1	1		Observations	30	30
6		9.68			1	1	1	1		6		9.88						1		df	29	29
7		10.26			1	1	1	1		7		15.09	1	1	1	1	1	1		F	0.83331
8		7.91	1	1	1	1	1	1		8		12.24	1	1	1	1	1	1		P(F<=f) one-tail	0.313326
9		10.39	1	1	1	1	1	1		9		8.96	1	1	1	1	1	1		F Critical one-tail	0.5374
10		8.85			1	1	1	1		10		9.64	1	1	1	1	1	1
11	2021-07-03	9.98				1	1	1		11	2021-07-03	12.18	1	1	1	1	1	1
12		10.4				1	1	1		12		10.15			1	1	1	1
13		10.93			1	1	1	1		13		10.77	1	1	1	1	1	1		T-test
14		11.45	1	1	1	1	1	1		14		11.42		1	1	1	1	1		p=	0.412849
15		11.75					1	1		15		11.39	1	1	1	1	1	1
16		9			1	1	1	1		16		11.13	1	1	1	1	1	1
17		13.41								17		9.67	1	1	1	1	1	1
18		11.24				1	1	1		18		14.72	1	1	1	1	1	1
19		9.67	1	1	1	1	1	1		19		12.36	1	1	1	1	1	1
20		12.34						1		20		10.36	1	1	1	1	1	1
21		12.54	1	1	1	1	1	1		21		11.37
22		11.67	1	1	1	1	1	1		22		11.09	1	1	1	1	1	1
23		10.93	1	1	1	1	1	1		23		11.97
24		9.73	1	1	1	1	1	1		24		9.35	1	1	1	1	1	1
25		10.35	1	1	1	1	1	1		25		10.55		1	1	1	1	1
26	2021-07-04	11.21	1	1	1	1	1	1		26	2021-07-04	13.96	1	1	1	1	1	1
27		12.23					1	1		27		10.6	1	1	1	1	1	1
28		14.33	1	1	1	1	1	1		28		9.49	1	1	1	1	1	1
29		9.79	1	1	1	1	1	1		29		8.24	1	1	1	1	1	1
30		7.19	1	1	1	1	1	1		30		9.59	1	1	1	1	1	1
Total		10.9707	15	15	22	25	28	29		Total		10.8737	23	25	27	27	27	28
Total Death		10.9222	38	40	49	52	55	57
Dose- 16 µl			Chemical- sabiene
FEMALE										MALE
Sr no	Date	Weight	12 hr	24 hr	36 hr	48 hr	60 hr	72 hr		Sr no	Date	Weight	12 hr	24 hr	36 hr	48 hr	60 hr	72 hr		F-Test Two-Sample for Variances
1	2021-07-02	9.59		1	1	1	1	1		1	2021-07-02	12.47	1	1	1	1	1	1
2		10.51	1	1	1	1	1	1		2		12.61	1	1	1	1	1	1			Variable 1	Variable 2
3		13.67	1	1	1	1	1	1		3		12.37	1	1	1	1	1	1		Mean	11.13	10.6603
4		13.57	1	1	1	1	1	1		4		12.07	1	1	1	1	1	1		Variance	2.46293	2.06491
5		12.4	1	1	1	1	1	1		5		8.25	1	1	1	1	1	1		Observations	30	30
6		12.68	1	1	1	1	1	1		6		9.66		1	1	1	1	1		df	29	29
7		10.12	1	1	1	1	1	1		7		11	1	1	1	1	1	1		F	1.19275
8		12.12	1	1	1	1	1	1		8		10.5	1	1	1	1	1	1		P(F<=f) one-tail	0.319095
9		10.52	1	1	1	1	1	1		9		10.58	1	1	1	1	1	1		F Critical one-tail	1.86081
10		8.36	1	1	1	1	1	1		10		9.09	1	1	1	1	1	1
11	2021-07-03	9.11	1	1	1	1	1	1		11	2021-07-03	10.35	1	1	1	1	1	1
12		9.94	1	1	1	1	1	1		12		11.4	1	1	1	1	1	1
13		12.26	1	1	1	1	1	1		13		10.78	1	1	1	1	1	1		T-test
14		13.27	1	1	1	1	1	1		14		11.08	1	1	1	1	1	1		p=	0.115796
15		9.96	1	1	1	1	1	1		15		13.18	1	1	1	1	1	1
16		11.31	1	1	1	1	1	1		16		12.74	1	1	1	1	1	1
17		9.8	1	1	1	1	1	1		17		9.74	1	1	1	1	1	1
18		12.73	1	1	1	1	1	1		18		10.66	1	1	1	1	1	1
19		11.84	1	1	1	1	1	1		19		8.98	1	1	1	1	1	1
20		12.14	1	1	1	1	1	1		20		9.82	1	1	1	1	1	1
21		9.06	1	1	1	1	1	1		21		10.27	1	1	1	1	1	1
22		13.9		1	1	1	1	1		22		9.24	1	1	1	1	1	1
23		11.49	1	1	1	1	1	1		23		7.97	1	1	1	1	1	1
24		10.47	1	1	1	1	1	1		24		10.52	1	1	1	1	1	1
25		10.98	1	1	1	1	1	1		25		10.82	1	1	1	1	1	1
26	2021-07-04	9.74	1	1	1	1	1	1		26	2021-07-04	10.55	1	1	1	1	1	1
27		11.24	1	1	1	1	1	1		27		7.85	1	1	1	1	1	1
28		11.81	1	1	1	1	1	1		28		10.71	1	1	1	1	1	1
29		11.12	1	1	1	1	1	1		29		12.21	1	1	1	1	1	1
30		8.19	1	1	1	1	1	1		30		12.34	1	1	1	1	1	1
Total		11.13	28	30	30	30	30	30		Total		10.6603	29	30	30	30	30	30
Total Death		10.8952	57	60	60	60	60	60
Chemical- sabiene
LC 50 for 24 hr										LC50 for 48 hr
Dose (µL/L)Tested	Dose (µL/20mL)		Killed							Dose (µL/L)Tested	Dose (µL/20mL)		Killed
1	0	60	0							1	0	60	6
50	1	60	1							50	1	60	8
100	2	60	1							100	2	60	14
200	4	60	5							200	4	60	20
400	8	60	40							400	8	60	52
800	16	60	60							800	16	60	60

## Sheet: sabiene
Chemical- sabiene
LC 50 for 24 hr											LC50 for 48 hr									LC50 for 72 hr
Dose (µL/L)Tested		Dose (µL/20mL)		Killed	control mortality	0					Dose (µL/L)Tested	Dose (µL/20mL)		Killed	control mortality	10				Dose (µL/L)Tested	Dose (µL/20mL)		Killed	control mortality	21.6667
1		0	60	0							1	0	60	6						1	0	60	13
50		1	60	1							50	1	60	8						50	1	60	17
100		2	60	1							100	2	60	14						100	2	60	30
200		4	60	5							200	4	60	20						200	4	60	33
400		8	60	40							400	8	60	52						400	8	60	57
800		16	60	60							800	16	60	60						800	16	60	60
LC 50 for 48 hr
Dose (µL/L)Tested		Dose (µL/20mL)	tested	Killed	control mortality	.oo					Dose (µL/L)Tested	Dose (µL/20mL)	tested	Killed	control mortality	0.1				Dose (µL/L)Tested	Dose (µL/20mL)	testede	Killed	control mortality	0.216667
50		1	60	1							50	1	60	8						50	1	60	17
100		2	60	1							100	2	60	14						100	2	60	30
200		4	60	5							200	4	60	20						200	4	60	33
400		8	60	40							400	8	60	52						400	8	60	57
800		16	60	60							800	16	60	60						800	16	60	60
		TIME MORTALITY
		12 H	24 H	36 H	48 H	60 H	72 H
Control		0	0	2	6	10	13
1 µl		1	1	6	8	13	17
2 µl		0	1	5	14	22	30
4 µl		4	5	14	20	30	33
8 µl		38	40	49	52	55	57
16 µl		57	60	60	60	60	60
		SURVIVAL
		12 H	24 H	36 H	48 H	60 H	72 H
Control		60	60	58	54	50	47
1 µl		59	59	54	52	47	43
2 µl		60	59	55	46	38	30
4 µl		56	55	46	40	30	27
8 µl		22	20	11	8	5	3
16 µl		3	0	0	0	0	0
		SURVIVAL
	0 H	12 H	24 H	36 H	48 H	60 H	72 H
Control	100	100	100	96.6667	90	83.3333	78.3333
1 µl	100	98.3333	98.3333	90	86.6667	78.3333	71.6667
2 µl	100	100	98.3333	91.6667	76.6667	63.3333	50
4 µl	100	93.3333	91.6667	76.6667	66.6667	50	45
8 µl	100	36.6667	33.3333	18.3333	13.3333	8.33333	5
16 µl	100	5	0	0	0	0	0

## Sheet: sab-24h
	XLSTAT 2020.3.1.1003 - Dose effect analysis - Start time: 06/01/2022 at 16:47:48 / End time: 06/01/2022 at 16:48:01 / Microsoft Excel 16.010382
	Observation weights: Workbook = data for all chemicals.xlsx / Sheet = sabiene / Range = sabiene!$C$17:$C$22 / 5 rows and 1 column
	Response variable(s): Workbook = data for all chemicals.xlsx / Sheet = sabiene / Range = sabiene!$D$17:$D$22 / 5 rows and 1 column
	Quantitative: Workbook = data for all chemicals.xlsx / Sheet = sabiene / Range = sabiene!$B$17:$B$22 / 5 rows and 1 column
	Model: Probit
	Confidence interval (%): 95
	Stop conditions: Iterations = 100 / Convergence = 0.000001
	Maximization of Firth's penalized likelihood function using the Newton-Raphson algorithm
	Summary statistics:
	Variable	Observations	Obs. with missing data	Obs. without missing data	Minimum	Maximum	Mean	Std. deviation
	Killed	5	0	5	1	60	21.4	24.2777
	Log(Dose (µL/20mL))	5	0	5	0	1.20412	0.60206	0.426432
	Regression of variable Killed:
	Goodness of fit statistics (Variable Killed):
	Statistic	Independent	Full
	Observations	300	300
	Sum of weights	300	300
	DF	299	298
	-2 Log(Likelihood)	390.886	140.154
	R²(McFadden)	0	0.641446
	R²(Cox and Snell)	0	0.566461
	R²(Nagelkerke)	0	0.777816
	AIC	392.886	144.154
	SBC	396.589	151.561
	Iterations	0	12
	Test of the null hypothesis H0: Y=0.357 (Variable Killed):
	Statistic	DF	Chi-square	Pr > Chi²
	-2 Log(Likelihood)	1	250.732	< 0.0001
	Score	1	187.814	< 0.0001
	Wald	1	97.9292	< 0.0001
	Type II analysis (Variable Killed):
	Source	DF	Chi-square (Wald)	Pr > Wald	Chi-square (LR)	Pr > LR
	Log(Dose (µL/20mL))	1	97.9292	< 0.0001	250.732	< 0.0001
	Model parameters (Variable Killed):
	Source	Value	Standard error	Wald Chi-Square	Pr > Chi²	Wald Lower bound (95%)	Wald Upper bound (95%)	PL Lower bound (95%)	PL Upper bound (95%)	Odds ratio	Odds ratio Lower bound (95%)	Odds ratio Upper bound (95%)
	Intercept	-3.67511	0.380283	93.3956	< 0.0001	-4.42045	-2.92977	-4.26221	-3.14313
	Log(Dose (µL/20mL))	4.54795	0.459579	97.9292	< 0.0001	3.6472	5.44871	3.90572	5.25803	94.4389	38.3669	232.458
	Natural mortality:		0
	Equation of the model (Variable Killed):
	Killed = 0+1*(XLSTAT_CDFNormal(-3.6751065330458+4.54795343685478*Log(Dose (µL/20mL))))
	Standardized coefficients (Variable Killed):
	Source	Value	Standard error	Wald Chi-Square	Pr > Chi²	Wald Lower bound (95%)	Wald Upper bound (95%)	PL Lower bound (95%)	PL Upper bound (95%)
	Log(Dose (µL/20mL))	1.93616	0.195652	97.9292	< 0.0001	1.55269	2.31963	1.57556	2.34871
	Predictions and residuals (Variable Killed):
	Observation	Weight	Log(Dose (µL/20mL))	Killed	Pred(Killed)	Independent	Killed/Weight	Pred(Killed)/Weight	Std. residual	Std. residual (Independent)	Lower bound 95%	Upper bound 95%
	Obs1	60	0	1	0.00713251	21.4	0.0166667	0.000118875	11.757	-5.49801	0.00029549	0.101765
	Obs2	60	0.30103	1	0.633258	21.4	0.0166667	0.0105543	0.463312	-5.49801	0.153476	2.09761
	Obs3	60	0.60206	5	10.4633	21.4	0.0833333	0.174388	-1.8588	-4.41997	6.70002	15.3505
	Obs4	60	0.90309	40	40.03	21.4	0.666667	0.667167	-0.00822987	5.01289	34.4044	45.0889
	Obs5	60	1.20412	60	57.8497	21.4	1	0.964162	1.49338	10.4031	54.8318	59.2422
	Probability analysis with the fitted model (Variable Killed):
	Probability	Dose (µL/20mL)	Lower bound 95%	Upper bound 95%
	0.01	1.97954	1.45589	2.45352
	0.05	2.79518	2.2165	3.30506
	0.1	3.35964	2.76436	3.88634
	0.2	4.19782	3.59202	4.75509
	0.3	4.92918	4.31211	5.53355
	0.4	5.65423	5.01097	6.3363
	0.5	6.42805	5.73205	7.23449
	0.6	7.30777	6.51834	8.30885
	0.7	8.3827	7.43638	9.69128
	0.8	9.84315	8.62606	11.6715
	0.9	12.2989	10.5252	15.2079
	0.95	14.7825	12.3599	18.9921
	0.99	20.8735	16.6274	28.953

## Sheet: sab-48h
	XLSTAT 2020.3.1.1003 - Dose effect analysis - Start time: 06/01/2022 at 16:46:46 / End time: 06/01/2022 at 16:46:59 / Microsoft Excel 16.010382
	Observation weights: Workbook = data for all chemicals.xlsx / Sheet = sabiene / Range = sabiene!$M$17:$M$22 / 5 rows and 1 column
	Response variable(s): Workbook = data for all chemicals.xlsx / Sheet = sabiene / Range = sabiene!$N$17:$N$22 / 5 rows and 1 column
	Quantitative: Workbook = data for all chemicals.xlsx / Sheet = sabiene / Range = sabiene!$L$17:$L$22 / 5 rows and 1 column
	Model: Probit
	Confidence interval (%): 95
	Stop conditions: Iterations = 100 / Convergence = 0.000001
	Maximization of Firth's penalized likelihood function using the Newton-Raphson algorithm
	Summary statistics:
	Variable	Observations	Obs. with missing data	Obs. without missing data	Minimum	Maximum	Mean	Std. deviation
	Killed	5	0	5	8	60	30.8	21.1103
	Log(Dose (µL/20mL))	5	0	5	0	1.20412	0.60206	0.426432
	Regression of variable Killed:
	Goodness of fit statistics (Variable Killed):
	Statistic	Independent	Full
	Observations	300	300
	Sum of weights	300	300
	DF	299	298
	-2 Log(Likelihood)	418.543	237.124
	R²(McFadden)	0	0.433453
	R²(Cox and Snell)	0	0.453778
	R²(Nagelkerke)	0	0.603266
	AIC	420.543	241.124
	SBC	424.246	248.531
	Iterations	0	14
	Test of the null hypothesis H0: Y=0.562 (Variable Killed):
	Statistic	DF	Chi-square	Pr > Chi²
	-2 Log(Likelihood)	1	181.419	< 0.0001
	Score	1	146.817	< 0.0001
	Wald	1	37.4636	< 0.0001
	Type II analysis (Variable Killed):
	Source	DF	Chi-square (Wald)	Pr > Wald	Chi-square (LR)	Pr > LR
	Log(Dose (µL/20mL))	1	37.4636	< 0.0001	181.419	< 0.0001
	Model parameters (Variable Killed):
	Source	Value	Standard error	Wald Chi-Square	Pr > Chi²	Wald Lower bound (95%)	Wald Upper bound (95%)	PL Lower bound (95%)	PL Upper bound (95%)	Odds ratio	Odds ratio Lower bound (95%)	Odds ratio Upper bound (95%)
	Intercept	-2.81022	0.53521	27.5698	< 0.0001	-3.85921	-1.76123	-3.853	-2.16841
	Log(Dose (µL/20mL))	4.15922	0.679527	37.4636	< 0.0001	2.82737	5.49106	3.32844	5.44167	64.0213	16.9009	242.515
	Natural mortality:		0.1
	Equation of the model (Variable Killed):
	Killed = 0.1+0.9*(XLSTAT_CDFNormal(-2.81022329265667+4.15921585297319*Log(Dose (µL/20mL))))
	Standardized coefficients (Variable Killed):
	Source	Value	Standard error	Wald Chi-Square	Pr > Chi²	Wald Lower bound (95%)	Wald Upper bound (95%)	PL Lower bound (95%)	PL Upper bound (95%)
	Log(Dose (µL/20mL))	1.77066	0.289289	37.4636	< 0.0001	1.20367	2.33766	1.3142	2.76159
	Predictions and residuals (Variable Killed):
	Observation	Weight	Log(Dose (µL/20mL))	Killed	Pred(Killed)	Independent	Killed/Weight	Pred(Killed)/Weight	Std. residual	Std. residual (Independent)	Lower bound 95%	Upper bound 95%
	Obs1	60	0	8	6.13367	33.72	0.133333	0.102228	0.795326	-6.69253	6.00307	8.11138
	Obs2	60	0.30103	14	9.21818	33.72	0.233333	0.153636	1.71195	-5.13128	6.70325	16.0716
	Obs3	60	0.60206	20	26.5067	33.72	0.333333	0.441779	-1.69154	-3.57004	20.0899	33.6085
	Obs4	60	0.90309	52	50.7069	33.72	0.866667	0.845115	0.461408	4.75659	45.727	54.4099
	Obs5	60	1.20412	60	59.2453	33.72	1	0.987422	0.874239	6.83824	56.7827	59.8773
	Probability analysis with the fitted model (Variable Killed):
	Probability	Dose (µL/20mL)	Lower bound 95%	Upper bound 95%
	0.01
	0.05
	0.1	4.73873
	0.2	2.41092	1.54071	3.08623
	0.3	3.10315	2.20778	3.7799
	0.4	3.73338	2.8569	4.41051
	0.5	4.38603	3.54863	5.08451
	0.6	5.11979	4.31781	5.89876
	0.7	6.0148	5.19828	7.01603
	0.8	7.23637	6.2681	8.78542
	0.9	9.31409	7.84774	12.3152
	0.95	11.4477	9.30688	16.4441
	0.99	16.8041	12.6226	28.5201

## Sheet: Bioaasay_R-limonene
Dose- 1 µL water control				Chemical- water				1 denotes death																			mortality female	mortality male			F-Test Two-Sample for Variances
																										control	3	0
																										1 µL	2	6				mortality female	mortality male
FEMALE											MALE															2 µL	4	1			Mean	11.1667	9.83333
																										4 µL	7	8			Variance	130.967	123.367
Sr no	Date	Time	Weight	12 hr	24 hr	36 hr	48 hr	60 hr	72 hr		Sr no	Date	Time	Weight	12 hr	24 hr	36 hr	48 hr	60 hr	72 hr						8 µL	22	14			Observations	6	6
1	4th august 21		12.812								1	4th aug 21		13.605					1	1	1	F-Test Two-Sample for Variances				16 µL	29	30			df	5	5
2			12.406								2			7.374					1	1	2										F	1.0616
3			8.99								3			9.66							3		Variable 1	Variable 2							P(F<=f) one-tail	0.474647
4			7.402					1	1		4			9.941						1	4	Mean	10.3238	10.6508							F Critical one-tail	5.05033
5			10.975								5	9th aug 21		9.982							5	Variance	2.37269	2.36888
6			9.18						1		6			10.542						1	6	Observations	30	30
7	9th august 21		11.666					1	1		7			9.171							7	df	29	29							T-test
8			10.47						1		8			14.417					1	1	8	F	1.00161								p=	0.420921
9			11.61								9			9.616					1	1	9	P(F<=f) one-tail	0.498289
10			11.033								10			12.046					1	1	10	F Critical one-tail	1.86081
11			12.268						1		11	10th aug 21		9.929						1	11
12			10.194								12			9.665						1	12
13			9.991				1	1	1		13			8.845					1	1	13	T-test
14	10th august 21		9.002			1	1	1	1		14	23rd aug 21		11.479							14	p=	0.207075
15			11.446								15			9.405							15
16			10.429					1	1		16			9.136							16
17			8.881								17			12.339					1	1	17
18	2021-08-23		9.536								18			10.078					1	1	18
19			10.762								19			10.689							19
20			8.177			1	1	1	1		20			12.024					1	1	20
21			13.517								21			10.968							21
22			11.429								22			9.15							22
23			9.02								23	24th aug 21		10.065							23
24			7.62								24			10.84							24
25			8.456								25			12.928							25
26			9.864								26	25th aug 21		11.04						1	26
27	2021-08-24		11.107								27			9.65							27
28			9.111						1		28			11.95							28
29	2021-08-25		11.45								29			12.32							29
30			10.91								30			10.67							30
Total			10.3238	0	0	2	3	6	10		Total			10.6508	0	0	0	0	9	14
Total Death			10.4873	0	0	2	3	15	24
%mortality				0	0	3.33333	5	25	40
Dose- 1 µL				Chemical- R-limonene
FEMALE											MALE
																							F-Test Two-Sample for Variances
Sr no	Date	Time	Weight	12 hr	24 hr	36 hr	48 hr	60 hr	72 hr		Sr no	Date	Time	Weight	12 hr	24 hr	36 hr	48 hr	60 hr	72 hr
1	4th august 21		9.455								1	4th aug 21		10.096						1	1			Variable 1	Variable 2
2			9.193					1	1		2			11.982						1	2		Mean	10.535	10.8031
3			12.715								3			11.029							3		Variance	1.72597	1.86564
4			10.092						1		4			11.242							4		Observations	30	30
5			10.621						1		5	9th aug 21		10.2							5		df	29	29
6			9.38								6			13.168							6		F	0.925138
7	9th august 21		10.223						1		7			8.573						1	7		P(F<=f) one-tail	0.417735
8			9.407					1	1		8			8.285						1	8		F Critical one-tail	0.5374
9			12.344						1		9			12.678						1	9
10			9.17						1		10			12.287				1	1	1	10
11			11.783					1	1		11	10th aug 21		8.551						1	11		T-test
12			12.074	1	1	1	1	1	1		12			11.455					1	1	12		p=	0.22079
13			10.833								13			8.697				1	1	1	13
14	10th august 21		9.076				1	1	1		14	23rd aug 21		10.894		1	1	1	1	1	14
15			11.877						1		15			11.965					1	1	15
16			6.551					1	1		16			12.253							16
17			10.47								17			9.955					1	1	17
18	2021-08-23		11.777								18			12.2							18
19			10.755						1		19			9.294				1	1	1	19
20			12.129								20			8.786							20
21			11.393						1		21			9.722			1	1	1	1	21
22			10.137								22			11.518						1	22
23			12.062								23	24th aug 21		12.55							23
24			11.197								24			10.24	1	1	1	1	1	1	24
25			10.736								25			11.774					1	1	25
26			10.867								26	25th aug 21		10.43							26
27	2021-08-24		10.744								27			10.73						1	27
28			9.55								28			11.2							28
29	2021-08-25		9.42						1		29			11.24							29
30			10.02					1	1		30			11.1					1	1	30
Total			10.535	1	1	1	2	7	16		Total			10.8031	1	2	3	6	11	19
Total Death			10.6691	2	3	4	8	18	35
%mortality				3.33333	5	6.66667	13.3333	30	58.3333
Dose- 2 µL				Chemical- R-limonene
FEMALE											MALE
Sr no	Date	Time	Weight	12 hr	24 hr	36 hr	48 hr	60 hr	72 hr		Sr no	Date	Time	Weight	12 hr	24 hr	36 hr	48 hr	60 hr	72 hr
1	4th august 21		7.608					1	1		1	4th aug 21		12.253							1		F-Test Two-Sample for Variances
2			11.18					1	1		2			8.196					1	1	2
3			14.515								3			13.752						1	3			Variable 1	Variable 2
4			8.047						1		4			9.057					1	1	4		Mean	10.5498	10.9907
5			9.21						1		5	9th aug 21		10.153							5		Variance	4.22548	3.1886
6			10.284				1	1	1		6			13.508							6		Observations	30	30
7	9th august 21		9.763								7			14.788							7		df	29	29
8			14.583								8			9.47							8		F	1.32518
9			8.605			1	1	1	1		9			11.562						1	9		P(F<=f) one-tail	0.226517
10			13.56	1	1	1	1	1	1		10			10.308						1	10		F Critical one-tail	1.86081
11			9.69						1		11	10th aug 21		12.666							11
12			10.914					1	1		12			8.946						1	12
13			11.227								13			11.586							13		T-test
14	10th august 21		10.317					1	1		14	23rd aug 21		11.113							14		p=	0.189399
15			8.356								15			10.605							15
16			11.627								16			11.741				1	1	1	16
17			9.933					1	1		17			11.325							17
18	2021-08-23		9.288								18			14.186							18
19			11.537					1	1		19			9.628							19
20			11.431								20			8.079							20
21			14.051								21			9.339					1	1	21
22			11.324								22			9.948							22
23			7.559								23	24th aug 21		10.231							23
24			10.497					1	1		24			11.438					1	1	24
25			9.719								25			12.512							25
26			7.957								26	25th aug 21		10.28							26
27	2021-08-24		9.98								27			12.43							27
28			14.271								28			9.5							28
29	2021-08-25		8.3								29			8.78							29
30			11.16				1	1	1		30			12.34							30
Total			10.5498	1	1	2	4	11	14		Total			10.9907	0	0	0	1	5	9
Total Death			10.7702	1	1	2	5	16	23
%mortality				1.66667	1.66667	3.33333	8.33333	26.6667	38.3333
Dose- 4 µL				Chemical- R-limonene
FEMALE											MALE
Sr no	Date	Time	Weight	12 hr	24 hr	36 hr	48 hr	60 hr	72 hr		Sr no	Date	Time	Weight	12 hr	24 hr	36 hr	48 hr	60 hr	72 hr			F-Test Two-Sample for Variances
1	4th august 21		9.107					1	1		1	4th aug 21		11.578						1	1
2			11.348	1	1	1	1	1	1		2			8.51							2			Variable 1	Variable 2
3			10.86			1	1	1	1		3			12.543						1	3		Mean	10.4792	10.9028
4			9.288			1	1	1	1		4			8.561				1	1	1	4		Variance	2.0888	3.4194
5			11.274					1	1		5	9th aug 21		10.452					1	1	5		Observations	30	30
6			11.785						1		6			11.296							6		df	29	29
7	9th august 21		13.886						1		7			11.456							7		F	0.610868
8			10.254			1	1	1	1		8			12.042							8		P(F<=f) one-tail	0.0952328
9			10.75					1	1		9			9.6						1	9		F Critical one-tail	0.5374
10			10.526					1	1		10			13.678				1	1	1	10
11			10.044			1	1	1	1		11	10th aug 21		11.492					1	1	11
12			12.62					1	1		12			10.681						1	12		T-test
13			10.781						1		13			15.523							13		p=	0.163525
14	10th august 21		9.384								14	23rd aug 21		12.418						1	14
15			11.629					1	1		15			12.083							15
16			8.854					1	1		16			10.622							16
17			6.685								17			8.487		1	1	1	1	1	17
18	2021-08-23		8.449	1	1	1	1	1	1		18			11.65							18
19			11.44								19			6.783			1	1	1	1	19
20			9.051			1	1	1	1		20			11.672					1	1	20
21			10.257						1		21			10.875				1	1	1	21
22			12.605								22			11.956							22
23			10.946								23	24th aug 21		11.28			1	1	1	1	23
24			10.251								24			11.752			1	1	1	1	24
25			10.404					1	1		25			6.753						1	25
26			10.196								26	25th aug 21		10.94							26
27	2021-08-24		12.247						1		27			11.89			1	1	1	1	27
28			9.646								28			10.77							28
29	2021-08-25		9.07						1		29			10.78							29
30			10.74								30			8.96						1	30
Total			10.4792	2	2	7	7	15	21		Total			10.9028	0	1	5	8	11	18
Total Death			10.691	2	3	12	15	26	39
%mortality				3.33333	5	20	25	43.3333	65
Dose- 8 µL				Chemical- R-limonene
FEMALE											MALE
Sr no	Date	Time	Weight	12 hr	24 hr	36 hr	48 hr	60 hr	72 hr		Sr no	Date	Time	Weight	12 hr	24 hr	36 hr	48 hr	60 hr	72 hr			F-Test Two-Sample for Variances
1	4th august 21		11.5				1	1	1		1	4th aug 21		8.263						1	1
2			11.554	1	1	1	1	1	1		2			11.145	1	1	1	1	1	1	2			Variable 1	Variable 2
3			10.439	1	1	1	1	1	1		3			11.496						1	3		Mean	10.4747	10.6512
4			11.129			1	1	1	1		4			13.715						1	4		Variance	1.59214	2.36339
5			11.104	1	1	1	1	1	1		5	9th aug 21		11.557			1	1	1	1	5		Observations	30	30
6			10.318	1	1	1	1	1	1		6			12.288					1	1	6		df	29	29
7	9th august 21		10.236			1	1	1	1		7			9.902	1	1	1	1	1	1	7		F	0.673668
8			10.425			1	1	1	1		8			14.208				1	1	1	8		P(F<=f) one-tail	0.146601
9			10.639	1	1	1	1	1	1		9			11.991						1	9		F Critical one-tail	0.5374
10			10.167					1	1		10			8.672			1	1	1	1	10
11			12.461					1	1		11	10th aug 21		12.36						1	11
12			12.585		1	1	1	1	1		12			11.63							12		T-test
13			8.176	1	1	1	1	1	1		13			9.965							13		p=	0.314308
14	10th august 21		11.322				1	1	1		14	23rd aug 21		11.268					1	1	14
15			12.063				1	1	1		15			9.865			1	1	1	1	15
16			8.058				1	1	1		16			8.264	1	1	1	1	1	1	16
17			9.771				1	1	1		17			10.48			1	1	1	1	17
18	2021-08-23		9.754			1	1	1	1		18			9.49	1	1	1	1	1	1	18
19			9.413								19			9.488					1	1	19
20			9.881	1	1	1	1	1	1		20			10.46				1	1	1	20
21			11.928			1	1	1	1		21			10.754		1	1	1	1	1	21
22			9.25						1		22			13.285					1	1	22
23			9.246						1		23	24th aug 21		10.453					1	1	23
24			8.05		1	1	1	1	1		24			10.16					1	1	24
25			11.01	1	1	1	1	1	1		25			8.548	1	1	1	1	1	1	25
26			11.011	1	1	1	1	1	1		26	25th aug 21		9.8	1	1	1	1	1	1	26
27	2021-08-24		8.648			1	1	1	1		27			9.01	1	1	1	1	1	1	27
28			10.972								28			10.94						1	28
29	2021-08-25		11.31								29			9.62						1	29
30			11.82								30			10.46							30
Total			10.4747	9	11	17	22	24	26		Total			10.6512	7	8	12	14	20	27
Total Death			10.563	16	19	29	36	44	53
%mortality				26.6667	31.6667	48.3333	60	73.3333	88.3333
Dose- 16 µL				Chemical- R-limonene
FEMALE											MALE
																							F-Test Two-Sample for Variances
Sr no	Date	Time	Weight	12 hr	24 hr	36 hr	48 hr	60 hr	72 hr		Sr no	Date	Time	Weight	12 hr	24 hr	36 hr	48 hr	60 hr	72 hr
1	4th august 21		11.175	1	1	1	1	1	1		1	4th aug 21		11.47		1	1	1	1	1	1			Variable 1	Variable 2
2			9.896	1	1	1	1	1	1		2			10.901	1	1	1	1	1	1	2		Mean	10.7558	11.3218
3			11.693		1	1	1	1	1		3			11.005		1	1	1	1	1	3		Variance	1.0764	2.81889
4			11.175	1	1	1	1	1	1		4			11.536	1	1	1	1	1	1	4		Observations	30	30
5			12.396	1	1	1	1	1	1		5	9th aug 21		9.646	1	1	1	1	1	1	5		df	29	29
6			10.681	1	1	1	1	1	1		6			15.481	1	1	1	1	1	1	6		F	0.381851
7	9th august 21		10.579	1	1	1	1	1	1		7			12.826		1	1	1	1	1	7		P(F<=f) one-tail	0.00581477
8			9.867	1	1	1	1	1	1		8			10.214				1	1	1	8		F Critical one-tail	0.5374
9			11.8		1	1	1	1	1		9			12.771		1	1	1	1	1	9
10			10.868				1	1	1		10			12.174	1	1	1	1	1	1	10
11			11.232	1	1	1	1	1	1		11	10th aug 21		10.98	1	1	1	1	1	1	11		T-test
12			9.554	1	1	1	1	1	1		12			9.533	1	1	1	1	1	1	12		p=	0.0613827
13			10.431	1	1	1	1	1	1		13			12.882	1	1	1	1	1	1	13
14	10th august 21		9.596	1	1	1	1	1	1		14	23rd aug 21		9.879	1	1	1	1	1	1	14
15			11.277	1	1	1	1	1	1		15			9.705	1	1	1	1	1	1	15
16			10.305	1	1	1	1	1	1		16			14.123	1	1	1	1	1	1	16
17			10.98				1	1	1		17			14.895	1	1	1	1	1	1	17
18	2021-08-23		9.008	1	1	1	1	1	1		18			9.022	1	1	1	1	1	1	18
19			9.438		1	1	1	1	1		19			11.236	1	1	1	1	1	1	19
20			13.482	1	1	1	1	1	1		20			10.546	1	1	1	1	1	1	20
21			10.196	1	1	1	1	1	1		21			12.871	1	1	1	1	1	1	21
22			12.33	1	1	1	1	1	1		22			11.136	1	1	1	1	1	1	22
23			11.019		1	1	1	1	1		23	24th aug 21		9.592		1	1	1	1	1	23
24			10.781	1	1	1	1	1	1		24			10.944	1	1	1	1	1	1	24
25			9.887		1	1	1	1	1		25			13.375	1	1	1	1	1	1	25
26			10.031	1	1	1	1	1	1		26	25th aug 21		9.2	1	1	1	1	1	1	26
27	2021-08-24		10.059						1		27			9.8	1	1	1	1	1	1	27
28			12.167	1	1	1	1	1	1		28			10.7	1	1	1	1	1	1	28
29	2021-08-25		11.35			1	1	1	1		29			10.64	1	1	1	1	1	1	29
30			9.42		1	1	1	1	1		30			10.57	1	1	1	1	1	1	30
Total			10.7558	20	26	27	29	29	30		Total			11.3218	24	29	29	30	30	30
Total Death			11.0388	44	55	56	59	59	60
%mortality				73.3333	91.6667	93.3333	98.3333	98.3333	100
Chemical- R-limonene
LC 50 for 24 hr										LC50 for 48 hr									LC50 for 72 hr
Dose (µL/L)Tested	Dose (µL/20mL)		Killed							Dose (µL/L)Tested	Dose (µL/20mL)		Killed						Dose (µL/L)Tested	Dose (µL/20mL)		Killed
1	0	60	0							1	0	60	3						1	0	60	24
50	1	60	3							50	1	60	8						50	1	60	35
100	2	60	1							100	2	60	5						100	2	60	23
200	4	60	3							200	4	60	15						200	4	60	39
400	8	60	19							400	8	60	36						400	8	60	53
800	16	60	55							800	16	60	59						800	16	60	60

## Sheet: r-limonene
Chemical- R-limonene
LC 50 for 24 hr										LC50 for 48 hr									LC50 for 72 hr
Dose (µL/L)Tested	Dose (µL/20mL)		Killed	control mortality	0	alive				Dose (µL/L)Tested	Dose (µL/20mL)		Killed	control mortality	5	alive			Dose (µL/L)Tested	Dose (µL/20mL)		Killed	control mortality	40	alive
1	0	60	0			60				1	0	60	3			57			1	0	60	24			36
50	1	60	3			57				50	1	60	8			52			50	1	60	35			25
100	2	60	1			59				100	2	60	5			55			100	2	60	23			37
200	4	60	3			57				200	4	60	15			45			200	4	60	39			21
400	8	60	19			41				400	8	60	36			24			400	8	60	53			7
800	16	60	55			5				800	16	60	59			1			800	16	60	60			0
Dose (µL/L)Tested	Dose (µL/20mL)	tested	Killed	control mortality	.oo					Dose (µL/L)Tested	Dose (µL/20mL)	tested	Killed	control mortality	0.05				Dose (µL/L)Tested	Dose (µL/20mL)	tested	Killed	control mortality	0.4
50	1	60	3							50	1	60	8						50	1	60	35
100	2	60	1							100	2	60	5						100	2	60	23
200	4	60	3							200	4	60	15						200	4	60	39
400	8	60	19							400	8	60	36						400	8	60	53
800	16	60	55							800	16	60	59						800	16	60	60
		TIME MORTALITY
		12 H	24 H	36 H	48 H	60 H	72 H
Control		0	0	2	3	15	24
1 µl		2	3	4	8	18	35
2 µl		1	1	2	5	16	23
4 µl		2	3	12	15	26	39
8 µl		16	19	29	36	44	53
16 µl		44	55	56	59	59	60
		SURVIVAL
		12 H	24 H	36 H	48 H	60 H	72 H
Control		60	60	58	57	45	36
1 µl		58	57	56	52	42	25
2 µl		59	59	58	55	44	37
4 µl		58	57	48	45	34	21
8 µl		44	41	31	24	16	7
16 µl		16	5	4	1	1	0
		SURVIVAL
	0 H	12 H	24 H	36 H	48 H	60 H	72 H
Control	100	100	100	96.6667	95	75	60
1 µl	100	96.6667	95	93.3333	86.6667	70	41.6667
2 µl	100	98.3333	98.3333	96.6667	91.6667	73.3333	61.6667
4 µl	100	96.6667	95	80	75	56.6667	35
8 µl	100	73.3333	68.3333	51.6667	40	26.6667	11.6667
16 µl	100	26.6667	8.33333	6.66667	1.66667	1.66667	0

## Sheet: _HID
-0.834543	0.218619	0	0	0.01	0	-2.12805
-0.466426	0.37537	0	0	0.02	0.30103	-1.83391
-0.235607	0.477563	0	0	0.03	0.60206	-1.50109
-0.0643479	0.556816	0	0	0.04	0.90309	-1.11077
0.072658	0.623582	0	0	0.05	1.20412	-0.622926
0.186931	0.682751	0	0	0.06
0.284693	0.737064	0	0	0.07
0.369684	0.788238	0	0	0.08
0.444346	0.837412	0	0	0.09
0.510395	0.885355	0	0	0.1
0.56913	0.932563	0	0	0.11
0.621603	0.979329	0	0	0.12
0.66871	1.02579	0	0	0.13
0.711236	1.07197	0	0	0.14
0.749869	1.11784	0	0	0.15
0.785204	1.16332	0	0	0.16
0.817751	1.20836	0	0	0.17
0.847941	1.25287	0	0	0.18
0.876132	1.29682	0	0	0.19
0.902621	1.34018	0	0	0.2
0.927652	1.38292	0	0	0.21
0.951428	1.42505	0	0	0.22
0.974116	1.46657	0	0	0.23
0.995857	1.50749	0	0	0.24
1.01677	1.54783	0	0	0.25
1.03694	1.58762	0	0	0.26
1.05647	1.62688	0	0	0.27
1.07542	1.66564	0	0	0.28
1.09386	1.70392	0	0	0.29
1.11183	1.74175	0	0	0.3
1.12939	1.77917	0	0	0.31
1.14657	1.81619	0	0	0.32
1.16341	1.85285	0	0	0.33
1.17994	1.88917	0	0	0.34
1.1962	1.92517	0	0	0.35
1.2122	1.96089	0	0	0.36
1.22798	1.99634	0	0	0.37
1.24355	2.03155	0	0	0.38
1.25893	2.06654	0	0	0.39
1.27414	2.10133	0	0	0.4
1.2892	2.13595	0	0	0.41
1.30413	2.17042	0	0	0.42
1.31893	2.20475	0	0	0.43
1.33362	2.23897	0	0	0.44
1.34822	2.2731	0	0	0.45
1.36274	2.30716	0	0	0.46
1.37719	2.34116	0	0	0.47
1.39158	2.37513	0	0	0.48
1.40592	2.40909	0	0	0.49
1.42022	2.44306	0	0	0.5
1.4345	2.47705	0	0	0.51
1.44876	2.51109	0	0	0.52
1.46301	2.54519	0	0	0.53
1.47727	2.57938	0	0	0.54
1.49155	2.61368	0	0	0.55
1.50585	2.64811	0	0	0.56
1.52019	2.68269	0	0	0.57
1.53457	2.71744	0	0	0.58
1.54901	2.75239	0	0	0.59
1.56351	2.78756	0	0	0.6
1.5781	2.82299	0	0	0.61
1.59277	2.85868	0	0	0.62
1.60755	2.89468	0	0	0.63
1.62245	2.93101	0	0	0.64
1.63747	2.96771	0	0	0.65
1.65264	3.0048	0	0	0.66
1.66797	3.04233	0	0	0.67
1.68347	3.08033	0	0	0.68
1.69916	3.11884	0	0	0.69
1.71506	3.15791	0	0	0.7
1.73119	3.19759	0	0	0.71
1.74757	3.23792	0	0	0.72
1.76422	3.27898	0	0	0.73
1.78118	3.32081	0	0	0.74
1.79846	3.36349	0	0	0.75
1.8161	3.4071	0	0	0.76
1.83414	3.45173	0	0	0.77
1.85261	3.49747	0	0	0.78
1.87155	3.54442	0	0	0.79
1.89103	3.59273	0	0	0.8
1.91108	3.64252	0	0	0.81
1.93178	3.69396	0	0	0.82
1.95321	3.74724	0	0	0.83
1.97545	3.80258	0	0	0.84
1.9986	3.86024	0	0	0.85
2.0228	3.92055	0	0	0.86
2.04819	3.98387	0	0	0.87
2.07495	4.05067	0	0	0.88
2.10332	4.12154	0	0	0.89
2.13359	4.19721	0	0	0.9
2.16615	4.27865	0	0	0.91
2.2015	4.36714	0	0	0.92
2.24034	4.46446	0	0	0.93
2.2837	4.57317	0	0	0.94
2.33312	4.69719	0	0	0.95
2.39116	4.84293	0	0	0.96
2.46245	5.02215	0	0	0.97
2.55716	5.26045	0	0	0.98
2.70629	5.63618	0	0	0.99

## Sheet: _HID2
-0.011537	0.300801	0	0	0.01	0	-1.64485
0.101056	0.378717	0	0	0.02	0.30103	-2.12805
0.172176	0.42847	0	0	0.03	0.60206	-1.64485
0.225466	0.466107	0	0	0.04	0.90309	-0.47704
0.268652	0.496883	0	0	0.05	1.20412	1.38299
0.305275	0.523214	0	0	0.06
0.337269	0.546418	0	0	0.07
0.365811	0.567299	0	0	0.08
0.391672	0.586387	0	0	0.09
0.415387	0.604047	0	0	0.1
0.437342	0.620546	0	0	0.11
0.457826	0.636082	0	0	0.12
0.477062	0.650808	0	0	0.13
0.495222	0.664845	0	0	0.14
0.512447	0.67829	0	0	0.15
0.528851	0.691222	0	0	0.16
0.544526	0.703706	0	0	0.17
0.559551	0.715797	0	0	0.18
0.573992	0.727541	0	0	0.19
0.587906	0.738978	0	0	0.2
0.601341	0.750143	0	0	0.21
0.614339	0.761066	0	0	0.22
0.626938	0.771772	0	0	0.23
0.639169	0.782285	0	0	0.24
0.651061	0.792625	0	0	0.25
0.66264	0.802812	0	0	0.26
0.67393	0.81286	0	0	0.27
0.684951	0.822785	0	0	0.28
0.695721	0.832601	0	0	0.29
0.706258	0.84232	0	0	0.3
0.716578	0.851953	0	0	0.31
0.726695	0.86151	0	0	0.32
0.736623	0.871	0	0	0.33
0.746374	0.880433	0	0	0.34
0.75596	0.889816	0	0	0.35
0.765391	0.899157	0	0	0.36
0.774678	0.908464	0	0	0.37
0.783831	0.917742	0	0	0.38
0.792858	0.926998	0	0	0.39
0.801769	0.936238	0	0	0.4
0.810571	0.945468	0	0	0.41
0.819273	0.954693	0	0	0.42
0.827882	0.963919	0	0	0.43
0.836406	0.97315	0	0	0.44
0.844851	0.982391	0	0	0.45
0.853225	0.991648	0	0	0.46
0.861534	1.00093	0	0	0.47
0.869784	1.01023	0	0	0.48
0.877983	1.01956	0	0	0.49
0.886137	1.02893	0	0	0.5
0.894251	1.03833	0	0	0.51
0.902331	1.04778	0	0	0.52
0.910385	1.05728	0	0	0.53
0.918417	1.06683	0	0	0.54
0.926434	1.07645	0	0	0.55
0.934443	1.08613	0	0	0.56
0.942448	1.09588	0	0	0.57
0.950456	1.1057	0	0	0.58
0.958474	1.11561	0	0	0.59
0.966508	1.12561	0	0	0.6
0.974564	1.1357	0	0	0.61
0.982649	1.1459	0	0	0.62
0.990771	1.15621	0	0	0.63
0.998936	1.16664	0	0	0.64
1.00715	1.1772	0	0	0.65
1.01543	1.18789	0	0	0.66
1.02377	1.19873	0	0	0.67
1.03218	1.20974	0	0	0.68
1.04069	1.22091	0	0	0.69
1.04928	1.23226	0	0	0.7
1.05799	1.24381	0	0	0.71
1.06681	1.25558	0	0	0.72
1.07576	1.26757	0	0	0.73
1.08485	1.27982	0	0	0.74
1.09411	1.29233	0	0	0.75
1.10354	1.30513	0	0	0.76
1.11316	1.31826	0	0	0.77
1.12299	1.33173	0	0	0.78
1.13307	1.34557	0	0	0.79
1.1434	1.35984	0	0	0.8
1.15403	1.37456	0	0	0.81
1.16498	1.38979	0	0	0.82
1.1763	1.40559	0	0	0.83
1.18803	1.42202	0	0	0.84
1.20023	1.43916	0	0	0.85
1.21296	1.4571	0	0	0.86
1.22629	1.47597	0	0	0.87
1.24033	1.49589	0	0	0.88
1.25519	1.51705	0	0	0.89
1.27102	1.53967	0	0	0.9
1.28803	1.56404	0	0	0.91
1.30647	1.59055	0	0	0.92
1.3267	1.61973	0	0	0.93
1.34926	1.65237	0	0	0.94
1.37494	1.68965	0	0	0.95
1.40505	1.7335	0	0	0.96
1.44199	1.78749	0	0	0.97
1.49098	1.85937	0	0	0.98
1.56797	1.97289	0	0	0.99

[truncated: 29 more sheets: r-lim 48h, _HID6, r-lim 24 h, _HID5, _HID4, _HID3, _HID1, _HID8, Bioassay_α-Pinene, _HID7, α-Pinene, α-Pin 48 h, _HID10, α-Pinene 24 h, Bioassay_myrcene, _HID9, _HID12, _HID11, myrcene, myrcene 48h …]
