# Supplementary material for: Insights into the Detoxification of Spruce Monoterpenes by the Eurasian Spruce Bark Beetle
Source: Int J Mol Sci. 2024 Sep 23;25(18):10209. doi: 10.3390/ijms251810209 (PMC11432361; doi:10.3390/ijms251810209)
Supplement: Supplementary file 1 [file ijms-25-10209-s001.zip › S3_Expression browser.xlsx]

## Sheet: analysis details
		M : fold-change differences
		D : absolute expression differences
		CPM of 1 corresponds to a count of 6 in a sample with 6 million reads). To pass the filter, the gene's CPM should be above the filter level in at least one sample (contrast or reference sample)
		M: Is the log2-ratio of the two conditions.
		D: The value of the difference between the conditions.
		Probability: The probability of differential expression for each feature. It is obtained by comparing the M and D values of a given feature against the noise distribution. If the probability is higher than a given threshold (0.9 by default), the feature is considered to be differentially expressed between conditions.
		Ranking: Is a summary statistic of M and D values equal to -sign(M)*sqrt(M^2 + D^2), which can be used as a ranked value in gene set enrichment analysis (GSEA).
		Cut off generation		m value ± 0
				Probab ≥ 0.9
		Upregulation		M value ≥ 1
				Probab ≥ 0.9
		Downregulation		M value ≤ -1
				Probab ≥ 0.9

## Sheet: lim vs ctrl
Tags	Feature	C1	D	L1	M	Probability	Ranking	Description
	Ityp04513	952.881	486.147	1439.03	0.594727	0.88698	486.148
	Ityp05845	6813.16	925.599	5887.56	-0.210654	0.597605	-925.599
down	Ityp05352	885.812	443.034	442.778	-1.00042	0.956285	-443.035	KMT5A_DROMERecName: Full=Histone-lysine N-methyltransferase PR-Set7; AltName: Full=Lysine N-methyltransferase 5A; AltName: Full=PR/SET domain-containing protein 07; AltName: Full=dSET8
down	Ityp10826	339.14	169.639	169.501	-1.00059	0.937907	-169.642	CPSF5_DANRERecName: Full=Cleavage and polyadenylation specificity factor subunit 5; AltName: Full=Nudix hydrolase 21
down	Ityp03605	339.14	169.639	169.501	-1.00059	0.937907	-169.642	---NA---
	Ityp04514	87.3158	6.08269	93.3985	0.0971565	0.197141	6.08347
down	Ityp05590	926.307	463.638	462.668	-1.00151	0.956796	-463.639	KS6A3_HUMANRecName: Full=Ribosomal protein S6 kinase alpha-3; Short=S6K-alpha-3; AltName: Full=90 kDa ribosomal protein S6 kinase 3; Short=p90-RSK 3; Short=p90RSK3; AltName: Full=Insulin-stimulated protein kinase 1; Short=ISPK-1; AltName: Full=MAP kinase-activated protein kinase 1b; Short=MAPK-activated protein kinase 1b; Short=MAPKAP kinase 1b; Short=MAPKAPK-1b; AltName: Full=Ribosomal S6 kinase…
down	Ityp09462	277.133	138.765	138.368	-1.00207	0.930297	-138.768	---NA---
	Ityp04519	1834.9	856.363	2691.26	0.552583	0.873731	856.363
down	Ityp09204	900.998	451.301	449.696	-1.00257	0.956514	-451.302	AKP13_MOUSERecName: Full=A-kinase anchor protein 13; Short=AKAP-13; AltName: Full=AKAP-Lbc
down	Ityp11811	802.293	401.89	400.403	-1.00268	0.955332	-401.891	TPPC2_DROMERecName: Full=Probable trafficking protein particle complex subunit 2; AltName: Full=TRAPP subunit 20 ortholog
	Ityp21090	239.169	9.13233	230.037	-0.0561665	0.181839	-9.13251
down	Ityp13160	1532.46	767.971	764.484	-1.00329	0.960542	-767.972	GOGA5_XENLARecName: Full=Golgin subfamily A member 5; AltName: Full=Golgin-84
down	Ityp14148	1567.89	786.108	781.78	-1.00399	0.960599	-786.109	NLE1_HUMANRecName: Full=Notchless protein homolog 1
down	Ityp05215	1006.03	504.445	501.584	-1.00411	0.957575	-504.446	TDRD7_CHICKRecName: Full=Tudor domain-containing protein 7
	Ityp21097	7472.46	2608.82	4863.64	-0.619547	0.898164	-2608.82
	Ityp17836	29.1053	18.4588	47.564	0.708591	0.585893	18.4724
	Ityp21099	1.26545	44.569	45.8344	5.17871	0.855964	44.8689
down	Ityp14333	477.073	239.253	237.82	-1.00434	0.947267	-239.255	EME1_PONABRecName: Full=Crossover junction endonuclease EME1
down	Ityp20678	579.574	290.731	288.843	-1.00471	0.951065	-290.733	COX15_HUMANRecName: Full=Cytochrome c oxidase assembly protein COX15 homolog
	Ityp05834	5.06178	46.8263	51.888	3.35768	0.862457	46.9465
	Ityp04504	735.224	221.245	956.47	0.379535	0.781506	221.246
down	Ityp11737	723.835	363.213	360.622	-1.00517	0.954232	-363.215	CIR1_CHICKRecName: Full=Corepressor interacting with RBPJ 1; AltName: Full=CBF1-interacting corepressor
down	Ityp08851	177.162	88.9528	88.2097	-1.00606	0.902859	-88.9585	FAK1_MOUSERecName: Full=Focal adhesion kinase 1; Short=FADK 1; AltName: Full=Focal adhesion kinase-related nonkinase; Short=FRNK; AltName: Full=Protein-tyrosine kinase 2; AltName: Full=p125FAK; AltName: Full=pp125FAK
down	Ityp04340	2237.31	1123.45	1113.86	-1.00619	0.962314	-1123.45	PTPS_DROMERecName: Full=6-pyruvoyl tetrahydrobiopterin synthase; Short=PTP synthase; Short=PTPS; AltName: Full=Protein purple; AltName: Full=Sepiapterin synthase A
	Ityp05839	18.9817	45.0136	63.9953	1.75336	0.845981	45.0477
	Ityp05831	18.9817	43.284	62.2657	1.71383	0.838206	43.3179
	Ityp21078	108.828	72.7798	181.608	0.738774	0.840969	72.7835
down	Ityp00613	2954.82	1483.79	1471.03	-1.00625	0.963262	-1483.79	MTAP_ANODARecName: Full=S-methyl-5'-thioadenosine phosphorylase; AltName: Full=5'-methylthioadenosine phosphorylase; Short=MTA phosphorylase; Short=MTAP; Short=MTAPase
down	Ityp03539	740.286	371.881	368.405	-1.00679	0.954539	-371.882	---NA---
down	Ityp01371	916.183	460.433	455.75	-1.00739	0.956744	-460.434	PABP2_DROMERecName: Full=Polyadenylate-binding protein 2; Short=PABP-2; Short=Poly(A)-binding protein 2; Short=dPABP2; AltName: Full=Nuclear poly(A)-binding protein 1; AltName: Full=Poly(A)-binding protein II; Short=PABII; AltName: Full=Polyadenylate-binding nuclear protein 1; AltName: Full=Protein rox2
	Ityp03206	550.469	203.684	346.785	-0.66662	0.885347	-203.685
down	Ityp04771	539.08	270.992	268.088	-1.00779	0.949783	-270.994	ZMAT2_HUMANRecName: Full=Zinc finger matrin-type protein 2
down	Ityp02552	339.14	170.503	168.636	-1.00797	0.938093	-170.506	ZNHI3_MOUSERecName: Full=Zinc finger HIT domain-containing protein 3; AltName: Full=Thyroid hormone receptor interactor 3; AltName: Full=Thyroid receptor-interacting protein 3; Short=TR-interacting protein 3; Short=TRIP-3
	Ityp03208	112.625	96.6571	209.282	0.893923	0.881601	96.6612
	Ityp03207	499.851	31.1292	468.722	-0.0927663	0.290696	-31.1294
	Ityp05860	1491.96	160.673	1652.63	0.147558	0.465831	160.673
down	Ityp02460	3548.31	1784.98	1763.33	-1.00883	0.963678	-1784.98	GPTC4_XENLARecName: Full=G patch domain-containing protein 4
down	Ityp17263	2880.16	1448.91	1431.25	-1.00888	0.963189	-1448.91	DNM1L_DANRERecName: Full=Dynamin-1-like protein
	Ityp04531	35.4325	34.9325	0.5	-6.147	0.810105	-35.4692
	Ityp05863	250.558	153.304	403.862	0.688716	0.881098	153.305
down	Ityp07137	518.833	261.122	257.711	-1.00952	0.949147	-261.124	ING5_HUMANRecName: Full=Inhibitor of growth protein 5; AltName: Full=p28ING5
	Ityp03201	1737.46	192.059	1545.4	-0.168999	0.509979	-192.059
down	Ityp01196	597.291	300.664	296.627	-1.00978	0.951655	-300.666	MTH5_DROMERecName: Full=Probable G-protein coupled receptor Mth-like 5; AltName: Full=Protein methuselah-like 5
	Ityp21074	1466.65	43.1901	1423.46	-0.0431227	0.174012	-43.1901
	Ityp17811	1557.76	464.14	2021.9	0.376238	0.792918	464.14
	Ityp21075	490.993	121.286	612.279	0.318486	0.716242	121.286
	Ityp17814	980.721	246.505	734.216	-0.417638	0.811573	-246.505
	Ityp21076	1003.5	272.947	1276.45	0.347093	0.764198	272.947
down	Ityp04437	1901.97	957.603	944.362	-1.01008	0.961642	-957.604	NU931_DROMERecName: Full=Nuclear pore complex protein Nup93-1; AltName: Full=Nucleoporin 93kD-1; AltName: Full=Nucleoporin Nup93-1
	Ityp17816	989.579	153.688	1143.27	0.208275	0.579236	153.688
	Ityp21070	665.625	123.395	542.23	-0.295804	0.694153	-123.395
	Ityp17815	336.609	59.8725	276.736	-0.282561	0.625754	-59.8731
	Ityp21071	1686.84	50.5449	1737.38	0.0425943	0.175139	50.5449
	Ityp21072	3123.12	919.609	2203.51	-0.503184	0.858576	-919.609
	Ityp17817	218.922	12.8444	231.767	0.0822545	0.226819	12.8447
	Ityp21073	383.43	125.073	508.503	0.407292	0.776014	125.073
down	Ityp11755	1165.48	587.789	577.687	-1.01256	0.958771	-587.79	SNX29_BOVINRecName: Full=Sorting nexin-29
down	Ityp00107	4250.63	2144.84	2105.79	-1.01332	0.963986	-2144.84	TI17B_HUMANRecName: Full=Mitochondrial import inner membrane translocase subunit Tim17-B
down	Ityp12627	363.183	183.305	179.879	-1.01367	0.940207	-183.307	GPX4_SAPAPRecName: Full=Phospholipid hydroperoxide glutathione peroxidase; Short=PHGPx; AltName: Full=Glutathione peroxidase 4; Short=GPx-4; Short=GSHPx-4; Flags: Precursor
	Ityp05857	1955.11	232.431	1722.68	-0.182596	0.532212	-232.431
	Ityp05854	20.2471	57.5849	77.8321	1.94265	0.881315	57.6177
	Ityp05855	995.906	209.802	786.104	-0.34129	0.749744	-209.803
down	Ityp07548	811.151	409.883	401.268	-1.01541	0.955518	-409.885	FA43A_HUMANRecName: Full=Protein FAM43A
down	Ityp11911	1534.99	775.691	759.295	-1.01549	0.96059	-775.692	KLC_DROMERecName: Full=Kinesin light chain; Short=KLC
	Ityp21080	1472.98	532.076	940.903	-0.646619	0.898012	-532.077
down	Ityp03162	325.22	164.367	160.853	-1.01567	0.936933	-164.37	SLO_DROMERecName: Full=Calcium-activated potassium channel slowpoke; Short=dSlo; AltName: Full=BK channel; AltName: Full=Maxi K channel; Short=MaxiK
down	Ityp07691	1080.69	546.244	534.447	-1.01584	0.958225	-546.245	HEAT1_MACFARecName: Full=HEAT repeat-containing protein 1; AltName: Full=Protein BAP28
	Ityp05853	380.899	80.0395	460.939	0.275166	0.649285	80.04
	Ityp04522	9509.83	566.059	8943.77	-0.0885363	0.325463	-566.059
	Ityp05850	2840.93	742.92	2098.01	-0.437342	0.832328	-742.92
	Ityp04521	345.467	135.32	210.147	-0.717151	0.879517	-135.322
down	Ityp14994	237.904	120.291	117.613	-1.01633	0.923796	-120.295	FLOT2_DROMERecName: Full=Flotillin-2
	Ityp21086	74.6613	6.34207	68.3193	-0.128069	0.216208	-6.34336
	Ityp21087	206.268	40.226	166.042	-0.312972	0.606384	-40.2272
down	Ityp07054	654.236	330.8	323.435	-1.01633	0.952902	-330.802	CQ10B_RATRecName: Full=Coenzyme Q-binding protein COQ10 homolog B, mitochondrial; Flags: Precursor
down	Ityp05689	320.158	161.899	158.259	-1.0165	0.936357	-161.903	GLIS2_DROMERecName: Full=Zinc finger protein GLIS2 homolog; AltName: Full=Protein sugarbabe
	Ityp21082	633.989	21.7096	612.279	-0.0502678	0.190476	-21.7097
down	Ityp01306	754.206	381.477	372.729	-1.01683	0.954821	-381.478	TAF8_DROMERecName: Full=Transcription initiation factor TFIID subunit 8; AltName: Full=Protein prodos
	Ityp21084	93.643	52.5083	146.151	0.64222	0.784113	52.5122
down	Ityp17340	570.716	288.791	281.925	-1.01746	0.950975	-288.793	CTDS1_HUMANRecName: Full=Carboxy-terminal domain RNA polymerase II polypeptide A small phosphatase 1; AltName: Full=Nuclear LIM interactor-interacting factor 3; Short=NLI-IF; Short=NLI-interacting factor 3; AltName: Full=Small C-terminal domain phosphatase 1; Short=SCP1; Short=Small CTD phosphatase 1
down	Ityp01195	528.956	267.787	261.17	-1.01816	0.949571	-267.789	MTH5_DROMERecName: Full=Probable G-protein coupled receptor Mth-like 5; AltName: Full=Protein methuselah-like 5
down	Ityp06945	509.975	258.318	251.657	-1.01897	0.948913	-258.32	IRAK4_BOVINRecName: Full=Interleukin-1 receptor-associated kinase 4; Short=IRAK-4
	Ityp15214	918.714	42.6708	876.043	-0.0686138	0.252755	-42.6708
down	Ityp09155	2539.75	1286.65	1253.1	-1.01919	0.962829	-1286.65	MAX_DROMERecName: Full=Protein max; Short=dMax; AltName: Full=Myc-associated factor X
down	Ityp06224	3836.83	1943.78	1893.05	-1.0192	0.963877	-1943.78	AN32A_DROPSRecName: Full=Acidic leucine-rich nuclear phosphoprotein 32 family member A
	Ityp04557	2634.66	585.946	2048.71	-0.362898	0.781904	-585.946
	Ityp05889	1107.27	340.411	1447.68	0.386738	0.7955	340.411
	Ityp03225	301.176	96.6321	397.808	0.401466	0.758065	96.633
	Ityp04556	364.448	92.9011	271.547	-0.424511	0.771141	-92.902
down	Ityp16403	2457.5	1245.05	1212.45	-1.01926	0.962699	-1245.05	ABCF2_HUMANRecName: Full=ATP-binding cassette sub-family F member 2; AltName: Full=Iron-inhibited ABC transporter 2
	Ityp04559	776.984	81.7632	858.747	0.144349	0.430029	81.7633
down	Ityp14150	1095.88	555.376	540.5	-1.01972	0.958385	-555.377	RM41_DROMERecName: Full=39S ribosomal protein L41, mitochondrial; Short=L41mt; Short=MRP-L41; Flags: Precursor
down	Ityp08129	1118.65	567.776	550.878	-1.02196	0.958554	-567.777	---NA---
down	Ityp04172	10084.3	5119.52	4964.82	-1.0223	0.964809	-5119.52	NP1L1_HUMANRecName: Full=Nucleosome assembly protein 1-like 1; AltName: Full=NAP-1-related protein; Short=hNRP; Flags: Precursor
	Ityp05888	1251.53	375.483	876.043	-0.514615	0.856687	-375.483
down	Ityp05733	1588.13	806.355	781.78	-1.0225	0.960798	-806.356	CHIP_CHICKRecName: Full=STIP1 homology and U box-containing protein 1; AltName: Full=E3 ubiquitin-protein ligase CHIP; AltName: Full=RING-type E3 ubiquitin transferase CHIP
down	Ityp01585	1043.99	530.301	513.692	-1.02314	0.958	-530.302	---NA---
down	Ityp10719	771.922	392.275	379.648	-1.02379	0.955089	-392.276	REXO1_MOUSERecName: Full=RNA exonuclease 1 homolog; AltName: Full=Transcription elongation factor B polypeptide 3-binding protein 1
down	Ityp21933	2125.95	1080.41	1045.54	-1.02385	0.962123	-1080.41	DLISH_DROMERecName: Full=SH3 domain-containing protein Dlish; AltName: Full=Dachs ligand with SH3 domains
down	Ityp04495	590.963	300.39	290.573	-1.02417	0.951672	-300.392	TIM22_DROMERecName: Full=Mitochondrial import inner membrane translocase subunit Tim22
	Ityp05885	2587.84	788.187	1799.65	-0.52403	0.864644	-788.187
	Ityp03221	310.034	128.426	181.608	-0.771599	0.885278	-128.428
	Ityp04552	679.545	55.1585	624.386	-0.12213	0.373194	-55.1586
	Ityp05886	1652.67	496.434	1156.24	-0.515362	0.861478	-496.434
	Ityp03224	253.089	98.8847	351.974	0.475822	0.798445	98.8858
	Ityp04555	407.474	54.635	352.839	-0.207698	0.533251	-54.6354
down	Ityp07361	2580.24	1311.58	1268.66	-1.0242	0.962881	-1311.58	NCK1_HUMANRecName: Full=Cytoplasmic protein NCK1; AltName: Full=NCK adaptor protein 1; Short=Nck-1; AltName: Full=SH2/SH3 adaptor protein NCK-alpha
	Ityp03223	2255.03	902.362	3157.39	0.485588	0.855401	902.362
	Ityp04554	320.158	87.5265	232.631	-0.460738	0.783589	-87.5277
down	Ityp11691	969.332	492.827	476.505	-1.0245	0.95738	-492.828	---NA---
down	Ityp01993	378.368	192.436	185.932	-1.02502	0.941719	-192.439	ATR_HUMANRecName: Full=Serine/threonine-protein kinase ATR; AltName: Full=Ataxia telangiectasia and Rad3-related protein; AltName: Full=FRAP-related protein 1
	Ityp17878	2056.35	696.883	1359.47	-0.597045	0.89077	-696.884
	Ityp15216	2676.42	299.361	2975.78	0.152964	0.47199	299.361
	Ityp17877	506.178	144.692	361.487	-0.485704	0.826273	-144.693
down	Ityp00785	1647.61	838.157	809.453	-1.02536	0.961127	-838.158	SYWC_HUMANRecName: Full=Tryptophan--tRNA ligase, cytoplasmic; AltName: Full=Interferon-induced protein 53; Short=IFP53; AltName: Full=Tryptophanyl-tRNA synthetase; Short=TrpRS; Short=hWRS; Contains: RecName: Full=T1-TrpRS; Contains: RecName: Full=T2-TrpRS
down	Ityp12843	521.364	265.383	255.981	-1.02625	0.949558	-265.385	DCPS_BOVINRecName: Full=m7GpppX diphosphatase; AltName: Full=DCS-1; AltName: Full=Decapping scavenger enzyme; AltName: Full=Hint-related 7meGMP-directed hydrolase; AltName: Full=Histidine triad nucleotide-binding protein 5; AltName: Full=Histidine triad protein member 5; Short=HINT-5; AltName: Full=Scavenger mRNA-decapping enzyme DcpS
down	Ityp08610	965.535	491.625	473.911	-1.02671	0.957428	-491.626	GRT1A_DANRERecName: Full=Growth hormone-regulated TBC protein 1-A
down	Ityp14125	2565.06	1306.77	1258.29	-1.02753	0.962955	-1306.77	MK67I_XENTRRecName: Full=MKI67 FHA domain-interacting nucleolar phosphoprotein-like
	Ityp15221	48.087	60.8779	108.965	1.18015	0.870309	60.8894
	Ityp17885	116.421	1.40255	115.018	-0.017486	0.0774298	-1.40266
	Ityp15224	15249.9	7591.22	22841.1	0.582834	0.894374	7591.22
	Ityp17887	6420.87	365.539	6055.33	-0.084563	0.298034	-365.539
down	Ityp07200	555.531	283.119	272.412	-1.02808	0.950754	-283.121	FOXN4_DANRERecName: Full=Forkhead box protein N4
down	Ityp21923	1055.38	538.231	517.151	-1.02911	0.958234	-538.232	ZN543_HUMANRecName: Full=Zinc finger protein 543
	Ityp04546	434.048	156.447	277.601	-0.644842	0.872852	-156.448
down	Ityp01994	531.487	271.182	260.305	-1.02983	0.949944	-271.184	PRKDC_CHICKRecName: Full=DNA-dependent protein kinase catalytic subunit; Short=DNA-PK catalytic subunit; Short=DNA-PKcs
	Ityp03217	1054.12	198.829	855.288	-0.301552	0.70955	-198.829
	Ityp04548	553	33.2547	519.745	-0.0894748	0.292823	-33.2549
down	Ityp10777	4974.47	2540.05	2434.41	-1.03097	0.964271	-2540.06	TSC1_HUMANRecName: Full=Hamartin; AltName: Full=Tuberous sclerosis 1 protein
	Ityp04547	1147.76	43.9357	1191.7	0.0541949	0.201074	43.9357
down	Ityp10328	935.165	477.685	457.48	-1.03151	0.957194	-477.686	---NA---
	Ityp03219	15.1854	21.1363	36.3216	1.25815	0.678699	21.1737
	Ityp03218	25.3089	11.8775	37.1864	0.55513	0.445838	11.8905
	Ityp04549	77889.5	162.247	78051.7	0.00300207	0.0648822	162.247
down	Ityp08801	1671.65	854.418	817.237	-1.03245	0.961218	-854.418	PREP_DROMERecName: Full=Presequence protease, mitochondrial; Flags: Precursor
	Ityp04540	764.329	305.429	1069.76	0.485019	0.845881	305.429
down	Ityp10320	1022.48	522.626	499.855	-1.03249	0.957957	-522.627	MUL1_DROMERecName: Full=Mitochondrial E3 ubiquitin protein ligase 1; AltName: Full=Mitochondrial E3 ubiquitin protein transferase 1
	Ityp04542	127.81	12.2877	140.098	0.132432	0.286036	12.2884
down	Ityp05562	528.956	270.381	258.575	-1.03256	0.949892	-270.383	OPI10_ANOGARecName: Full=Protein OPI10 homolog
down	Ityp17152	1366.68	699.056	667.626	-1.03357	0.960044	-699.056	RAB32_HUMANRecName: Full=Ras-related protein Rab-32
	Ityp04543	146.792	84.9748	231.767	0.658902	0.840441	84.9774
	Ityp15226	234.108	74.1194	159.988	-0.549207	0.800416	-74.1214
down	Ityp19787	3268.65	1672.23	1596.42	-1.03385	0.963661	-1672.23	RRAGA_HUMANRecName: Full=Ras-related GTP-binding protein A; Short=Rag A; Short=RagA; AltName: Full=Adenovirus E3 14.7 kDa-interacting protein 1; AltName: Full=FIP-1
	Ityp15227	893.405	115.949	777.456	-0.200554	0.555262	-115.949
	Ityp17888	7474.99	722.627	6752.36	-0.146679	0.476143	-722.627
	Ityp15228	168141	84444.7	252586	0.587101	0.894807	84444.7
down	Ityp11904	492.259	251.844	240.415	-1.03389	0.948497	-251.846	LSMD1_DANRERecName: Full=N-alpha-acetyltransferase 38, NatC auxiliary subunit; AltName: Full=LSM domain-containing protein 1
down	Ityp02757	1040.2	532.559	507.638	-1.03498	0.95813	-532.56	LARK_DROMERecName: Full=RNA-binding protein lark
down	Ityp03102	2219.59	1136.86	1082.73	-1.03562	0.962556	-1136.86	H2AV_STRPURecName: Full=Histone H2A.V; AltName: Full=H2A.F/Z
	Ityp03247	1117.39	592.322	1709.71	0.613621	0.891156	592.322
down	Ityp10333	1211.03	620.373	590.659	-1.03584	0.959386	-620.374	APC7_HUMANRecName: Full=Anaphase-promoting complex subunit 7; Short=APC7; AltName: Full=Cyclosome subunit 7
down	Ityp09883	2647.31	1356.17	1291.15	-1.03588	0.963206	-1356.17	NCBP3_MOUSERecName: Full=Nuclear cap-binding protein subunit 3
down	Ityp11709	1432.49	734.591	697.894	-1.03744	0.96046	-734.592	---NA---
down	Ityp15670	527.691	270.845	256.846	-1.03879	0.950009	-270.847	ERCC1_BOVINRecName: Full=DNA excision repair protein ERCC-1
	Ityp04573	18414.8	1731.9	16682.9	-0.142496	0.453959	-1731.9
down	Ityp12505	417.597	214.369	203.228	-1.03901	0.944655	-214.372	---NA---
	Ityp04575	6555.01	2233.6	4321.41	-0.601096	0.894911	-2233.6
down	Ityp11835	474.542	243.641	230.902	-1.03926	0.947908	-243.643	GDIA_PONPYRecName: Full=Rab GDP dissociation inhibitor alpha; Short=Rab GDI alpha; AltName: Full=Guanosine diphosphate dissociation inhibitor 1; Short=GDI-1
down	Ityp03052	1004.76	516.152	488.612	-1.04009	0.958017	-516.153	ZN830_DANRERecName: Full=Zinc finger protein 830; AltName: Full=Coiled-coil domain-containing protein 16
	Ityp03245	720.039	258.235	461.804	-0.640795	0.886491	-258.236
down	Ityp18379	1534.99	788.663	746.323	-1.04035	0.960837	-788.664	TB1RB_XENLARecName: Full=F-box-like/WD repeat-containing protein TBL1XR1-B; AltName: Full=Nuclear receptor corepressor/HDAC3 complex subunit TBLR1-B; AltName: Full=TBL1-related protein 1-B; AltName: Full=Transducin beta-like 1X-related homolog 1-B
	Ityp17855	49.3524	48.8524	0.5	-6.62505	0.869556	-49.2996
down	Ityp10197	946.554	486.48	460.074	-1.04082	0.957467	-486.481	PRKRA_MOUSERecName: Full=Interferon-inducible double-stranded RNA-dependent protein kinase activator A; AltName: Full=PKR-associated protein X; AltName: Full=PKR-associating protein X; Short=RAX; AltName: Full=Protein activator of the interferon-induced protein kinase; AltName: Full=Protein kinase, interferon-inducible double-stranded RNA-dependent activator
down	Ityp02173	9733.81	5003.35	4730.46	-1.04102	0.965008	-5003.35	GUAA_RATRecName: Full=GMP synthase
down	Ityp05846	1834.9	943.287	891.61	-1.04122	0.961781	-943.288	PTN14_HUMANRecName: Full=Tyrosine-protein phosphatase non-receptor type 14; AltName: Full=Protein-tyrosine phosphatase pez
down	Ityp10938	2721.97	1399.69	1322.28	-1.04163	0.963297	-1399.69	RFA1_DROMERecName: Full=Replication protein A 70 kDa DNA-binding subunit; Short=RP-A p70; AltName: Full=Replication factor A protein 1; Short=RF-A protein 1; AltName: Full=Single-stranded DNA-binding protein; Short=DmRPA1
down	Ityp12134	249.293	128.221	121.072	-1.04198	0.9273	-128.225	FAHD1_PONABRecName: Full=Acylpyruvase FAHD1, mitochondrial; AltName: Full=Fumarylacetoacetate hydrolase domain-containing protein 1; AltName: Full=Oxaloacetate decarboxylase; Short=OAA decarboxylase; Flags: Precursor
	Ityp17865	7.59268	23.5401	31.1328	2.03576	0.719304	23.628
	Ityp15203	860.503	119.369	741.134	-0.215446	0.591584	-119.369
down	Ityp04142	3684.98	1896.57	1788.41	-1.04298	0.964033	-1896.57	C4G15_DROMERecName: Full=Cytochrome P450 4g15; AltName: Full=CYPIVG15
	Ityp03237	25.3089	66.36	91.6689	1.85679	0.898081	66.3859
down	Ityp08584	689.668	354.99	334.678	-1.04313	0.95411	-354.992	SUMF1_HUMANRecName: Full=Formylglycine-generating enzyme; Short=FGE; AltName: Full=C-alpha-formylglycine-generating enzyme 1; AltName: Full=Sulfatase-modifying factor 1; Flags: Precursor
down	Ityp03049	3726.74	1918.44	1808.3	-1.04328	0.964055	-1918.44	PFD5_PONABRecName: Full=Prefoldin subunit 5
	Ityp05898	1833.63	523.458	1310.17	-0.484946	0.844833	-523.459
down	Ityp04374	1452.73	747.92	704.813	-1.04346	0.960577	-747.92	GD_DROMERecName: Full=Serine protease gd; AltName: Full=Protein gastrulation defective; Flags: Precursor
down	Ityp01145	1356.56	698.445	658.113	-1.04354	0.960148	-698.446	---NA---
down	Ityp09260	1508.41	776.79	731.621	-1.04386	0.960802	-776.791	TM209_XENLARecName: Full=Transmembrane protein 209
down	Ityp05011	1900.7	978.823	921.878	-1.04388	0.961946	-978.823	TOM7_BOVINRecName: Full=Mitochondrial import receptor subunit TOM7 homolog; AltName: Full=Translocase of outer membrane 7 kDa subunit homolog
down	Ityp17810	3164.88	1630.72	1534.16	-1.04471	0.963739	-1630.72	FBXW7_DROMERecName: Full=F-box/WD repeat-containing protein 7; AltName: Full=F-box and WD-40 domain-containing protein 7; AltName: Full=Protein archipelago
down	Ityp07166	317.627	163.692	153.935	-1.04502	0.937179	-163.696	---NA---
	Ityp05891	2162.65	575.738	1586.91	-0.446579	0.835036	-575.738
	Ityp03233	1222.42	386.973	1609.39	0.396776	0.802183	386.973
	Ityp04564	3229.42	4.57674	3224.84	-0.00204604	0.0638297	-4.57674
down	Ityp12607	408.739	210.7	198.039	-1.04539	0.944395	-210.702	ZFP2_HUMANRecName: Full=Zinc finger protein 2 homolog; Short=Zfp-2; AltName: Full=Zinc finger protein 751
	Ityp04565	650.439	231.011	419.428	-0.63299	0.881913	-231.012
	Ityp15204	1988.02	497.964	1490.05	-0.415967	0.821106	-497.964
	Ityp17867	30.3707	52.6502	83.0209	1.45079	0.860144	52.6701
down	Ityp11548	199.94	103.083	96.8577	-1.04563	0.915116	-103.088	ECR_AEDAERecName: Full=Ecdysone receptor; AltName: Full=20-hydroxy-ecdysone receptor; Short=20E receptor; AltName: Full=EcRH; Short=AaEcR; AltName: Full=Ecdysteroid receptor; AltName: Full=Nuclear receptor subfamily 1 group H member 1
down	Ityp00947	5989.36	3087.95	2901.41	-1.04565	0.964774	-3087.95	SYTC_BOVINRecName: Full=Threonine--tRNA ligase, cytoplasmic; AltName: Full=Threonyl-tRNA synthetase; Short=ThrRS
down	Ityp08295	1088.28	561.62	526.664	-1.0471	0.95887	-561.621	DDC_DROMERecName: Full=Aromatic-L-amino-acid decarboxylase; Short=AADC; AltName: Full=DOPA decarboxylase; Short=DDC
	Ityp15208	1967.77	217.412	1750.36	-0.168912	0.511456	-217.412
down	Ityp03388	1224.95	632.563	592.388	-1.04811	0.959724	-632.564	AVR2B_XENLARecName: Full=Activin receptor type-2B; AltName: Full=Activin receptor type IIB; Short=ACTR-IIB; Flags: Precursor
down	Ityp10975	2392.96	1235.86	1157.1	-1.04828	0.963076	-1235.86	UTP4_MOUSERecName: Full=U3 small nucleolar RNA-associated protein 4 homolog; AltName: Full=Cirhin; AltName: Full=Testis-expressed gene 292 protein
down	Ityp17315	207.533	107.216	100.317	-1.04878	0.917524	-107.221	ZN713_HUMANRecName: Full=Zinc finger protein 713
down	Ityp09387	1338.84	691.971	646.871	-1.04944	0.960274	-691.972	EPC1_HUMANRecName: Full=Enhancer of polycomb homolog 1
	Ityp15255	73.3959	75.3498	148.746	1.01908	0.888903	75.3567
down	Ityp07641	1018.68	526.613	492.072	-1.04977	0.958338	-526.614	VP37A_MOUSERecName: Full=Vacuolar protein sorting-associated protein 37A; Short=Vps37A; AltName: Full=ESCRT-I complex subunit VPS37A
	Ityp15257	207.533	84.7315	122.802	-0.757011	0.856393	-84.7349
	Ityp15258	17487.2	318.181	17805.4	0.026014	0.151286	318.181
down	Ityp10499	590.963	305.579	285.384	-1.05016	0.952287	-305.581	ACBD6_XENLARecName: Full=Acyl-CoA-binding domain-containing protein 6
	Ityp15250	1174.33	165.242	1339.58	0.189934	0.547626	165.242
	Ityp03262	935.165	123.982	811.183	-0.205193	0.573367	-123.982
	Ityp04593	671.952	128.857	543.095	-0.307154	0.704063	-128.857
	Ityp03264	70.865	26.8575	97.7225	0.463618	0.612717	26.8615
down	Ityp08278	1373.01	710.572	662.437	-1.05149	0.960464	-710.573	A16L1_HUMANRecName: Full=Autophagy-related protein 16-1; AltName: Full=APG16-like 1
down	Ityp17158	902.263	467.268	434.995	-1.05255	0.957315	-467.27	HEMH_DROMERecName: Full=Ferrochelatase, mitochondrial; AltName: Full=Heme synthase; AltName: Full=Protoheme ferro-lyase; Flags: Precursor
down	Ityp15624	644.112	333.649	310.463	-1.05289	0.953452	-333.65	TADA1_DANRERecName: Full=Transcriptional adapter 1; AltName: Full=Transcriptional adapter 1-like protein
down	Ityp03312	721.304	373.654	347.65	-1.05297	0.955016	-373.656	PSMG4_HUMANRecName: Full=Proteasome assembly chaperone 4; Short=PAC-4; Short=hPAC4
	Ityp03265	1060.44	566.246	1626.69	0.617271	0.892481	566.247
down	Ityp01163	1321.13	684.632	636.493	-1.05355	0.960204	-684.633	MPDZ_RATRecName: Full=Multiple PDZ domain protein; AltName: Full=Multi-PDZ domain protein 1
down	Ityp07257	947.819	491.204	456.615	-1.05363	0.957736	-491.206	CHIT2_DROMERecName: Full=Probable chitinase 2; Flags: Precursor
	Ityp04599	26.5744	26.0744	0.5	-5.73196	0.754171	-26.697
	Ityp04598	2444.84	650.381	1794.46	-0.44619	0.835871	-650.381
	Ityp03260	761.799	249.153	1010.95	0.408233	0.798003	249.154
down	Ityp03988	1122.45	581.95	540.5	-1.05428	0.959143	-581.951	PACE1_HUMANRecName: Full=Protein-associating with the carboxyl-terminal domain of ezrin; AltName: Full=Ezrin-binding protein PACE-1; AltName: Full=SCY1-like protein 3
	Ityp15263	1314.8	407.02	1721.82	0.389091	0.797631	407.02
	Ityp15265	63.2723	53.7595	9.51281	-2.73363	0.88138	-53.829
	Ityp15266	237.904	108.016	345.92	0.540061	0.827867	108.018
	Ityp15267	5065.58	2708.98	7774.56	0.618033	0.89819	2708.98
	Ityp15268	2138.6	633.082	2771.69	0.374095	0.788449	633.082
	Ityp15269	559.327	79.7605	639.088	0.192321	0.525693	79.7608
	Ityp03259	25861.9	7007.54	18854.4	-0.455929	0.845916	-7007.54
down	Ityp14414	1505.88	781.178	724.703	-1.05515	0.961205	-781.179	FXR1_XENTRRecName: Full=Fragile X mental retardation syndrome-related protein 1 homolog; AltName: Full=XtFxr1p
down	Ityp14613	474.542	246.235	228.307	-1.05556	0.948536	-246.237	CC130_DROMERecName: Full=Coiled-coil domain-containing protein 130 homolog
down	Ityp12421	5818.52	3020.89	2797.63	-1.05645	0.964969	-3020.89	C1139_DROMERecName: Full=Proton-coupled amino acid transporter-like protein CG1139
	Ityp03251	1297.08	27.7924	1324.87	0.0305859	0.14401	27.7924
down	Ityp03935	847.849	440.528	407.321	-1.05764	0.956852	-440.529	---NA---
down	Ityp12027	668.156	347.315	320.841	-1.05833	0.954232	-347.316	MED4_ANOGARecName: Full=Mediator of RNA polymerase II transcription subunit 4; AltName: Full=Mediator complex subunit 4
	Ityp03253	707.384	39.7583	667.626	-0.0834539	0.275303	-39.7583
	Ityp04584	1366.68	219.091	1147.59	-0.252069	0.649636	-219.091
	Ityp03252	111.359	0.20003	111.559	0.00258913	0.0586668	0.200047
	Ityp03255	1364.15	26.4486	1390.6	0.0277037	0.14372	26.4486
	Ityp04586	77.1922	44.3298	32.8624	-1.23202	0.828898	-44.3469
	Ityp04585	1533.72	781.351	2315.07	0.594021	0.890328	781.351
down	Ityp00237	27808.2	14460	13348.2	-1.05886	0.965614	-14460	RS16_AEDAERecName: Full=40S ribosomal protein S16
down	Ityp02242	165.773	86.2118	79.5617	-1.05907	0.90162	-86.2183	CGAS_PIGRecName: Full=Cyclic GMP-AMP synthase; Short=cGAMP synthase; Short=cGAS; AltName: Full=2'3'-cGAMP synthase; AltName: Full=Mab-21 domain-containing protein 1
	Ityp04587	106.297	55.2742	51.0232	-1.05888	0.854453	-55.2844
	Ityp04580	2228.45	810.459	3038.91	0.447513	0.837236	810.459
	Ityp17892	9445.29	1380.29	10825.6	0.196777	0.581064	1380.29
down	Ityp14112	1198.38	623.285	575.092	-1.05922	0.959797	-623.286	TDRD5_HUMANRecName: Full=Tudor domain-containing protein 5
	Ityp17897	1204.7	323.473	881.232	-0.451086	0.829011	-323.473
	Ityp17890	946.554	112.886	833.668	-0.183212	0.518772	-112.886
	Ityp03284	2065.21	480.765	2545.97	0.30193	0.72338	480.765
down	Ityp07892	2672.62	1391.85	1280.77	-1.06124	0.963674	-1391.85	PRKRA_MOUSERecName: Full=Interferon-inducible double-stranded RNA-dependent protein kinase activator A; AltName: Full=PKR-associated protein X; AltName: Full=PKR-associating protein X; Short=RAX; AltName: Full=Protein activator of the interferon-induced protein kinase; AltName: Full=Protein kinase, interferon-inducible double-stranded RNA-dependent activator
down	Ityp10775	2028.51	1056.47	972.036	-1.06134	0.962643	-1056.47	M3K12_HUMANRecName: Full=Mitogen-activated protein kinase kinase kinase 12; AltName: Full=Dual leucine zipper bearing kinase; Short=DLK; AltName: Full=Leucine-zipper protein kinase; Short=ZPK; AltName: Full=MAPK-upstream kinase; Short=MUK; AltName: Full=Mixed lineage kinase
	Ityp03285	261.947	109.052	371	0.50214	0.815506	109.053
down	Ityp08769	3473.65	1810.64	1663.01	-1.06265	0.964319	-1810.64	BAG2_BOVINRecName: Full=BAG family molecular chaperone regulator 2; Short=BAG-2; AltName: Full=Bcl-2-associated athanogene 2
down	Ityp11551	2065.21	1076.74	988.467	-1.06302	0.962712	-1076.74	PYR1_DROMERecName: Full=CAD protein; AltName: Full=Protein rudimentary; Includes: RecName: Full=Glutamine-dependent carbamoyl-phosphate synthase; Includes: RecName: Full=Aspartate carbamoyltransferase; Includes: RecName: Full=Dihydroorotase
	Ityp03282	3625.5	520.869	3104.63	-0.223758	0.615281	-520.869
	Ityp03281	1275.57	422.011	853.558	-0.57958	0.885291	-422.012
	Ityp15245	917.448	150.37	767.078	-0.258253	0.657684	-150.37
down	Ityp15938	890.874	464.527	426.347	-1.06319	0.957441	-464.529	TADA3_XENTRRecName: Full=Transcriptional adapter 3; AltName: Full=ADA3 homolog; AltName: Full=Transcriptional adapter 3-like; Short=ADA3-like protein
	Ityp03273	32.9016	37.1473	70.0489	1.0902	0.792429	37.1633
down	Ityp19424	992.11	517.334	474.776	-1.06325	0.958416	-517.335	PNPT1_HUMANRecName: Full=Polyribonucleotide nucleotidyltransferase 1, mitochondrial; AltName: Full=3'-5' RNA exonuclease OLD35; AltName: Full=PNPase old-35; AltName: Full=Polynucleotide phosphorylase 1; Short=PNPase 1; AltName: Full=Polynucleotide phosphorylase-like protein; Flags: Precursor
down	Ityp22549	18280.6	9541.82	8738.81	-1.06481	0.965567	-9541.82	RL4_DROMERecName: Full=60S ribosomal protein L4; AltName: Full=L1
	Ityp15248	7.59268	51.2138	58.8064	2.95329	0.876395	51.2989
	Ityp15249	878.22	454.438	1332.66	0.601653	0.887465	454.439
	Ityp03271	10.1236	37.4405	47.564	2.23215	0.819967	37.507
	Ityp03270	964.27	288.861	675.409	-0.513675	0.853002	-288.861
down	Ityp12666	542.876	283.436	259.44	-1.06522	0.951434	-283.438	HDHD2_DANRERecName: Full=Haloacid dehalogenase-like hydrolase domain-containing protein 2
	Ityp15299	35.4325	41.5348	76.9673	1.11917	0.811668	41.5498
down	Ityp09821	1232.54	643.615	588.929	-1.06547	0.960187	-643.616	PEX14_HUMANRecName: Full=Peroxisomal membrane protein PEX14; AltName: Full=PTS1 receptor-docking protein; AltName: Full=Peroxin-14; AltName: Full=Peroxisomal membrane anchor protein PEX14
down	Ityp09074	1080.69	564.405	516.286	-1.06571	0.959299	-564.406	WDS_DROMERecName: Full=Protein will die slowly
down	Ityp02318	521.364	272.301	249.063	-1.06578	0.95071	-272.303	RL3_DROMERecName: Full=60S ribosomal protein L3
down	Ityp10951	1890.58	987.725	902.852	-1.06626	0.962582	-987.725	MSPD2_HUMANRecName: Full=Motile sperm domain-containing protein 2
down	Ityp00871	671.952	351.111	320.841	-1.0665	0.954548	-351.112	STRAA_MOUSERecName: Full=STE20-related kinase adapter protein alpha; Short=STRAD alpha; AltName: Full=STE20-related adapter protein
	Ityp03297	413.801	73.9467	487.748	0.237198	0.595413	73.9471
	Ityp03299	751.675	425.319	1176.99	0.646926	0.895894	425.319
down	Ityp06966	1589.4	830.97	758.43	-1.06739	0.961738	-830.971	TRPV6_MOUSERecName: Full=Transient receptor potential cation channel subfamily V member 6; Short=TrpV6; AltName: Full=Calcium transport protein 1; Short=CaT1; AltName: Full=Epithelial calcium channel 2; Short=ECaC2
down	Ityp12729	242.966	127.082	115.883	-1.06808	0.927395	-127.087	MCAF1_HUMANRecName: Full=Activating transcription factor 7-interacting protein 1; AltName: Full=ATF-interacting protein; Short=ATF-IP; AltName: Full=ATF7-interacting protein; AltName: Full=ATFa-associated modulator; Short=hAM; AltName: Full=MBD1-containing chromatin-associated factor 1; AltName: Full=P621
down	Ityp09158	1691.9	885.042	806.859	-1.06826	0.962102	-885.043	MET15_DROMERecName: Full=Probable methyltransferase-like protein 15 homolog
down	Ityp10825	460.622	240.963	219.659	-1.06832	0.948133	-240.965	CPSF5_DANRERecName: Full=Cleavage and polyadenylation specificity factor subunit 5; AltName: Full=Nudix hydrolase 21
down	Ityp12346	330.281	172.888	157.394	-1.06932	0.939302	-172.891	DEFI8_HUMANRecName: Full=Differentially expressed in FDCP 8 homolog; Short=DEF-8
down	Ityp11090	167.039	87.4772	79.5617	-1.07004	0.902707	-87.4838	SUZ12_DROMERecName: Full=Polycomb protein Su(z)12; AltName: Full=Suppressor 12 of zeste protein
down	Ityp03527	279.664	146.484	133.179	-1.07032	0.933468	-146.488	MED28_AEDAERecName: Full=Mediator of RNA polymerase II transcription subunit 28; AltName: Full=Mediator complex subunit 28
down	Ityp13351	1812.12	949.913	862.206	-1.07157	0.962374	-949.913	ZN706_CHICKRecName: Full=Zinc finger protein 706
down	Ityp07364	23534.8	12340.8	11194	-1.07207	0.965766	-12340.8	IF4A2_MOUSERecName: Full=Eukaryotic initiation factor 4A-II; Short=eIF-4A-II; Short=eIF4A-II; AltName: Full=ATP-dependent RNA helicase eIF4A-2
down	Ityp16316	449.233	235.628	213.606	-1.07251	0.94767	-235.63	NTM1_DROMERecName: Full=Alpha N-terminal protein methyltransferase 1; AltName: Full=X-Pro-Lys N-terminal protein methyltransferase 1; Short=NTM1
down	Ityp02746	2886.48	1514.04	1372.44	-1.07257	0.96412	-1514.04	TTLL4_MOUSERecName: Full=Tubulin polyglutamylase TTLL4; AltName: Full=Tubulin--tyrosine ligase-like protein 4
	Ityp15274	531.487	48.9286	482.559	-0.139331	0.411183	-48.9288
	Ityp15275	54.4142	34.5238	19.8904	-1.45191	0.789163	-34.5543
down	Ityp03690	1038.93	545.13	493.801	-1.0731	0.958996	-545.131	USF2_MOUSERecName: Full=Upstream stimulatory factor 2; AltName: Full=Major late transcription factor 2; AltName: Full=Upstream transcription factor 2
	Ityp15277	436.579	50.013	386.566	-0.175528	0.483732	-50.0133
	Ityp15278	458.092	40.0337	498.125	0.120873	0.360975	40.0339
down	Ityp14539	440.375	231.093	209.282	-1.07329	0.94725	-231.096	APTX_DANRERecName: Full=Aprataxin; AltName: Full=Forkhead-associated domain histidine triad-like protein; Short=FHA-HIT
	Ityp15284	403.677	82.8363	320.841	-0.331344	0.699913	-82.8369
	Ityp15285	1345.17	158.663	1186.51	-0.181068	0.526659	-158.663
	Ityp15286	590.963	2.03407	588.929	-0.00497426	0.0629894	-2.03408
	Ityp15287	1149.03	396.648	752.377	-0.610883	0.887539	-396.649
	Ityp15288	1100.94	374.412	1475.35	0.422324	0.818282	374.412
	Ityp15280	984.517	109.339	875.178	-0.169839	0.499129	-109.339
	Ityp15281	1250.26	257.952	1508.21	0.270611	0.68083	257.952
down	Ityp07808	3193.99	1677.13	1516.86	-1.07427	0.964345	-1677.13	LA_DROMERecName: Full=La protein homolog; AltName: Full=La autoantigen homolog; AltName: Full=La ribonucleoprotein
	Ityp15283	716.243	159.311	556.932	-0.362948	0.759425	-159.311
	Ityp09409	1130.04	165.791	964.253	-0.228895	0.615359	-165.791
down	Ityp09116	779.515	409.38	370.135	-1.07453	0.956289	-409.382	TMM8A_MOUSERecName: Full=Post-GPI attachment to proteins factor 6; AltName: Full=GPI processing phospholipase A2; Short=GPI-PLA2; AltName: Full=M83 protein; AltName: Full=Transmembrane protein 8; AltName: Full=Transmembrane protein 8A; Flags: Precursor
	Ityp09408	697.261	182.704	514.556	-0.438369	0.81208	-182.705
	Ityp09407	2358.79	359.277	2718.07	0.204534	0.574736	359.277
down	Ityp03748	650.439	341.705	308.734	-1.07505	0.954444	-341.707	ZN782_HUMANRecName: Full=Zinc finger protein 782
	Ityp09402	745.348	71.8889	817.237	0.13284	0.403708	71.889
down	Ityp04490	5359.16	2815.79	2543.38	-1.07526	0.965376	-2815.79	ARMET_DROGRRecName: Full=Mesencephalic astrocyte-derived neurotrophic factor homolog; AltName: Full=MANF/CDNF-like protein; Flags: Precursor
	Ityp09401	640.316	99.8153	540.5	-0.244488	0.611764	-99.8156
	Ityp10401	2729.57	240.158	2969.73	0.121657	0.397683	240.158
down	Ityp04957	699.792	367.708	332.083	-1.07538	0.955479	-367.71	ALKB1_MOUSERecName: Full=Nucleic acid dioxygenase ALKBH1; AltName: Full=Alkylated DNA repair protein alkB homolog 1; AltName: Full=Alpha-ketoglutarate-dependent dioxygenase ABH1; AltName: Full=DNA 6mA demethylase; AltName: Full=DNA N6-methyl adenine demethylase; AltName: Full=DNA lyase ABH1; AltName: Full=DNA oxidative demethylase ALKBH1; AltName: Full=tRNA N1-methyl adenine demethylase
down	Ityp07005	1174.33	617.402	556.932	-1.07627	0.960222	-617.403	MESD_DROMERecName: Full=LDLR chaperone boca; Flags: Precursor
down	Ityp03363	1052.85	553.861	498.99	-1.07722	0.959433	-553.862	BAB2_DROMERecName: Full=Protein bric-a-brac 2
	Ityp09406	652.97	170.411	482.559	-0.436312	0.810126	-170.412
	Ityp11730	1236.34	67.7786	1304.12	0.0769995	0.286053	67.7786
	Ityp11731	1264.18	432.242	831.938	-0.603654	0.886937	-432.243
	Ityp09404	665.625	213.878	879.502	0.401978	0.791662	213.878
	Ityp10400	803.558	187.82	615.738	-0.384086	0.777023	-187.821
	Ityp09403	264.478	21.4692	243.009	-0.122139	0.322068	-21.4696
	Ityp10409	73.3959	81.4035	154.799	1.07663	0.897029	81.4106
down	Ityp13384	1538.78	809.756	729.027	-1.07775	0.961907	-809.756	---NA---
down	Ityp09899	779.515	410.245	369.27	-1.0779	0.956609	-410.246	SRSF7_HUMANRecName: Full=Serine/arginine-rich splicing factor 7; AltName: Full=Splicing factor 9G8; AltName: Full=Splicing factor, arginine/serine-rich 7
	Ityp10405	160.712	44.8284	115.883	-0.471802	0.709698	-44.8308
down	Ityp12365	845.318	444.915	400.403	-1.07804	0.957406	-444.917	---NA---
down	Ityp03803	865.565	455.65	409.916	-1.07832	0.957714	-455.651	COOA1_HUMANRecName: Full=Collagen alpha-1(XXIV) chain; Flags: Precursor
down	Ityp05567	415.066	218.757	196.31	-1.08021	0.946072	-218.759	TSC2_HUMANRecName: Full=Tuberin; AltName: Full=Tuberous sclerosis 2 protein
down	Ityp07019	3073.77	1620.04	1453.73	-1.08025	0.964588	-1620.04	UBC9B_DANRERecName: Full=SUMO-conjugating enzyme UBC9-B; AltName: Full=RING-type E3 SUMO transferase UBC9-B; AltName: Full=SUMO-protein ligase B; AltName: Full=Ubiquitin carrier protein 9-B; AltName: Full=Ubiquitin carrier protein I-B; AltName: Full=Ubiquitin-conjugating enzyme E2 I-B; AltName: Full=Ubiquitin-protein ligase I-B
down	Ityp17072	1407.18	742.144	665.032	-1.08131	0.961417	-742.145	CHAC1_DANRERecName: Full=Glutathione-specific gamma-glutamylcyclotransferase 1; Short=Gamma-GCG 1; AltName: Full=Cation transport regulator-like protein 1
	Ityp23722	838.991	235.092	1074.08	0.356378	0.770123	235.092
down	Ityp05220	2148.73	1133.45	1015.28	-1.08161	0.963414	-1133.45	NT56_DROMERecName: Full=Lethal(2)neighbour of tid protein; AltName: Full=NOT45; AltName: Full=NOT56
down	Ityp00476	528.956	279.029	249.927	-1.08164	0.95149	-279.031	---NA---
down	Ityp21062	582.105	307.099	275.007	-1.08181	0.953071	-307.101	GCL_DROMERecName: Full=Protein germ cell-less
down	Ityp06004	1922.21	1014.17	908.041	-1.08194	0.962976	-1014.17	AMPE_PIGRecName: Full=Glutamyl aminopeptidase; Short=EAP; AltName: Full=Aminopeptidase A; Short=AP-A; AltName: CD_antigen=CD249
down	Ityp00972	241.7	127.547	114.154	-1.08224	0.927694	-127.551	CTSL2_HUMANRecName: Full=CTD small phosphatase-like protein 2; Short=CTDSP-like 2
	Ityp10414	1514.74	400.011	1114.73	-0.442377	0.827304	-400.011
down	Ityp07357	835.194	440.845	394.349	-1.08264	0.957324	-440.847	NEDD8_MOUSERecName: Full=NEDD8; AltName: Full=Neddylin; AltName: Full=Neural precursor cell expressed developmentally down-regulated protein 8; Short=NEDD-8; AltName: Full=Ubiquitin-like protein Nedd8; Flags: Precursor
	Ityp11740	342.936	93.7885	436.724	0.348784	0.724463	93.7891
down	Ityp15201	4584.71	2420.12	2164.6	-1.08273	0.965211	-2420.12	NH2L1_XENLARecName: Full=NHP2-like protein 1; AltName: Full=High mobility group-like nuclear protein 2 homolog 1; AltName: Full=U4/U6.U5 small nuclear ribonucleoprotein SNU13; AltName: Full=U4/U6.U5 tri-snRNP 15.5 kDa protein
down	Ityp02948	315.096	166.35	148.746	-1.08294	0.938401	-166.354	TOP3A_MOUSERecName: Full=DNA topoisomerase 3-alpha; AltName: Full=DNA topoisomerase III alpha
down	Ityp01239	1051.59	555.19	496.396	-1.083	0.959455	-555.191	CCYL1_DANRERecName: Full=Cyclin-Y-like protein 1
down	Ityp10072	372.041	196.487	175.555	-1.08354	0.943282	-196.49	---NA---
	Ityp11713	212.595	138.514	351.109	0.723812	0.880349	138.516
down	Ityp00271	1262.92	667.068	595.848	-1.08374	0.960733	-667.068	IMP3_MOUSERecName: Full=U3 small nucleolar ribonucleoprotein protein IMP3; Short=U3 snoRNP protein IMP3
down	Ityp06094	555.531	293.496	262.035	-1.08411	0.952326	-293.498	MA1A1_DROMERecName: Full=Mannosyl-oligosaccharide alpha-1,2-mannosidase IA; AltName: Full=Man(9)-alpha-mannosidase; AltName: Full=Mannosidase-1
	Ityp09428	45.5561	66.868	112.424	1.30324	0.884832	66.8807
	Ityp09427	880.751	86.0967	966.847	0.134554	0.408879	86.0968
	Ityp09426	250.558	2.82827	253.387	0.0161937	0.088232	2.82832
down	Ityp13205	4407.55	2329.43	2078.12	-1.0847	0.965177	-2329.43	MEMO1_XENLARecName: Full=Protein MEMO1; AltName: Full=Mediator of ErbB2-driven cell motility 1; Short=Memo-1
down	Ityp00411	436.579	230.756	205.823	-1.08484	0.947384	-230.759	DALD3_HUMANRecName: Full=DALR anticodon-binding domain-containing protein 3
down	Ityp02511	3888.72	2056.2	1832.51	-1.08547	0.965315	-2056.2	NOC4B_XENLARecName: Full=Nucleolar complex protein 4 homolog B; Short=NOC4 protein homolog B; AltName: Full=NOC4-like protein B; AltName: Full=Nucleolar complex-associated protein 4-like protein B
down	Ityp20679	769.391	407.04	362.352	-1.08633	0.95683	-407.041	SPNF_DROMERecName: Full=Protein spindle-F
	Ityp11714	825.071	274.193	550.878	-0.582785	0.879552	-274.193
	Ityp11715	53.1487	15.0975	38.0512	-0.482092	0.497639	-15.1052
down	Ityp08862	545.407	288.561	256.846	-1.08643	0.95233	-288.564	CCNH_HUMANRecName: Full=Cyclin-H; AltName: Full=MO15-associated protein; AltName: Full=p34; AltName: Full=p37
down	Ityp04224	1942.46	1028.37	914.094	-1.08747	0.963301	-1028.37	GRPE_DROMERecName: Full=GrpE protein homolog, mitochondrial; AltName: Full=dRoe1; Flags: Precursor
	Ityp23702	1308.47	544.797	1853.27	0.502189	0.855306	544.797
down	Ityp01119	1047.79	554.853	492.936	-1.08788	0.959737	-554.854	ATPF2_BOVINRecName: Full=ATP synthase mitochondrial F1 complex assembly factor 2; Flags: Precursor
down	Ityp15836	778.249	412.439	365.811	-1.08914	0.956943	-412.44	PPM1H_RATRecName: Full=Protein phosphatase 1H
down	Ityp00280	689.668	366.233	323.435	-1.09242	0.955735	-366.234	---NA---
down	Ityp09510	1586.87	843.141	743.729	-1.09334	0.962431	-843.142	RM40_MOUSERecName: Full=39S ribosomal protein L40, mitochondrial; Short=L40mt; Short=MRP-L40; AltName: Full=Nuclear localization signal-containing protein deleted in velocardiofacial syndrome homolog; Flags: Precursor
down	Ityp05539	692.199	367.899	324.3	-1.09386	0.955765	-367.9	FANCI_MOUSERecName: Full=Fanconi anemia group I protein homolog; Short=Protein FACI
	Ityp11724	7225.7	582.299	6643.4	-0.121215	0.401564	-582.299
down	Ityp08450	993.375	528.112	465.263	-1.09429	0.95933	-528.114	RGL1_HUMANRecName: Full=Ral guanine nucleotide dissociation stimulator-like 1; Short=RalGDS-like 1
down	Ityp00403	2079.13	1105.36	973.766	-1.09433	0.9636	-1105.36	ZBT17_MOUSERecName: Full=Zinc finger and BTB domain-containing protein 17; AltName: Full=LP-1; AltName: Full=Polyomavirus late initiator promoter-binding protein; AltName: Full=Zinc finger protein 100; Short=Zfp-100; AltName: Full=Zinc finger protein 151; AltName: Full=Zinc finger protein Z13
	Ityp09410	744.082	90.293	653.789	-0.186636	0.530903	-90.2932
	Ityp09417	1471.71	150.298	1321.42	-0.155413	0.484711	-150.298
down	Ityp01692	1181.93	628.454	553.472	-1.09456	0.96062	-628.455	ZG46_XENLARecName: Full=Gastrula zinc finger protein XlCGF46.1
down	Ityp17413	537.815	286.158	251.657	-1.09565	0.95262	-286.16	OFUT1_DROMERecName: Full=GDP-fucose protein O-fucosyltransferase 1; AltName: Full=Neurotic protein; AltName: Full=Peptide-O-fucosyltransferase 1; Short=O-FucT-1; Flags: Precursor
down	Ityp05882	164.508	87.5407	76.9673	-1.09584	0.903695	-87.5476	ZNF25_HUMANRecName: Full=Zinc finger protein 25; AltName: Full=Zinc finger protein KOX19
down	Ityp07063	541.611	288.224	253.387	-1.09592	0.952733	-288.226	---NA---
	Ityp11725	1299.61	382.924	916.689	-0.503578	0.851927	-382.925
down	Ityp14254	1551.44	825.869	725.568	-1.09642	0.962704	-825.87	SMG9_XENTRRecName: Full=Protein SMG9; AltName: Full=Protein smg-9 homolog
down	Ityp09617	172.101	91.6742	80.4265	-1.09751	0.907454	-91.6808	PPAF1_HOLDIRecName: Full=Phenoloxidase-activating factor 1; AltName: Full=Prophenoloxidase-activating factor I; AltName: Full=Serine protease PPAF-1; Contains: RecName: Full=Phenoloxidase-activating factor 1 light chain; Contains: RecName: Full=Phenoloxidase-activating factor 1 heavy chain; Flags: Precursor
down	Ityp11886	1820.98	970.013	850.964	-1.09754	0.96347	-970.014	TAF13_HUMANRecName: Full=Transcription initiation factor TFIID subunit 13; AltName: Full=Transcription initiation factor TFIID 18 kDa subunit; Short=TAF(II)18; Short=TAFII-18; Short=TAFII18
	Ityp22427	36.6979	38.5397	75.2377	1.03576	0.796059	38.5536
	Ityp22420	1345.17	342.922	1688.09	0.327605	0.751009	342.922
	Ityp22421	27.8398	44.8034	72.6433	1.38368	0.833732	44.8248
down	Ityp11050	2852.32	1519.66	1332.66	-1.09783	0.965116	-1519.66	RHG17_HUMANRecName: Full=Rho GTPase-activating protein 17; AltName: Full=Rho-type GTPase-activating protein 17; AltName: Full=RhoGAP interacting with CIP4 homologs protein 1; Short=RICH-1
down	Ityp07510	847.849	451.77	396.079	-1.09802	0.95829	-451.772	ZN408_HUMANRecName: Full=Zinc finger protein 408; AltName: Full=PR domain zinc finger protein 17
down	Ityp02465	627.661	334.494	293.167	-1.09826	0.954864	-334.496	---NA---
down	Ityp13073	714.977	381.164	333.813	-1.09886	0.956579	-381.166	CLPP_HUMANRecName: Full=ATP-dependent Clp protease proteolytic subunit, mitochondrial; AltName: Full=Endopeptidase Clp; Flags: Precursor
	Ityp08115	550.469	207.143	343.326	-0.681083	0.889233	-207.144
down	Ityp02859	1567.89	836.266	731.621	-1.09965	0.962782	-836.267	NO66_AEDAERecName: Full=Bifunctional lysine-specific demethylase and histidyl-hydroxylase NO66; AltName: Full=Histone lysine demethylase NO66
	Ityp09445	1937.4	545.934	1391.46	-0.477516	0.845166	-545.934
	Ityp08113	993.375	283.374	710.001	-0.484517	0.837604	-283.374
	Ityp10448	186.021	13.0604	172.96	-0.105023	0.27001	-13.0609
	Ityp11776	60.7414	28.7438	31.9976	-0.924716	0.709702	-28.7587
	Ityp08112	957.943	138.625	1096.57	0.194983	0.54385	138.625
down	Ityp00435	1650.14	880.469	769.673	-1.10027	0.963067	-880.47	BAZ1A_MOUSERecName: Full=Bromodomain adjacent to zinc finger domain protein 1A; AltName: Full=Cbp146
down	Ityp22073	589.698	314.691	275.007	-1.10051	0.954045	-314.693	TXD17_DANRERecName: Full=Thioredoxin domain-containing protein 17; AltName: Full=Thioredoxin-like protein 5
	Ityp11774	40.4943	29.2519	11.2424	-1.84877	0.765636	-29.3102
	Ityp08118	492.259	30.455	461.804	-0.0921369	0.28954	-30.4551
down	Ityp09830	215.126	114.809	100.317	-1.10062	0.922722	-114.814	RSAD2_SINCHRecName: Full=Radical S-adenosyl methionine domain-containing protein 2; AltName: Full=Viperin; AltName: Full=Virus inhibitory protein, endoplasmic reticulum-associated, interferon-inducible
down	Ityp11898	1638.75	875.134	763.619	-1.10167	0.963041	-875.134	TIM44_HUMANRecName: Full=Mitochondrial import inner membrane translocase subunit TIM44; Flags: Precursor
	Ityp11775	44.2906	25.265	19.0256	-1.21906	0.718096	-25.2944
	Ityp08117	307.503	126.76	180.743	-0.76666	0.884459	-126.762
down	Ityp12723	43747.7	23364.4	20383.4	-1.10182	0.96684	-23364.4	ACT_MANSERecName: Full=Actin, muscle; Flags: Precursor
	Ityp08116	1051.59	549.16	1600.75	0.606178	0.890619	549.161
	Ityp08111	173.366	60.9949	234.361	0.43491	0.73549	60.9964
	Ityp09442	671.952	234.359	906.311	0.431648	0.814419	234.36
down	Ityp18694	3078.83	1644.99	1433.84	-1.1025	0.965307	-1644.99	SAE1_HUMANRecName: Full=SUMO-activating enzyme subunit 1; AltName: Full=Ubiquitin-like 1-activating enzyme E1A; Contains: RecName: Full=SUMO-activating enzyme subunit 1, N-terminally processed
	Ityp09441	1662.8	277.817	1940.61	0.222901	0.609641	277.817
	Ityp10449	950.35	236.025	714.325	-0.411878	0.796795	-236.025
down	Ityp08755	456.826	244.085	212.741	-1.10255	0.949506	-244.088	PIGG_HUMANRecName: Full=GPI ethanolamine phosphate transferase 2; AltName: Full=GPI7 homolog; Short=hGPI7; AltName: Full=Phosphatidylinositol-glycan biosynthesis class G protein; Short=PIG-G
down	Ityp12769	750.41	401.03	349.379	-1.10288	0.957108	-401.032	CPSF4_DROMERecName: Full=Cleavage and polyadenylation specificity factor subunit 4; AltName: Full=Cleavage and polyadenylation specificity factor 30 kDa subunit; AltName: Full=Protein clipper
down	Ityp17363	741.551	396.496	345.055	-1.10372	0.956978	-396.498	---NA---
down	Ityp11670	566.92	303.156	263.764	-1.1039	0.953569	-303.158	F120A_BOVINRecName: Full=Constitutive coactivator of PPAR-gamma-like protein 1; AltName: Full=Oxidative stress-associated Src activator; AltName: Full=Protein FAM120A
	Ityp10451	2394.22	399.129	1995.1	-0.263101	0.675563	-399.129
	Ityp08109	139.199	64.0291	203.228	0.545951	0.785508	64.0314
	Ityp10450	50.6178	68.7247	119.342	1.23739	0.886833	68.7358
down	Ityp10990	1355.29	724.853	630.44	-1.10417	0.961946	-724.854	RN216_MOUSERecName: Full=E3 ubiquitin-protein ligase RNF216; AltName: Full=RING finger protein 216; AltName: Full=RING-type E3 ubiquitin transferase RNF216; AltName: Full=Triad domain-containing protein 3; AltName: Full=UbcM4-interacting protein 83; AltName: Full=Ubiquitin-conjugating enzyme 7-interacting protein 1
down	Ityp05692	1850.08	989.606	860.477	-1.10438	0.963578	-989.606	FEM1C_DANRERecName: Full=Protein fem-1 homolog C; Short=FEM1c; AltName: Full=FEM1-gamma
down	Ityp10721	1798.2	961.937	836.262	-1.10453	0.963431	-961.937	---NA---
	Ityp11789	10153.9	4583.99	14737.9	0.537495	0.874887	4583.99
	Ityp08103	1275.57	131.438	1144.13	-0.156889	0.482302	-131.438
down	Ityp17259	673.217	360.16	313.058	-1.10464	0.955839	-360.161	SYIM_MACFARecName: Full=Isoleucine--tRNA ligase, mitochondrial; AltName: Full=Isoleucyl-tRNA synthetase; Short=IleRS; Flags: Precursor
	Ityp10456	7242.15	544.267	6697.88	-0.112713	0.376226	-544.267
down	Ityp10807	708.65	379.161	329.489	-1.10484	0.956549	-379.162	OSB11_HUMANRecName: Full=Oxysterol-binding protein-related protein 11; Short=ORP-11; Short=OSBP-related protein 11
	Ityp10459	10.1236	35.7109	45.8344	2.17871	0.809806	35.7773
	Ityp11787	2018.39	710.924	2729.31	0.435334	0.832047	710.925
	Ityp10458	423.924	151.512	272.412	-0.638016	0.871682	-151.514
	Ityp11788	35.4325	0.0243367	35.4568	0.000990572	0.0586668	0.0243569
	Ityp08108	1059.18	4.98637	1054.19	-0.00680791	0.082701	-4.98637
down	Ityp05904	1416.03	757.921	658.113	-1.10545	0.962292	-757.922	TOLL7_DROMERecName: Full=Toll-like receptor 7; Flags: Precursor
	Ityp08107	420.128	52.5878	367.54	-0.192927	0.503261	-52.5882
	Ityp10452	1170.54	87.7473	1258.29	0.104287	0.338886	87.7474
	Ityp11786	378.368	64.4096	442.778	0.226792	0.574623	64.41
	Ityp08106	389.757	138.1	251.657	-0.631118	0.865753	-138.102
	Ityp09437	34.167	38.4762	72.6433	1.08822	0.797202	38.4916
	Ityp08105	885.812	122.193	763.619	-0.214148	0.573116	-122.193
down	Ityp10619	1023.75	548.106	475.64	-1.10591	0.960118	-548.107	DCA10_DROMERecName: Full=DDB1- and CUL4-associated factor 10 homolog; AltName: Full=WD repeat-containing protein 32 homolog
down	Ityp06025	2196.81	1176.35	1020.46	-1.10619	0.964319	-1176.35	---NA---
	Ityp08137	955.412	266.166	689.246	-0.471103	0.834204	-266.166
down	Ityp07838	2124.68	1137.95	986.738	-1.10651	0.964189	-1137.95	ZN846_HUMANRecName: Full=Zinc finger protein 846
down	Ityp11902	504.913	270.552	234.361	-1.1073	0.951637	-270.554	NAA30_HUMANRecName: Full=N-alpha-acetyltransferase 30; AltName: Full=N-acetyltransferase 12; AltName: Full=N-acetyltransferase MAK3 homolog; AltName: Full=NatC catalytic subunit
	Ityp09467	477.073	23.9176	453.156	-0.0742042	0.23779	-23.9177
down	Ityp03427	1185.72	635.71	550.013	-1.10823	0.961183	-635.711	---NA---
down	Ityp05148	3757.11	2014.54	1742.57	-1.1084	0.96577	-2014.54	LIP3_DROMERecName: Full=Lipase 3; Short=DmLip3; Flags: Precursor
down	Ityp12799	1898.17	1017.8	880.367	-1.10843	0.963756	-1017.8	LIN7B_RATRecName: Full=Protein lin-7 homolog B; Short=Lin-7B; AltName: Full=Mammalian lin-seven protein 2; Short=MALS-2; AltName: Full=Vertebrate lin-7 homolog 2; Short=Veli-2
down	Ityp05973	180.959	97.0731	83.8857	-1.10917	0.912244	-97.0795	SEC1_MOUSERecName: Full=Galactoside 2-alpha-L-fucosyltransferase 3; AltName: Full=Alpha(1,2)FT 3; AltName: Full=Fucosyltransferase 10; AltName: Full=GDP-L-fucose:beta-D-galactoside 2-alpha-L-fucosyltransferase 3; AltName: Full=Secretory blood group protein 1
down	Ityp17309	4654.31	2497.5	2156.81	-1.10967	0.966008	-2497.5	LUCI_PHOPYRecName: Full=Luciferin 4-monooxygenase; Short=Luciferase
down	Ityp07413	836.46	449.029	387.431	-1.11036	0.958316	-449.031	CBX6_HUMANRecName: Full=Chromobox protein homolog 6
	Ityp10425	72.1304	28.1865	100.317	0.475884	0.631934	28.1905
down	Ityp11570	267.009	143.343	123.667	-1.11043	0.933823	-143.347	BRE1_DROMERecName: Full=E3 ubiquitin-protein ligase Bre1; AltName: Full=RING-type E3 ubiquitin transferase Bre1; AltName: Full=dBre1
down	Ityp13647	160.712	86.3388	74.3729	-1.11163	0.902859	-86.346	NTAQ1_ANOGARecName: Full=Protein N-terminal glutamine amidohydrolase; AltName: Full=Protein NH2-terminal glutamine deamidase; Short=N-terminal Gln amidase; Short=Nt(Q)-amidase; AltName: Full=Protein tungus
down	Ityp23844	368.245	197.879	170.366	-1.11203	0.944222	-197.882	LST4_CAEELRecName: Full=Sorting nexin lst-4; AltName: Full=Lateral signaling target protein 4
	Ityp08139	690.934	175.512	515.421	-0.422795	0.802677	-175.513
	Ityp10422	275.867	97.7183	178.149	-0.63089	0.845859	-97.7204
	Ityp11750	1391.99	200.295	1191.7	-0.224134	0.604388	-200.296
down	Ityp22883	454.295	244.149	210.147	-1.11223	0.949584	-244.151	E2AK4_HUMANRecName: Full=eIF-2-alpha kinase GCN2; AltName: Full=Eukaryotic translation initiation factor 2-alpha kinase 4; AltName: Full=GCN2-like protein
	Ityp09469	1500.82	466.517	1034.3	-0.537093	0.867026	-466.518
down	Ityp07231	649.174	349.088	300.086	-1.11323	0.95554	-349.09	TCPA_DROMERecName: Full=T-complex protein 1 subunit alpha; Short=TCP-1-alpha; AltName: Full=CCT-alpha; AltName: Full=Chaperonin containing TCP1 subunit 1
down	Ityp14266	707.384	380.49	326.895	-1.11367	0.956644	-380.491	BEST2_MOUSERecName: Full=Bestrophin-2; AltName: Full=Vitelliform macular dystrophy 2-like protein 1
down	Ityp09052	754.206	405.691	348.515	-1.11374	0.957264	-405.693	EXOS6_DANRERecName: Full=Exosome complex component MTR3; AltName: Full=Exosome component 6; AltName: Full=mRNA transport regulator 3 homolog
	Ityp10427	1127.51	92.3461	1035.17	-0.123281	0.386426	-92.3462
down	Ityp08559	790.904	425.958	364.946	-1.11582	0.958312	-425.959	---NA---
	Ityp11758	43.0252	39.566	3.4592	-3.63667	0.8351	-39.7327
	Ityp08130	2056.35	376.042	1680.31	-0.29136	0.709962	-376.042
	Ityp09461	369.51	77.5917	447.102	0.274989	0.636365	77.5922
	Ityp11759	121.483	5.59954	115.883	-0.0680798	0.162669	-5.59995
	Ityp22413	363.183	11.2092	351.974	-0.0452285	0.173601	-11.2092
down	Ityp04006	463.153	249.548	213.606	-1.11654	0.950589	-249.55	UBP46_RATRecName: Full=Ubiquitin carboxyl-terminal hydrolase 46; AltName: Full=Deubiquitinating enzyme 46; AltName: Full=Ubiquitin thioesterase 46; AltName: Full=Ubiquitin-specific-processing protease 46
down	Ityp02899	420.128	226.413	193.715	-1.11689	0.948302	-226.416	RBSK_HUMANRecName: Full=Ribokinase; Short=RK
	Ityp22417	0.5	60.0361	60.5361	6.91972	0.899818	60.4335
down	Ityp16449	637.785	343.753	294.032	-1.1171	0.955873	-343.754	NITO_DROMERecName: Full=RNA-binding protein spenito
	Ityp08126	342.936	97.3325	245.603	-0.481608	0.797652	-97.3337
down	Ityp06140	855.442	461.092	394.349	-1.1172	0.959165	-461.094	TM203_MOUSERecName: Full=Transmembrane protein 203
	Ityp11767	7492.71	1767.58	9260.29	0.30557	0.73847	1767.58
	Ityp09456	7.59268	49.4842	57.0768	2.91023	0.870777	49.5697
down	Ityp02364	1766.56	952.785	813.777	-1.11824	0.964029	-952.786	DENR_DROMERecName: Full=Density-regulated protein homolog
	Ityp08124	93.643	13.2165	80.4265	-0.219501	0.370353	-13.2184
down	Ityp00351	68092.4	36735.6	31356.8	-1.11871	0.967477	-36735.6	ZASP_DROMERecName: Full=PDZ and LIM domain protein Zasp; AltName: Full=Z band alternatively spliced PDZ-motif protein
	Ityp11765	50.6178	8.1886	58.8064	0.216328	0.297609	8.19146
down	Ityp21081	1829.84	987.519	842.316	-1.11928	0.964202	-987.52	SINAL_DROMERecName: Full=Probable E3 ubiquitin-protein ligase sinah; AltName: Full=RING-type E3 ubiquitin transferase sinah; AltName: Full=Sina homolog
	Ityp09454	73.3959	41.6226	115.018	0.648095	0.749996	41.6277
	Ityp10436	303.707	56.05	359.757	0.244343	0.576594	56.0506
	Ityp10431	3310.41	247.283	3063.12	-0.112005	0.373073	-247.283
down	Ityp13819	372.041	200.811	171.231	-1.11952	0.945197	-200.814	---NA---
down	Ityp05201	620.069	334.684	285.384	-1.11952	0.955496	-334.686	INT2_CHICKRecName: Full=Integrator complex subunit 2; Short=Int2
down	Ityp12003	2174.04	1175.19	998.845	-1.12204	0.964874	-1175.19	ALDR_MOUSERecName: Full=Aldo-keto reductase family 1 member B1; AltName: Full=Aldehyde reductase; AltName: Full=Aldo-keto reductase family 1 member B3; AltName: Full=Aldose reductase; Short=AR
down	Ityp15148	690.934	373.552	317.382	-1.12233	0.957008	-373.553	GLPK_MOUSERecName: Full=Glycerol kinase; Short=GK; Short=Glycerokinase; AltName: Full=ATP:glycerol 3-phosphotransferase
down	Ityp09945	316.362	171.075	145.287	-1.12267	0.940727	-171.079	EST6_DROMERecName: Full=Esterase-6; Short=Est-6; AltName: Full=Carboxylic-ester hydrolase 6; Short=Carboxylesterase-6; Flags: Precursor
down	Ityp13038	3405.32	1841.76	1563.56	-1.12295	0.966147	-1841.76	DSOR1_DROMERecName: Full=Dual specificity mitogen-activated protein kinase kinase dSOR1; Short=Downstream of RAF; Short=MAPKK
down	Ityp01467	246.762	133.473	113.289	-1.12311	0.931185	-133.478	GON4L_HUMANRecName: Full=GON-4-like protein; AltName: Full=GON-4 homolog
down	Ityp04315	423.924	229.344	194.58	-1.12344	0.948631	-229.347	MOB3_DROMERecName: Full=MOB kinase activator-like 3; AltName: Full=Mob as tumor suppressor protein 3; Short=Dmob3; AltName: Full=Mps one binder kinase activator-like 3
	Ityp08122	2533.42	683.614	1849.81	-0.453712	0.836183	-683.615
down	Ityp09205	337.874	183.075	154.799	-1.12609	0.942736	-183.078	CO061_MOUSERecName: Full=Uncharacterized protein C15orf61 homolog; Flags: Precursor
	Ityp10439	27.8398	27.3398	0.5	-5.79908	0.762699	-27.9481
down	Ityp16370	341.67	185.142	156.529	-1.12618	0.943057	-185.145	HS2ST_DROMERecName: Full=Heparin sulfate O-sulfotransferase
	Ityp09451	94.9085	33.082	127.991	0.431428	0.647782	33.0849
	Ityp11769	1085.75	198.467	887.286	-0.291225	0.698735	-198.467
down	Ityp16846	728.897	395.084	333.813	-1.12667	0.957701	-395.086	---NA---
down	Ityp16918	651.705	353.349	298.356	-1.12718	0.956367	-353.35	SETB1_DROPSRecName: Full=Histone-lysine N-methyltransferase eggless; AltName: Full=SETDB1 homolog
down	Ityp09287	1974.1	1070.38	903.717	-1.12725	0.964605	-1070.38	MYLIP_HUMANRecName: Full=E3 ubiquitin-protein ligase MYLIP; AltName: Full=Inducible degrader of the LDL-receptor; Short=Idol; AltName: Full=Myosin regulatory light chain interacting protein; Short=MIR; AltName: Full=RING-type E3 ubiquitin transferase MYLIP
down	Ityp03290	2296.78	1246.92	1049.87	-1.12941	0.965211	-1246.92	TM86A_BOVINRecName: Full=Lysoplasmalogenase-like protein TMEM86A; AltName: Full=Transmembrane protein 86A
	Ityp10482	1564.09	559.193	1004.9	-0.638275	0.896024	-559.193
	Ityp10481	2828.27	54.9734	2883.25	0.0277728	0.147661	54.9734
	Ityp10484	764.329	15.7208	780.05	0.0293724	0.138267	15.7208
down	Ityp12676	1818.45	987.373	831.073	-1.12966	0.964323	-987.373	PARP_SARPERecName: Full=Poly [ADP-ribose] polymerase; Short=PARP; AltName: Full=NAD(+) ADP-ribosyltransferase; Short=ADPRT; AltName: Full=Poly
	Ityp10480	26.5744	1.09925	27.6736	0.0584761	0.0901031	1.10081
down	Ityp01578	1079.43	586.489	492.936	-1.13079	0.961287	-586.49	CL049_XENLARecName: Full=UPF0454 protein C12orf49 homolog; Flags: Precursor
	Ityp08158	43.0252	7.99807	51.0232	0.245974	0.30703	8.00185
	Ityp10489	1188.25	35.4391	1223.69	0.0423985	0.172445	35.4391
	Ityp08157	210.064	47.6466	257.711	0.294923	0.611972	47.6475
down	Ityp06977	1079.43	587.354	492.072	-1.13332	0.9613	-587.355	NU160_DROMERecName: Full=Nuclear pore complex protein Nup160 homolog; AltName: Full=Nuclear pore protein 160
down	Ityp04327	482.135	262.476	219.659	-1.13417	0.951758	-262.478	COMD3_BOVINRecName: Full=COMM domain-containing protein 3
	Ityp10485	4451.84	23.5041	4475.34	0.00759687	0.0893884	23.5041
down	Ityp13220	280.929	152.939	127.991	-1.13417	0.936811	-152.943	SYNJ1_RATRecName: Full=Synaptojanin-1; AltName: Full=Synaptic inositol 1,4,5-trisphosphate 5-phosphatase 1
down	Ityp00675	1542.58	840.361	702.218	-1.13535	0.964557	-840.361	PININ_PONABRecName: Full=Pinin
down	Ityp13543	1538.78	838.294	700.489	-1.13536	0.96454	-838.295	ZMY11_HUMANRecName: Full=Zinc finger MYND domain-containing protein 11; AltName: Full=Adenovirus 5 E1A-binding protein; AltName: Full=Bone morphogenetic protein receptor-associated molecule 1; AltName: Full=Protein BS69
	Ityp22460	17.7162	18.6054	36.3216	1.03576	0.633112	18.6342
	Ityp08150	769.391	391.171	1160.56	0.593035	0.884771	391.172
down	Ityp04122	492.259	268.275	223.983	-1.13602	0.953157	-268.278	NELL2_HUMANRecName: Full=Protein kinase C-binding protein NELL2; AltName: Full=NEL-like protein 2; AltName: Full=Nel-related protein 2; Flags: Precursor
	Ityp22462	334.078	33.4625	367.54	0.137718	0.389774	33.4628
	Ityp08155	293.584	74.8216	368.405	0.327522	0.692017	74.8223
down	Ityp04503	480.87	262.075	218.795	-1.13607	0.95275	-262.077	APC1_HUMANRecName: Full=Anaphase-promoting complex subunit 1; Short=APC1; AltName: Full=Cyclosome subunit 1; AltName: Full=Mitotic checkpoint regulator; AltName: Full=Testis-specific gene 24 protein
	Ityp08153	1037.67	390.985	1428.65	0.461311	0.836027	390.985
	Ityp09484	1.26545	41.9746	43.24	5.09465	0.844174	42.2826
	Ityp08152	714.977	194.367	520.61	-0.457694	0.822917	-194.368
down	Ityp15551	817.478	445.614	371.864	-1.1364	0.959862	-445.615	ZFP37_MOUSERecName: Full=Zinc finger protein 37; Short=Zfp-37; AltName: Full=Male germ cell-specific zinc finger protein
	Ityp22476	900.998	152.33	1053.33	0.225358	0.613314	152.33
	Ityp22477	29.1053	20.1884	49.2936	0.760122	0.61778	20.2027
	Ityp10493	2366.38	458.92	2825.3	0.255722	0.676849	458.92
down	Ityp03276	1142.7	622.953	519.745	-1.13657	0.962699	-622.954	SHAN3_HUMANRecName: Full=SH3 and multiple ankyrin repeat domains protein 3; Short=Shank3; AltName: Full=Proline-rich synapse-associated protein 2; Short=ProSAP2
down	Ityp22536	620.069	338.144	281.925	-1.13712	0.956752	-338.146	DPM1_HUMANRecName: Full=Dolichol-phosphate mannosyltransferase subunit 1; AltName: Full=Dolichol-phosphate mannose synthase subunit 1; Short=DPM synthase subunit 1; AltName: Full=Dolichyl-phosphate beta-D-mannosyltransferase subunit 1; AltName: Full=Mannose-P-dolichol synthase subunit 1; Short=MPD synthase subunit 1
	Ityp10494	1691.9	357.676	2049.58	0.276681	0.697263	357.676
	Ityp10491	622.6	322.628	945.227	0.602357	0.883424	322.628
down	Ityp07290	1923.48	1049.16	874.314	-1.13749	0.965519	-1049.17	TRBP2_TETNGRecName: Full=RISC-loading complex subunit tarbp2
	Ityp08148	1513.47	533.654	979.819	-0.627276	0.893499	-533.655
	Ityp08145	56.9451	5.92184	51.0232	-0.158417	0.212643	-5.92395
	Ityp09476	946.554	77.429	869.125	-0.123121	0.382393	-77.4291
down	Ityp13811	988.313	539.482	448.832	-1.13879	0.961651	-539.483	RS29_SCALTRecName: Full=40S ribosomal protein S29
	Ityp10496	521.364	280.306	801.67	0.620718	0.884394	280.307
down	Ityp11352	893.405	487.813	405.592	-1.13929	0.960772	-487.815	DCAF1_DROMERecName: Full=Protein mahjong; AltName: Full=DDB1- and CUL4-associated factor-like 1; AltName: Full=VPRBP-like protein
	Ityp08149	535.284	172.988	708.272	0.403999	0.785919	172.989
	Ityp10498	74.6613	41.7989	32.8624	-1.18392	0.814674	-41.8157
down	Ityp17291	274.602	150.071	124.531	-1.14083	0.937374	-150.075	ATG13_DROMERecName: Full=Autophagy-related protein 13 homolog
	Ityp22471	509.975	198.647	311.328	-0.711989	0.891654	-198.648
down	Ityp10986	650.439	355.542	294.897	-1.1412	0.957441	-355.544	ARP6_CHICKRecName: Full=Actin-related protein 6; Short=gArp6; AltName: Full=gARPX
down	Ityp08954	744.082	406.81	337.272	-1.14155	0.958961	-406.812	RREB1_HUMANRecName: Full=Ras-responsive element-binding protein 1; Short=RREB-1; AltName: Full=Finger protein in nuclear bodies; AltName: Full=Raf-responsive zinc finger protein LZ321; AltName: Full=Zinc finger motif enhancer-binding protein 1; Short=Zep-1
down	Ityp05907	604.883	330.741	274.142	-1.14173	0.956406	-330.743	ASTRX_DROMERecName: Full=Gametocyte-specific factor 1 homolog; AltName: Full=Protein asterix
	Ityp08144	549.204	137.558	411.645	-0.41594	0.793923	-137.559
	Ityp08141	36.6979	22.1085	58.8064	0.680275	0.629695	22.119
	Ityp22470	708.65	52.3748	761.025	0.10287	0.328101	52.3749
	Ityp05908	51.8833	19.8857	31.9976	-0.697305	0.597769	-19.8979
	Ityp21115	34.167	66.1498	100.317	1.55389	0.890857	66.1681
down	Ityp11351	1066.77	583.348	483.424	-1.14189	0.962257	-583.349	DCAF1_DROMERecName: Full=Protein mahjong; AltName: Full=DDB1- and CUL4-associated factor-like 1; AltName: Full=VPRBP-like protein
down	Ityp09210	1025.01	560.613	464.398	-1.14221	0.961963	-560.615	RDH13_HUMANRecName: Full=Retinol dehydrogenase 13; AltName: Full=Short chain dehydrogenase/reductase family 7C member 3
down	Ityp01116	656.767	359.275	297.491	-1.14253	0.957558	-359.277	TMM18_DANRERecName: Full=Transmembrane protein 18
	Ityp22449	401.146	71.6574	329.489	-0.283898	0.640909	-71.6579
	Ityp08180	615.007	48.5624	566.444	-0.118668	0.368572	-48.5625
down	Ityp01577	3043.4	1664.91	1378.49	-1.14259	0.967061	-1664.91	ADAR_DROMERecName: Full=Double-stranded RNA-specific editase Adar; AltName: Full=Adenosine deaminase that act on RNA; AltName: Full=Pre-mRNA adenosine deaminase; AltName: Full=RNA-editing deaminase 1; AltName: Full=RNA-editing enzyme 1; AltName: Full=dADAR; AltName: Full=dsRNA adenosine deaminase
	Ityp22443	1321.13	199.194	1520.32	0.202607	0.567598	199.194
	Ityp22444	265.744	30.883	296.627	0.158613	0.413098	30.8834
down	Ityp08243	1061.71	580.88	480.829	-1.14279	0.962231	-580.881	DLP1_HUMANRecName: Full=Decaprenyl-diphosphate synthase subunit 2; AltName: Full=All-trans-decaprenyl-diphosphate synthase subunit 2; AltName: Full=Candidate tumor suppressor protein; AltName: Full=Decaprenyl pyrophosphate synthase subunit 2
	Ityp05900	1261.65	148.651	1113	-0.18086	0.52529	-148.651
	Ityp10460	580.84	91.9752	672.815	0.212069	0.562444	91.9754
down	Ityp17942	1056.65	578.413	478.235	-1.1437	0.962197	-578.414	NAA40_DANRERecName: Full=N-alpha-acetyltransferase 40; AltName: Full=N-acetyltransferase 11; AltName: Full=N-alpha-acetyltransferase D; Short=NatD
down	Ityp10224	752.94	412.209	340.731	-1.1439	0.959091	-412.211	---NA---
down	Ityp01317	1880.45	1029.49	850.964	-1.14391	0.965454	-1029.49	XPO2_DANRERecName: Full=Exportin-2; Short=Exp2; AltName: Full=Chromosome segregation 1-like protein; AltName: Full=Importin-alpha re-exporter
	Ityp11790	2845.99	446.166	2399.82	-0.246002	0.659048	-446.167
down	Ityp19656	430.252	235.672	194.58	-1.14482	0.950403	-235.674	BMPR2_HUMANRecName: Full=Bone morphogenetic protein receptor type-2; Short=BMP type-2 receptor; Short=BMPR-2; AltName: Full=Bone morphogenetic protein receptor type II; Short=BMP type II receptor; Short=BMPR-II; Flags: Precursor
down	Ityp10553	172.101	94.2686	77.8321	-1.14482	0.911634	-94.2756	---NA---
	Ityp05905	969.332	1.83944	971.171	0.00273512	0.0619369	1.83944
down	Ityp08529	1009.83	553.211	456.615	-1.14506	0.962106	-553.212	DEOC_HUMANRecName: Full=Deoxyribose-phosphate aldolase; Short=DERA; AltName: Full=2-deoxy-D-ribose 5-phosphate aldolase; AltName: Full=Phosphodeoxyriboaldolase; Short=Deoxyriboaldolase
down	Ityp15791	1454	796.749	657.249	-1.14551	0.964436	-796.75	---NA---
	Ityp10468	253.089	121.64	131.45	-0.945135	0.89948	-121.643
	Ityp10467	2929.51	579.853	3509.36	0.26055	0.678712	579.853
	Ityp11798	470.746	110.989	359.757	-0.387926	0.761803	-110.99
	Ityp08178	294.849	66.5416	228.307	-0.368999	0.710178	-66.5426
down	Ityp14503	1251.53	685.947	565.58	-1.14589	0.963561	-685.948	---NA---
	Ityp11799	64.5378	10.0553	54.4824	-0.244352	0.338176	-10.0583
down	Ityp02972	216.391	118.669	97.7225	-1.14688	0.926637	-118.674	---NA---
down	Ityp05392	850.38	466.408	383.972	-1.14711	0.960625	-466.41	PIGL_BOVINRecName: Full=N-acetylglucosaminyl-phosphatidylinositol de-N-acetylase; AltName: Full=Phosphatidylinositol-glycan biosynthesis class L protein; Short=PIG-L
	Ityp08173	125707	18900.5	106806	-0.235066	0.651988	-18900.5
down	Ityp20876	1461.59	801.747	659.843	-1.14734	0.96451	-801.748	TBC13_HUMANRecName: Full=TBC1 domain family member 13
	Ityp08171	28056.2	4462.89	32519.1	0.212967	0.599965	4462.89
	Ityp08170	526629	220918	747548	0.505377	0.867113	220918
	Ityp22441	465.684	130.142	335.543	-0.472856	0.812565	-130.142
down	Ityp03773	544.142	298.538	245.603	-1.14765	0.955306	-298.541	LIPA1_HUMANRecName: Full=Liprin-alpha-1; AltName: Full=LAR-interacting protein 1; Short=LIP-1; AltName: Full=Protein tyrosine phosphatase receptor type f polypeptide-interacting protein alpha-1; Short=PTPRF-interacting protein alpha-1
down	Ityp00657	264.478	145.136	119.342	-1.14804	0.936201	-145.14	LRC49_MOUSERecName: Full=Leucine-rich repeat-containing protein 49; AltName: Full=Tubulin polyglutamylase complex subunit 4; Short=PGs4; AltName: Full=p79
	Ityp22458	27.8398	12.8058	40.6456	0.545951	0.464388	12.8175
down	Ityp17109	517.567	284.071	233.496	-1.14835	0.954474	-284.074	TXLNB_CHICKRecName: Full=Beta-taxilin; AltName: Full=Muscle-derived protein 77
	Ityp23785	20.2471	33.3705	53.6176	1.40499	0.782095	33.4001
	Ityp23784	132.872	16.1238	116.748	-0.186636	0.377577	-16.1248
down	Ityp12461	54051	29669.7	24381.3	-1.14854	0.968828	-29669.7	DDX17_DROMERecName: Full=ATP-dependent RNA helicase p62
	Ityp10472	1226.22	151.41	1377.63	0.167971	0.506341	151.41
	Ityp10479	13284.7	3163.86	16448.5	0.308196	0.739189	3163.86
down	Ityp13467	6666.37	3659.46	3006.91	-1.14862	0.968287	-3659.46	IDH3G_HUMANRecName: Full=Isocitrate dehydrogenase
down	Ityp14816	569.451	312.605	256.846	-1.14867	0.955942	-312.607	ANR49_MOUSERecName: Full=Ankyrin repeat domain-containing protein 49; AltName: Full=Fetal globin-increasing factor; AltName: Full=Fetal globin-inducing factor
	Ityp10475	542.876	129.074	671.95	0.30773	0.704357	129.074
down	Ityp10279	1217.36	669.076	548.284	-1.15076	0.963423	-669.077	CCDC6_MOUSERecName: Full=Coiled-coil domain-containing protein 6
	Ityp10477	2113.3	535.034	1578.26	-0.421158	0.821726	-535.034
	Ityp10476	1307.21	426.839	880.367	-0.570309	0.87202	-426.839
	Ityp08162	32.9016	32.8233	65.7249	0.998281	0.763245	32.8384
	Ityp08161	451.764	103.25	348.515	-0.374351	0.745392	-103.25
down	Ityp00653	1135.11	624.008	511.097	-1.15116	0.962955	-624.009	TAD2B_DROMERecName: Full=Transcriptional adapter 2B; AltName: Full=dADA2b
	Ityp08166	60.7414	44.3102	16.4312	-1.88624	0.843741	-44.3503
	Ityp08163	4343.01	524.087	4867.1	0.164366	0.495755	524.087
	Ityp05928	159.446	66.9125	92.5337	-0.785019	0.836491	-66.9171
down	Ityp10568	1242.67	683.142	559.526	-1.15116	0.963535	-683.143	S17A5_HUMANRecName: Full=Sialin; AltName: Full=H(+)/nitrate cotransporter; AltName: Full=H(+)/sialic acid cotransporter; Short=AST; AltName: Full=Membrane glycoprotein HP59; AltName: Full=Solute carrier family 17 member 5; AltName: Full=Vesicular H(+)/Aspartate-glutamate cotransporter
down	Ityp01320	2112.03	1161.61	950.416	-1.152	0.966182	-1161.61	TFB2M_DROMERecName: Full=Dimethyladenosine transferase 2, mitochondrial; AltName: Full=Mitochondrial 12S rRNA dimethylase 2; AltName: Full=Mitochondrial transcription factor B2; AltName: Full=S-adenosylmethionine-6-N', N'-adenosyl(rRNA) dimethyltransferase 2; AltName: Full=d-mtTFB2; Flags: Precursor
down	Ityp00553	1030.07	566.54	463.533	-1.152	0.962292	-566.541	EXOS2_BOVINRecName: Full=Exosome complex component RRP4; AltName: Full=Exosome component 2; AltName: Full=Ribosomal RNA-processing protein 4
	Ityp05920	1408.44	313.604	1094.84	-0.363383	0.775398	-313.604
	Ityp05921	27.8398	27.3398	0.5	-5.79908	0.762699	-27.9481
	Ityp05926	301.176	91.8944	209.282	-0.525161	0.813258	-91.8959
down	Ityp13305	1074.36	590.94	483.424	-1.15212	0.962565	-590.941	ZN367_RATRecName: Full=Zinc finger protein 367
down	Ityp01694	607.414	334.137	273.277	-1.15232	0.956848	-334.139	---NA---
down	Ityp09240	436.579	240.269	196.31	-1.15311	0.951104	-240.272	ZN208_HUMANRecName: Full=Zinc finger protein 208; AltName: Full=Zinc finger protein 91-like
	Ityp17911	10.1236	24.4685	34.592	1.77272	0.722263	24.5326
down	Ityp02891	332.812	183.202	149.611	-1.1535	0.943967	-183.205	DPOD2_XENLARecName: Full=DNA polymerase delta subunit 2; AltName: Full=XlCdc1
down	Ityp07037	565.654	311.403	254.251	-1.15367	0.955891	-311.405	TTC14_DROMERecName: Full=Tetratricopeptide repeat protein 14 homolog; Short=TPR repeat protein 14 homolog
	Ityp08193	168.304	56.745	111.559	-0.593262	0.786504	-56.7481
	Ityp08192	2527.1	130.733	2396.36	-0.0766341	0.293339	-130.733
	Ityp17915	1249	460.297	788.698	-0.663223	0.898146	-460.298
down	Ityp22879	465.684	256.402	209.282	-1.15391	0.952529	-256.405	CCNQ_HUMANRecName: Full=Cyclin-Q; AltName: Full=CDK10-activating cyclin; AltName: Full=Cyclin-M; AltName: Full=Cyclin-related protein FAM58A
	Ityp08197	6034.91	333.48	6368.39	0.0775963	0.297752	333.48
	Ityp08196	690.934	80.3843	610.549	-0.178439	0.507528	-80.3845
	Ityp05917	761.799	195.354	566.444	-0.427475	0.809685	-195.355
down	Ityp00884	417.597	229.935	187.662	-1.15398	0.949983	-229.938	---NA---
down	Ityp03593	602.352	331.67	270.683	-1.15401	0.956692	-331.672	WDTC1_HUMANRecName: Full=WD and tetratricopeptide repeats protein 1
down	Ityp03310	7720.49	4251.77	3468.72	-1.15429	0.968421	-4251.77	---NA---
	Ityp05913	1097.14	329.779	1426.92	0.379156	0.788942	329.78
down	Ityp07258	612.476	337.469	275.007	-1.15519	0.957004	-337.471	MET18_BOVINRecName: Full=Histidine protein methyltransferase 1 homolog; AltName: Full=Methyltransferase-like protein 18
down	Ityp08323	202.471	111.667	90.8041	-1.15689	0.923133	-111.673	CHST4_MOUSERecName: Full=Carbohydrate sulfotransferase 4; AltName: Full=Galactose/N-acetylglucosamine/N-acetylglucosamine 6-O-sulfotransferase 3; Short=GST-3; AltName: Full=High endothelial cells N-acetylglucosamine 6-O-sulfotransferase; Short=HEC-GlcNAc6ST; AltName: Full=L-selectin ligand sulfotransferase; Short=LSST; AltName: Full=N-acetylglucosamine 6-O-sulfotransferase 2; Short=GlcNAc6ST-2; S…
	Ityp08181	192.348	26.4468	218.795	0.18586	0.439674	26.4474
	Ityp17923	12.6545	32.3152	44.9696	1.82931	0.78549	32.3669
	Ityp08188	981.986	344.618	1326.6	0.433963	0.821132	344.618
	Ityp08187	484.666	3.83668	480.829	-0.011466	0.0807346	-3.8367
	Ityp17925	94.9085	33.5076	61.4009	-0.628278	0.706545	-33.5135
down	Ityp15956	3207.91	1769.74	1438.16	-1.1574	0.967468	-1769.74	CSN2_DROMERecName: Full=COP9 signalosome complex subunit 2; Short=Dch2; Short=Signalosome subunit 2; AltName: Full=Alien protein
down	Ityp11752	2118.36	1168.81	949.551	-1.15763	0.966251	-1168.81	CATLL_PHACERecName: Full=Cathepsin L-like proteinase; Flags: Precursor
down	Ityp21906	720.039	397.468	322.571	-1.15846	0.959052	-397.47	GPM6B_MOUSERecName: Full=Neuronal membrane glycoprotein M6-b; Short=M6b
	Ityp21156	24.0435	28.7094	52.7528	1.1336	0.738319	28.7317
down	Ityp03429	366.979	202.667	164.312	-1.15926	0.946791	-202.671	ZBT49_HUMANRecName: Full=Zinc finger and BTB domain-containing protein 49; AltName: Full=Zinc finger protein 509
down	Ityp11337	253.089	139.8	113.289	-1.15964	0.934537	-139.805	MIGA_DROMERecName: Full=Mitoguardin
	Ityp04611	678.279	209.557	468.722	-0.533147	0.851269	-209.558
down	Ityp11000	506.178	279.601	226.578	-1.15964	0.954214	-279.603	PMS2_CHICKRecName: Full=Mismatch repair endonuclease PMS2; AltName: Full=DNA mismatch repair protein PMS2; AltName: Full=PMS1 protein homolog 2
down	Ityp12539	1514.74	836.735	678.004	-1.1597	0.964817	-836.736	SMYD4_MOUSERecName: Full=SET and MYND domain-containing protein 4
	Ityp05942	341.67	12.1814	329.489	-0.0523749	0.176416	-12.1815
	Ityp04613	594.76	3.23601	591.524	-0.00787094	0.0807346	-3.23602
down	Ityp01324	282.194	155.934	126.261	-1.16028	0.938817	-155.938	---NA---
	Ityp05948	112.625	56.0114	168.636	0.58239	0.786266	56.0145
	Ityp04615	1299.61	312.876	986.738	-0.397344	0.799489	-312.876
down	Ityp00794	208.799	115.4	93.3985	-1.16064	0.925212	-115.406	SEM1A_DROMERecName: Full=Semaphorin-1A; AltName: Full=Semaphorin-I; Short=Sema I
down	Ityp09816	508.709	281.267	227.443	-1.16134	0.954297	-281.269	RAB36_HUMANRecName: Full=Ras-related protein Rab-36
down	Ityp09054	1998.14	1104.8	893.339	-1.16138	0.966034	-1104.8	---NA---
	Ityp05940	2057.62	663.557	1394.06	-0.561682	0.87416	-663.557
	Ityp05941	4711.26	1017.69	3693.56	-0.351098	0.776104	-1017.69
	Ityp04610	517.567	59.2231	458.344	-0.175315	0.493577	-59.2234
	Ityp04609	661.828	257.455	919.283	0.474052	0.833507	257.455
	Ityp04608	1135.11	152.692	982.414	-0.208424	0.579067	-152.692
	Ityp04601	559.327	170.565	729.892	0.38399	0.774337	170.565
down	Ityp04797	801.027	443	358.027	-1.16178	0.960096	-443.001	CCD51_RATRecName: Full=Coiled-coil domain-containing protein 51
	Ityp05934	1212.3	162.736	1375.03	0.181723	0.527027	162.736
	Ityp04603	102.501	0.410146	102.911	0.00576125	0.0586668	0.410186
down	Ityp17063	807.355	446.733	360.622	-1.16272	0.960187	-446.734	NHP2_DROYARecName: Full=H/ACA ribonucleoprotein complex subunit 2-like protein; AltName: Full=H/ACA snoRNP protein NHP2
down	Ityp12596	441.641	244.466	197.175	-1.1634	0.951542	-244.469	---NA---
down	Ityp11087	999.702	553.465	446.237	-1.16369	0.962158	-553.467	PNUT_DROMERecName: Full=Protein peanut
down	Ityp22535	1228.75	680.465	548.284	-1.16419	0.963557	-680.466	RM09_DROMERecName: Full=39S ribosomal protein L9, mitochondrial; Short=L9mt; Short=MRP-L9; Flags: Precursor
down	Ityp17386	754.206	417.798	336.407	-1.16475	0.959511	-417.8	GLE1_DROMERecName: Full=Nucleoporin GLE1
	Ityp04606	501.117	16.0341	517.151	0.0454385	0.184269	16.0342
down	Ityp03100	6947.3	3848.72	3098.58	-1.16484	0.968369	-3848.72	G3BP2_MOUSERecName: Full=Ras GTPase-activating protein-binding protein 2; Short=G3BP-2; AltName: Full=GAP SH3 domain-binding protein 2
down	Ityp03203	1588.13	879.863	708.272	-1.16496	0.965103	-879.864	SAN_DROMERecName: Full=Probable N-acetyltransferase san; AltName: Full=N-epsilon-acetyltransferase san; AltName: Full=Protein atado; AltName: Full=Protein separation anxiety
	Ityp17909	5459.13	1094.49	4364.65	-0.322807	0.752044	-1094.49
	Ityp05930	2349.93	400.673	1949.26	-0.269693	0.68659	-400.673
	Ityp17900	68.3341	6.93324	61.4009	-0.154347	0.2284	-6.93496
down	Ityp15218	1259.12	697.863	561.256	-1.16568	0.965237	-697.864	KAT8_MOUSERecName: Full=Histone acetyltransferase KAT8; AltName: Full=Lysine acetyltransferase 8; AltName: Full=MOZ, YBF2/SAS3, SAS2 and TIP60 protein 1; Short=MYST-1
down	Ityp05979	2066.47	1145.46	921.013	-1.16588	0.967685	-1145.46	---NA---
down	Ityp12495	1102.2	610.997	491.207	-1.16599	0.96438	-610.998	DNK_DROMERecName: Full=Deoxynucleoside kinase; AltName: Full=Deoxyribonucleoside kinase; Short=Dm-dNK; AltName: Full=Multispecific deoxynucleoside kinase
	Ityp17905	55.6796	12.6396	68.3193	0.295143	0.395907	12.6431
	Ityp22492	62.0069	36.0628	25.944	-1.25703	0.794937	-36.0847
	Ityp05722	6.32723	49.8848	56.212	3.15123	0.8717	49.9842
	Ityp05728	75.9268	49.4693	125.396	0.723812	0.787968	49.4746
down	Ityp07656	1133.84	628.796	505.044	-1.16674	0.964566	-628.797	EOGT_DROMERecName: Full=EGF domain-specific O-linked N-acetylglucosamine transferase; AltName: Full=Extracellular O-linked N-acetylglucosamine transferase; Flags: Precursor
	Ityp05727	478.339	123.77	354.568	-0.431969	0.792918	-123.771
	Ityp05720	134.137	123.573	257.711	0.942042	0.899866	123.577
down	Ityp04921	1570.42	871.66	698.759	-1.16828	0.966558	-871.66	T185B_MOUSERecName: Full=Transmembrane protein 185B; AltName: Full=Erythropoietin-induced EST 3-2; AltName: Full=Protein FAM11B
down	Ityp00859	242.966	134.866	108.1	-1.16838	0.934451	-134.871	---NA---
down	Ityp11558	482.135	267.664	214.471	-1.16866	0.954873	-267.667	LMBL3_HUMANRecName: Full=Lethal(3)malignant brain tumor-like protein 3; Short=H-l(3)mbt-like protein 3; Short=L(3)mbt-like protein 3; AltName: Full=MBT-1
	Ityp05719	187.286	28.1627	159.123	-0.235098	0.499978	-28.1637
	Ityp05713	850.38	187.381	1037.76	0.287295	0.697263	187.381
down	Ityp14268	1031.34	572.994	458.344	-1.17001	0.963903	-572.995	L2HDH_NEMVERecName: Full=L-2-hydroxyglutarate dehydrogenase, mitochondrial; Flags: Precursor
	Ityp05717	4245.57	277.866	3967.71	-0.0976539	0.349385	-277.866
	Ityp05715	1784.28	58.1369	1726.14	-0.04779	0.203876	-58.1369
down	Ityp11968	3107.94	1727.71	1380.22	-1.17106	0.968928	-1727.71	SETD3_PLEMORecName: Full=Actin-histidine N-methyltransferase; AltName: Full=SET domain-containing protein 3
	Ityp05710	923.776	33.8958	889.88	-0.0539319	0.197986	-33.8958
	Ityp17724	150.588	92.4209	243.009	0.690402	0.853028	92.4235
	Ityp17723	2489.13	438.218	2927.35	0.233952	0.629574	438.218
	Ityp17726	749.144	188.753	560.391	-0.41881	0.804673	-188.754
	Ityp17725	130.341	78.076	208.417	0.677182	0.838137	78.079
down	Ityp01780	292.318	162.598	129.72	-1.17214	0.941844	-162.602	---NA---
	Ityp17729	613.741	318.514	932.255	0.603094	0.883286	318.514
down	Ityp17397	267.009	148.531	118.478	-1.17227	0.938544	-148.536	JKAMP_HUMANRecName: Full=JNK1/MAPK8-associated membrane protein; Short=JKAMP; AltName: Full=JNK1-associated membrane protein; Short=JAMP; AltName: Full=Medulloblastoma antigen MU-MB-50.4
	Ityp22289	6.32723	58.5328	64.8601	3.35768	0.895266	58.629
	Ityp04414	330.281	31.2053	361.487	0.130247	0.367459	31.2055
down	Ityp15514	1031.34	573.859	457.48	-1.17274	0.963912	-573.86	RAD50_MOUSERecName: Full=DNA repair protein RAD50; Short=mRad50
	Ityp04413	1796.93	70.1712	1867.1	0.0552658	0.233186	70.1712
	Ityp05747	250.558	136.008	386.566	0.625568	0.865207	136.009
	Ityp04416	10.1236	29.6573	39.7808	1.97436	0.766065	29.7229
	Ityp05744	2.53089	32.9259	35.4568	3.80835	0.797943	33.1454
down	Ityp01584	693.465	386.46	307.004	-1.17556	0.960304	-386.462	---NA---
	Ityp04418	573.247	330.47	903.717	0.656713	0.894287	330.47
	Ityp05748	37.9634	13.0599	51.0232	0.426546	0.457095	13.0668
down	Ityp08380	717.508	400.126	317.382	-1.17678	0.960729	-400.128	TAM41_DANRERecName: Full=Phosphatidate cytidylyltransferase, mitochondrial; AltName: Full=CDP-diacylglycerol synthase; Short=CDP-DAG synthase; AltName: Full=Mitochondrial translocator assembly and maintenance protein 41 homolog; Short=TAM41; Flags: Precursor
	Ityp05749	225.249	60.9996	286.249	0.345747	0.689055	61.0006
down	Ityp09286	2496.73	1392.37	1104.35	-1.17684	0.968481	-1392.38	LTV1_XENLARecName: Full=Protein LTV1 homolog
	Ityp05742	1581.81	221.302	1803.11	0.188913	0.552218	221.302
	Ityp05743	7719.22	1015.27	8734.49	0.178268	0.541047	1015.27
	Ityp04412	217.657	87.6179	305.275	0.488053	0.796323	87.6193
	Ityp05740	3035.81	1025.14	2010.66	-0.594409	0.891667	-1025.14
down	Ityp08963	1154.09	643.854	510.232	-1.17753	0.964822	-643.856	NOP9_HUMANRecName: Full=Nucleolar protein 9
down	Ityp15194	806.089	449.791	356.298	-1.17786	0.961885	-449.793	LTOR3_DROMERecName: Full=Ragulator complex protein LAMTOR3 homolog; AltName: Full=Late endosomal/lysosomal adaptor and MAPK and MTOR activator 3
	Ityp22285	1294.55	441.104	1735.66	0.423028	0.819911	441.104
down	Ityp04951	1714.68	957.114	757.565	-1.1785	0.967065	-957.115	DVL1_RATRecName: Full=Segment polarity protein dishevelled homolog DVL-1; Short=Dishevelled-1; AltName: Full=DSH homolog 1
	Ityp22280	5951.39	91.5037	5859.89	-0.022354	0.119677	-91.5037
down	Ityp07569	1896.9	1058.91	837.992	-1.17864	0.967459	-1058.91	BCAR3_XENLARecName: Full=Breast cancer anti-estrogen resistance protein 3 homolog
down	Ityp03962	2508.11	1400.3	1107.81	-1.17889	0.968494	-1400.31	PPR3B_MOUSERecName: Full=Protein phosphatase 1 regulatory subunit 3B; AltName: Full=Hepatic glycogen-targeting protein phosphatase 1 regulatory subunit GL; AltName: Full=Protein phosphatase 1 regulatory subunit 4; Short=PP1 subunit R4; AltName: Full=Protein phosphatase 1 subunit GL; Short=PTG
	Ityp22299	1924.74	230.599	1694.14	-0.184109	0.532073	-230.599
	Ityp04403	2091.78	356.992	1734.79	-0.269972	0.685369	-356.992
down	Ityp12720	1917.15	1070.51	846.64	-1.17914	0.967498	-1070.51	---NA---
	Ityp04402	968.066	316.871	651.195	-0.572016	0.868416	-316.872
	Ityp05736	38837.8	6825.48	32012.3	-0.278834	0.707766	-6825.48
down	Ityp08853	3193.99	1784.36	1409.63	-1.18005	0.969101	-1784.36	RAEL1_PIGRecName: Full=mRNA export factor; AltName: Full=Rae1 protein homolog; AltName: Full=mRNA-associated protein mrnp 41
down	Ityp03487	160.712	89.798	70.9137	-1.18034	0.909208	-89.8058	LYRM2_XENTRRecName: Full=LYR motif-containing protein 2
down	Ityp04907	3438.22	1921.36	1516.86	-1.18057	0.969257	-1921.36	CISD3_HUMANRecName: Full=CDGSH iron-sulfur domain-containing protein 3, mitochondrial; AltName: Full=MitoNEET-related protein 2; Short=Miner2; AltName: Full=Mitochondrial inner NEET protein; Short=MiNT; Flags: Precursor
down	Ityp09073	1180.66	660.051	520.61	-1.18132	0.964995	-660.052	DPH5_HUMANRecName: Full=Diphthine methyl ester synthase; AltName: Full=Diphthamide biosynthesis methyltransferase
	Ityp04407	289.787	62.1867	351.974	0.280475	0.630011	62.1874
	Ityp05739	8413.95	4226.84	12640.8	0.587231	0.8944	4226.84
down	Ityp08398	4418.94	2471.41	1947.53	-1.18205	0.969573	-2471.41	AKIRN_DROMERecName: Full=Akirin; AltName: Full=Protein bhringi
	Ityp04409	1222.42	508.91	1731.33	0.50214	0.854786	508.91
down	Ityp16364	1581.81	884.778	697.029	-1.18228	0.966732	-884.779	EXOC5_DROMERecName: Full=Exocyst complex component 5; AltName: Full=Exocyst complex component Sec10
	Ityp05738	168.304	35.9898	132.315	-0.347101	0.616337	-35.9915
	Ityp22290	545.407	200.051	745.458	0.450793	0.819205	200.051
	Ityp05731	355.59	33.0197	322.571	-0.140601	0.389774	-33.02
	Ityp05730	153.119	77.8813	75.2377	-1.02513	0.89145	-77.8881
	Ityp22295	154.384	41.9603	112.424	-0.457576	0.695604	-41.9628
down	Ityp01040	9573.1	5356.33	4216.77	-1.18285	0.970244	-5356.33	SQD_DROMERecName: Full=RNA-binding protein squid; AltName: Full=Heterogeneous nuclear ribonucleoprotein 40; Short=HNRNP 40
	Ityp22292	317.627	47.3189	364.946	0.200349	0.509165	47.3193
down	Ityp10298	893.405	499.921	393.484	-1.18301	0.962924	-499.922	SNX30_HUMANRecName: Full=Sorting nexin-30
	Ityp17753	1738.72	615.265	2353.99	0.437079	0.83112	615.265
down	Ityp02871	1138.9	637.317	501.584	-1.18308	0.96477	-637.318	PITC1_DROMERecName: Full=Cytoplasmic phosphatidylinositol transfer protein 1; AltName: Full=Retinal degeneration B homolog beta; Short=RdgBbeta
	Ityp16423	2972.53	878.851	2093.68	-0.50565	0.863332	-878.851
	Ityp17755	1136.37	251.634	1388.01	0.288579	0.704115	251.635
down	Ityp06131	1137.64	636.916	500.72	-1.18396	0.964752	-636.918	CND3_HUMANRecName: Full=Condensin complex subunit 3; AltName: Full=Chromosome-associated protein G; AltName: Full=Condensin subunit CAP-G; Short=hCAP-G; AltName: Full=Melanoma antigen NY-MEL-3; AltName: Full=Non-SMC condensin I complex subunit G; AltName: Full=XCAP-G homolog
	Ityp04436	847.849	322.915	524.934	-0.691671	0.899103	-322.916
	Ityp05768	34.167	18.6006	15.5664	-1.13417	0.635217	-18.6352
down	Ityp04347	764.329	427.922	336.407	-1.18398	0.961374	-427.924	---NA---
	Ityp04435	2112.03	396.757	2508.79	0.24836	0.657974	396.757
	Ityp04438	111.359	5.38883	116.748	0.0681775	0.162669	5.38927
down	Ityp07437	2384.1	1335.96	1048.14	-1.18562	0.968533	-1335.96	---NA---
down	Ityp07318	1152.82	646.048	506.773	-1.18576	0.965042	-646.049	S2551_HUMANRecName: Full=Solute carrier family 25 member 51; AltName: Full=Mitochondrial carrier triple repeat protein 1
down	Ityp15967	468.215	262.393	205.823	-1.18577	0.954851	-262.395	ARMC8_DANRERecName: Full=Armadillo repeat-containing protein 8
	Ityp05767	451.764	123.328	575.092	0.348224	0.740346	123.329
down	Ityp00615	769.391	431.254	338.137	-1.18611	0.961677	-431.256	MTSS1_HUMANRecName: Full=Protein MTSS 1; AltName: Full=Metastasis suppressor YGL-1; AltName: Full=Metastasis suppressor protein 1; AltName: Full=Missing in metastasis protein
down	Ityp22346	315.096	176.728	138.368	-1.18728	0.944764	-176.732	IRAK4_BOVINRecName: Full=Interleukin-1 receptor-associated kinase 4; Short=IRAK-4
	Ityp05760	58.2105	74.104	132.315	1.18462	0.892944	74.1135
down	Ityp00528	969.332	543.85	425.482	-1.18789	0.963804	-543.851	TPK1_HUMANRecName: Full=Thiamin pyrophosphokinase 1; Short=hTPK1; AltName: Full=Placental protein 20; Short=PP20; AltName: Full=Thiamine pyrophosphokinase 1
down	Ityp09245	3257.26	1827.74	1429.52	-1.18813	0.969339	-1827.74	PTCD2_BOVINRecName: Full=Pentatricopeptide repeat-containing protein 2, mitochondrial
down	Ityp12671	823.805	462.319	361.487	-1.18836	0.962387	-462.32	ANM7_DROERRecName: Full=Protein arginine N-methyltransferase 7
	Ityp04431	136.668	112.394	249.063	0.865831	0.890644	112.398
	Ityp04434	6086.8	163.119	6249.91	0.0381535	0.180094	163.119
	Ityp05762	354.325	11.8638	342.461	-0.0491329	0.173601	-11.8639
down	Ityp02702	794.7	446.186	348.515	-1.18919	0.961998	-446.187	F8I2_MOUSERecName: Full=Factor VIII intron 22 protein; AltName: Full=CpG island protein
	Ityp04433	1609.65	715.802	2325.45	0.530765	0.867533	715.802
	Ityp05763	534.018	196.738	730.757	0.452502	0.818611	196.739
	Ityp16425	625.13	83.7652	541.365	-0.207555	0.558277	-83.7654
	Ityp16426	79.7231	51.1847	28.5384	-1.48209	0.857926	-51.2061
	Ityp17756	393.554	44.1743	349.379	-0.171766	0.459221	-44.1746
down	Ityp17321	451.764	253.725	198.039	-1.18978	0.954201	-253.728	ZN700_HUMANRecName: Full=Zinc finger protein 700
down	Ityp15526	497.32	279.391	217.93	-1.19031	0.956025	-279.393	MS3L1_MOUSERecName: Full=Male-specific lethal 3 homolog; AltName: Full=Male-specific lethal-3 homolog 1; AltName: Full=Male-specific lethal-3 protein-like 1; Short=MSL3-like 1
	Ityp17758	21065.9	2710.49	18355.4	-0.198704	0.581822	-2710.49
down	Ityp02317	6267.75	3523.74	2744.01	-1.19166	0.970127	-3523.74	UAF30_SCHPORecName: Full=Upstream activation factor subunit spp27; AltName: Full=Upstream activation factor 27 KDa subunit; Short=p27; AltName: Full=Upstream activation factor 30 KDa subunit; Short=p30; AltName: Full=Upstream activation factor subunit uaf30
	Ityp17760	2981.39	1455.9	4437.29	0.573694	0.879279	1455.9
	Ityp17764	5818.52	692.848	5125.67	-0.182911	0.539874	-692.848
	Ityp15102	40.4943	40.797	81.2913	1.00538	0.80505	40.8094
	Ityp16433	442.906	71.0419	371.864	-0.252225	0.606332	-71.0423
down	Ityp01642	1165.48	655.243	510.232	-1.19169	0.965142	-655.245	ASCC2_HUMANRecName: Full=Activating signal cointegrator 1 complex subunit 2; AltName: Full=ASC-1 complex subunit p100; AltName: Full=Trip4 complex subunit p100
down	Ityp04373	450.499	253.324	197.175	-1.19205	0.954201	-253.327	POLH_HUMANRecName: Full=DNA polymerase eta; AltName: Full=RAD30 homolog A; AltName: Full=Xeroderma pigmentosum variant type protein
down	Ityp04050	1347.7	757.906	589.794	-1.19222	0.96606	-757.907	DPOLQ_DROMERecName: Full=DNA polymerase theta; AltName: Full=Mutagen-sensitive protein 308
	Ityp04425	2375.24	1040.72	3415.96	0.524217	0.865987	1040.72
	Ityp04424	611.21	139.437	750.647	0.296465	0.699017	139.437
	Ityp05758	392.288	141.294	533.582	0.443796	0.803478	141.294
	Ityp04427	2462.56	775.332	1687.23	-0.545504	0.873177	-775.332
	Ityp04426	132.872	18.7182	114.154	-0.219058	0.420028	-18.7194
	Ityp04429	59.476	11.4377	70.9137	0.253757	0.357762	11.4405
down	Ityp01085	2132.28	1199.16	933.12	-1.19226	0.968165	-1199.16	NEUL2_MOUSERecName: Full=Neuralized-like protein 2
	Ityp05759	88.5812	12.4788	76.1025	-0.219058	0.358446	-12.4807
down	Ityp09970	559.327	314.589	244.739	-1.19245	0.957892	-314.591	CD63_HUMANRecName: Full=CD63 antigen; AltName: Full=Granulophysin; AltName: Full=Lysosomal-associated membrane protein 3; Short=LAMP-3; AltName: Full=Melanoma-associated antigen ME491; AltName: Full=OMA81H; AltName: Full=Ocular melanoma-associated antigen; AltName: Full=Tetraspanin-30; Short=Tspan-30; AltName: CD_antigen=CD63
	Ityp05754	32.9016	6.95758	25.944	-0.342756	0.290909	-6.96602
down	Ityp07965	573.247	322.455	250.792	-1.19266	0.958177	-322.457	IR3IP_XENLARecName: Full=Immediate early response 3-interacting protein 1
down	Ityp14356	1297.08	729.773	567.309	-1.19306	0.965844	-729.774	EXOS8_HUMANRecName: Full=Exosome complex component RRP43; AltName: Full=Exosome component 8; AltName: Full=Opa-interacting protein 2; Short=OIP-2; AltName: Full=Ribosomal RNA-processing protein 43; AltName: Full=p9
	Ityp05752	344.201	33.7379	310.463	-0.148829	0.406796	-33.7382
down	Ityp04332	1064.24	598.977	465.263	-1.19371	0.964553	-598.979	STK16_RATRecName: Full=Serine/threonine-protein kinase 16; AltName: Full=Myristoylated and palmitoylated serine/threonine-protein kinase; Short=MPSK; AltName: Full=Protein kinase PKL12; AltName: Full=TGF-beta-stimulated factor 1; Short=TSF-1; AltName: Full=Tyrosine-protein kinase STK16
	Ityp17768	13.9199	20.6721	34.592	1.31329	0.666992	20.7138
	Ityp15106	2856.11	238.145	3094.26	0.11554	0.397639	238.145
	Ityp15107	461.888	18.9413	480.829	0.0579819	0.208844	18.9414
down	Ityp13214	2595.43	1460.81	1134.62	-1.19377	0.968824	-1460.81	ARNT_DROMERecName: Full=Aryl hydrocarbon receptor nuclear translocator homolog; Short=dARNT; AltName: Full=Hypoxia-inducible factor 1-beta; AltName: Full=Protein tango
	Ityp15108	342.936	122.412	220.524	-0.637002	0.862192	-122.413
down	Ityp04675	1284.43	723.172	561.256	-1.1944	0.965787	-723.173	L2EFL_DROMERecName: Full=Protein lethal(2)essential for life; AltName: Full=Protein Efl21
	Ityp17769	298.645	2.30535	300.951	0.0110939	0.0773345	2.30538
	Ityp15109	727.632	196.644	530.988	-0.45453	0.818611	-196.644
	Ityp17731	427.721	87.8541	339.867	-0.3317	0.704167	-87.8547
	Ityp17730	1035.13	117.644	1152.78	0.155298	0.479773	117.644
	Ityp17733	46.8215	62.1434	108.965	1.21862	0.876598	62.1553
	Ityp17732	1102.2	354.121	1456.32	0.401941	0.801187	354.121
down	Ityp07056	1848.82	1041.09	807.724	-1.19467	0.967581	-1041.09	HAKAI_DROMERecName: Full=E3 ubiquitin-protein ligase Hakai
down	Ityp01347	1748.85	985.228	763.619	-1.19548	0.96752	-985.228	GOSR2_DROMERecName: Full=Probable Golgi SNAP receptor complex member 2
down	Ityp07890	2396.76	1350.35	1046.41	-1.19564	0.968711	-1350.35	MK16A_XENLARecName: Full=Protein MAK16 homolog A; AltName: Full=MAK16-like protein A
down	Ityp05914	493.524	278.189	215.335	-1.19653	0.956064	-278.191	ENASE_MOUSERecName: Full=Cytosolic endo-beta-N-acetylglucosaminidase; Short=ENGase
	Ityp04459	2070.27	418.627	2488.9	0.265687	0.686976	418.627
	Ityp04450	960.474	249.607	710.866	-0.434168	0.815826	-249.608
	Ityp05782	2672.62	564.327	3236.95	0.276379	0.701546	564.327
	Ityp05783	139.199	33.6934	105.506	-0.399829	0.630925	-33.6958
	Ityp04452	40.4943	10.2263	30.268	-0.419923	0.401784	-10.2349
	Ityp05780	1138.9	7.8242	1146.73	0.00987736	0.0857458	7.82421
	Ityp04451	134.137	19.9836	114.154	-0.232733	0.434945	-19.985
down	Ityp03644	160.712	90.6628	70.0489	-1.19804	0.910473	-90.6707	ALDR_ENCCURecName: Full=Aldose reductase; Short=AR; AltName: Full=Aldehyde reductase
down	Ityp14633	2877.62	1623.66	1253.96	-1.19839	0.969248	-1623.66	CPSF6_DROMERecName: Full=Cleavage and polyadenylation specificity factor subunit CG7185
	Ityp04454	1790.61	378.387	1412.22	-0.342484	0.760399	-378.387
	Ityp05786	1128.78	305.488	823.29	-0.455289	0.832896	-305.488
	Ityp03122	73.3959	62.3778	135.774	0.887433	0.840792	62.3841
down	Ityp15849	320.158	180.925	139.233	-1.20128	0.945539	-180.929	GUTR1_DROMERecName: Full=Protein trapped in endoderm-1
	Ityp05787	397.35	61.8074	335.543	-0.243914	0.583125	-61.8079
	Ityp03125	54.4142	65.7931	120.207	1.14347	0.877525	65.8031
down	Ityp10030	660.563	373.449	287.114	-1.20207	0.960343	-373.451	ARCH_DROMERecName: Full=Protein archease-like
down	Ityp09963	2918.12	1650.32	1267.8	-1.20271	0.969274	-1650.32	TF2AA_PONABRecName: Full=Transcription initiation factor IIA subunit 1; AltName: Full=General transcription factor IIA subunit 1; Contains: RecName: Full=Transcription initiation factor IIA alpha chain; AltName: Full=TFIIA p35 subunit; Contains: RecName: Full=Transcription initiation factor IIA beta chain; AltName: Full=TFIIA p19 subunit
down	Ityp11856	2861.17	1618.46	1242.72	-1.20311	0.969239	-1618.46	CAPR1_BOVINRecName: Full=Caprin-1; AltName: Full=Cytoplasmic activation- and proliferation-associated protein 1; AltName: Full=RNA granule protein 105
down	Ityp07675	541.611	306.385	235.226	-1.20321	0.957671	-306.388	---NA---
down	Ityp22275	187.286	105.995	81.2913	-1.20407	0.921708	-106.002	CDSA_DROMERecName: Full=Phosphatidate cytidylyltransferase, photoreceptor-specific; AltName: Full=CDP-DAG synthase; AltName: Full=CDP-DG synthase; AltName: Full=CDP-diacylglycerol synthase; Short=CDS; AltName: Full=CDP-diglyceride pyrophosphorylase; AltName: Full=CDP-diglyceride synthase; AltName: Full=CTP:phosphatidate cytidylyltransferase
	Ityp17735	558.062	134.644	692.705	0.311817	0.705891	134.644
down	Ityp07793	558.062	315.918	242.144	-1.20456	0.958034	-315.92	NELFE_DROMERecName: Full=Negative elongation factor E
	Ityp17734	673.217	140.56	813.777	0.273562	0.665822	140.56
down	Ityp03585	779.515	441.378	338.137	-1.20497	0.962011	-441.379	TIM_HUMANRecName: Full=Protein timeless homolog; Short=hTIM
down	Ityp00756	990.844	561.038	429.806	-1.20497	0.964198	-561.04	ZN624_HUMANRecName: Full=Zinc finger protein 624
down	Ityp01234	1942.46	1100.14	842.316	-1.20545	0.967996	-1100.14	CWC15_XENTRRecName: Full=Protein CWC15 homolog
	Ityp17739	110.094	62.8663	172.96	0.651706	0.808888	62.8697
	Ityp16408	80.9886	31.6949	49.2936	-0.716316	0.708099	-31.703
down	Ityp11727	1383.13	783.826	599.307	-1.20657	0.966376	-783.827	CDR2L_HUMANRecName: Full=Cerebellar degeneration-related protein 2-like; AltName: Full=Paraneoplastic 62 kDa antigen
	Ityp16410	642.847	213.041	429.806	-0.580789	0.873787	-213.041
	Ityp17742	470.746	0.294384	470.452	-0.00090248	0.0586668	-0.294385
	Ityp17741	1232.54	243.213	989.332	-0.317113	0.737851	-243.213
	Ityp17744	2447.37	864.814	3312.19	0.43655	0.833195	864.814
	Ityp17743	1667.86	84.2282	1752.09	0.0710773	0.262439	84.2282
	Ityp03116	132.872	74.0654	58.8064	-1.17599	0.892944	-74.0747
	Ityp04447	287.256	13.6944	300.951	0.0671885	0.215328	13.6945
down	Ityp11004	722.57	409.512	313.058	-1.20671	0.961287	-409.514	EFMT1_XENLARecName: Full=EEF1A lysine methyltransferase 1; AltName: Full=N(6)-adenine-specific DNA methyltransferase 2; AltName: Full=Protein-lysine N-methyltransferase n6amt2
	Ityp04446	6.32723	29.9944	36.3216	2.52118	0.773631	30.1002
	Ityp04449	11904.1	4598.94	16503	0.471275	0.849415	4598.94
down	Ityp02505	687.137	389.646	297.491	-1.20775	0.96078	-389.648	---NA---
down	Ityp05701	725.101	411.178	313.923	-1.20777	0.961339	-411.18	KLDC4_MOUSERecName: Full=Kelch domain-containing protein 4
down	Ityp10798	1256.59	712.628	543.96	-1.20794	0.965865	-712.629	SNX16_HUMANRecName: Full=Sorting nexin-16
down	Ityp15155	3185.13	1806.64	1378.49	-1.20826	0.969486	-1806.64	FLAD1_XENLARecName: Full=FAD synthase; AltName: Full=FAD pyrophosphorylase; AltName: Full=FMN adenylyltransferase; AltName: Full=Flavin adenine dinucleotide synthase; Includes: RecName: Full=Molybdenum cofactor biosynthesis protein-like region; Includes: RecName: Full=FAD synthase region
down	Ityp01632	689.668	391.312	298.356	-1.20887	0.960819	-391.314	SPE39_DANRERecName: Full=Spermatogenesis-defective protein 39 homolog; Short=hSPE-39; AltName: Full=VPS33B-interacting protein in apical-basolateral polarity regulator; AltName: Full=VPS33B-interacting protein in polarity and apical restriction
down	Ityp02101	1384.4	786.821	597.577	-1.21206	0.966385	-786.822	---NA---
	Ityp03112	2261.35	574.329	2835.68	0.32651	0.756129	574.329
down	Ityp15611	168.304	95.6611	72.6433	-1.21217	0.91464	-95.6688	MBD2_HUMANRecName: Full=Methyl-CpG-binding domain protein 2; AltName: Full=Demethylase; Short=DMTase; AltName: Full=Methyl-CpG-binding protein MBD2
down	Ityp09755	1149.03	653.494	495.531	-1.21336	0.965294	-653.495	QORL2_NEMVERecName: Full=Quinone oxidoreductase-like protein 2 homolog
down	Ityp10740	776.984	442.306	334.678	-1.21511	0.964129	-442.308	RM27_MOUSERecName: Full=39S ribosomal protein L27, mitochondrial; Short=L27mt; Short=MRP-L27; Flags: Precursor
down	Ityp12500	434.048	247.251	186.797	-1.21638	0.955873	-247.254	ZN569_HUMANRecName: Full=Zinc finger protein 569
	Ityp04445	2292.99	201.036	2091.95	-0.132379	0.42157	-201.036
	Ityp05773	3808.99	630.894	4439.89	0.221113	0.616472	630.894
	Ityp03113	3.79634	57.6045	61.4009	4.01558	0.893382	57.7443
	Ityp04444	446.702	188.061	634.764	0.506905	0.843048	188.062
	Ityp05774	2400.55	511.827	1888.72	-0.345953	0.77192	-511.827
	Ityp16414	776.984	259.833	517.151	-0.5873	0.878712	-259.834
	Ityp17746	229.046	114.027	115.018	-0.99377	0.896474	-114.032
down	Ityp09153	536.549	305.647	230.902	-1.21643	0.959724	-305.65	LASP1_DROMERecName: Full=LIM and SH3 domain protein Lasp
	Ityp17745	310.034	75.6733	234.361	-0.403695	0.738622	-75.6744
down	Ityp02649	488.462	278.316	210.147	-1.21685	0.958173	-278.318	NTAN1_PIGRecName: Full=Protein N-terminal asparagine amidohydrolase; AltName: Full=Protein NH2-terminal asparagine amidohydrolase; Short=PNAA; AltName: Full=Protein NH2-terminal asparagine deamidase; Short=PNAD; Short=Protein N-terminal Asn amidase; Short=Protein NTN-amidase
	Ityp17748	301.176	52.5273	353.703	0.231933	0.558974	52.5278
	Ityp16417	199.94	35.6284	164.312	-0.283132	0.56616	-35.6295
down	Ityp09133	928.837	529.3	399.538	-1.21709	0.965822	-529.301	ANRA2_BOVINRecName: Full=Ankyrin repeat family A protein 2
down	Ityp11402	5163.02	2942.21	2220.81	-1.21713	0.972172	-2942.21	2ABA_DROMERecName: Full=Protein phosphatase PP2A 55 kDa regulatory subunit; Short=PR55; AltName: Full=Protein phosphatase PP2A regulatory subunit B; AltName: Full=Protein twins
down	Ityp11511	1979.16	1128.19	850.964	-1.21772	0.970175	-1128.19	ECT2_MOUSERecName: Full=Protein ECT2; AltName: Full=Epithelial cell-transforming sequence 2 oncogene
	Ityp17749	1274.3	270.23	1544.53	0.277462	0.693412	270.23
	Ityp15130	2280.33	26.0895	2306.42	0.0164123	0.116563	26.0895
down	Ityp09366	378.368	215.786	162.583	-1.21862	0.952426	-215.789	CSR2B_HUMANRecName: Full=Cysteine-rich protein 2-binding protein; Short=CSRP2-binding protein; AltName: Full=ADA2A-containing complex subunit 2; Short=ATAC2; AltName: Full=CRP2-binding partner; Short=CRP2BP; AltName: Full=Lysine acetyltransferase 14
	Ityp15131	2151.26	157.028	1994.23	-0.109349	0.369781	-157.028
down	Ityp05107	1121.19	639.491	481.694	-1.21884	0.967217	-639.492	FAKD5_HUMANRecName: Full=FAST kinase domain-containing protein 5, mitochondrial; Flags: Precursor
down	Ityp04025	970.597	553.763	416.834	-1.2194	0.966199	-553.765	ASPG_SPOFRRecName: Full=N(4)-(Beta-N-acetylglucosaminyl)-L-asparaginase; AltName: Full=Aspartylglucosaminidase; Short=AGA; AltName: Full=Glycosylasparaginase; AltName: Full=N4-(N-acetyl-beta-glucosaminyl)-L-asparagine amidase; Contains: RecName: Full=Glycosylasparaginase alpha chain; Contains: RecName: Full=Glycosylasparaginase beta chain
	Ityp16464	17.7162	23.7942	41.5104	1.2284	0.698818	23.8259
down	Ityp10982	952.881	543.83	409.051	-1.22002	0.966034	-543.832	BAIP3_HUMANRecName: Full=BAI1-associated protein 3; Short=BAP3; AltName: Full=Brain-specific angiogenesis inhibitor I-associated protein 3
	Ityp15135	39.2288	69.7361	108.965	1.47388	0.894967	69.7516
down	Ityp05626	534.018	304.846	229.172	-1.22046	0.959689	-304.849	MKRN1_SERQURecName: Full=Probable E3 ubiquitin-protein ligase makorin-1; AltName: Full=RING-type E3 ubiquitin transferase makorin-1
down	Ityp10289	598.556	341.71	256.846	-1.22058	0.961209	-341.712	NTF2_CAEELRecName: Full=Probable nuclear transport factor 2; Short=NTF-2
	Ityp17799	70.865	9.46413	61.4009	-0.206814	0.307008	-9.46639
	Ityp15137	814.947	387.99	1202.94	0.561783	0.869482	387.991
	Ityp16468	53.1487	40.1767	12.972	-2.03463	0.833515	-40.2282
	Ityp17798	54.4142	2.52614	51.888	-0.0685807	0.116234	-2.52707
	Ityp03148	7158.63	3697.21	10855.8	0.600717	0.8954	3697.21
down	Ityp14950	1088.28	621.291	466.992	-1.22058	0.967026	-621.293	LACH_SCHAMRecName: Full=Lachesin; Flags: Precursor
	Ityp17791	1774.16	299.637	2073.79	0.225139	0.625892	299.637
down	Ityp14238	248.027	141.657	106.37	-1.2214	0.939202	-141.662	---NA---
	Ityp17790	127.81	62.0852	65.7249	-0.95949	0.844135	-62.0926
down	Ityp13031	332.812	190.12	142.692	-1.2218	0.949181	-190.124	---NA---
down	Ityp14731	342.936	195.92	147.016	-1.22196	0.949887	-195.924	TLC3A_MOUSERecName: Full=TLC domain-containing protein 3A; AltName: Full=Protein FAM57A
	Ityp04471	82.254	31.8997	114.154	0.47282	0.6501	31.9032
	Ityp03143	3048.46	325.993	3374.45	0.146573	0.472514	325.993
	Ityp04474	2098.11	362.455	1735.66	-0.27361	0.685568	-362.455
down	Ityp02548	375.838	214.985	160.853	-1.22437	0.952283	-214.988	---NA---
down	Ityp11971	794.7	454.834	339.867	-1.22544	0.964458	-454.835	TIM9_DROMERecName: Full=Mitochondrial import inner membrane translocase subunit Tim9
down	Ityp11553	216.391	123.858	92.5337	-1.22559	0.932848	-123.864	---NA---
	Ityp04476	41.7597	0.249289	41.5104	-0.00863813	0.0586668	-0.249439
	Ityp03144	102.501	1.27495	103.776	0.0178341	0.0774298	1.27507
down	Ityp06009	765.595	438.7	326.895	-1.22776	0.964072	-438.702	ACOD_BOVINRecName: Full=Acyl-CoA desaturase; AltName: Full=Delta(9)-desaturase; Short=Delta-9 desaturase; AltName: Full=Fatty acid desaturase; AltName: Full=Stearoyl-CoA desaturase
down	Ityp14392	411.27	235.715	175.555	-1.22817	0.954743	-235.719	LAMC1_DROMERecName: Full=Laminin subunit gamma-1; AltName: Full=Laminin B2 chain; Flags: Precursor
down	Ityp14041	1112.33	637.552	474.776	-1.22826	0.967208	-637.553	RBX2_HUMANRecName: Full=RING-box protein 2; Short=Rbx2; AltName: Full=CKII beta-binding protein 1; Short=CKBBP1; AltName: Full=RING finger protein 7; AltName: Full=Regulator of cullins 2; AltName: Full=Sensitive to apoptosis gene protein
	Ityp03146	4386.04	1350.19	5736.22	0.387183	0.805141	1350.19
down	Ityp15192	639.05	366.638	272.412	-1.23014	0.962223	-366.64	CPESY_DROMERecName: Full=Ceramide phosphoethanolamine synthase; Short=CPE synthase
	Ityp16469	417.597	103.675	313.923	-0.411703	0.765263	-103.675
down	Ityp05592	2206.94	1266.9	940.038	-1.23125	0.970617	-1266.9	ING3_MOUSERecName: Full=Inhibitor of growth protein 3; AltName: Full=p47ING3
	Ityp04470	1884.25	235.074	1649.17	-0.192245	0.553075	-235.074
	Ityp15141	1367.95	638.39	2006.34	0.552552	0.871959	638.391
	Ityp15142	530.222	22.3857	552.608	0.0596592	0.21431	22.3858
	Ityp15143	2424.59	140.404	2565	0.0812145	0.293893	140.404
down	Ityp11067	329.016	188.918	140.098	-1.23172	0.948861	-188.922	CDK14_DASNORecName: Full=Cyclin-dependent kinase 14; AltName: Full=Cell division protein kinase 14
down	Ityp17227	952.881	547.289	405.592	-1.23227	0.966095	-547.291	REQUA_XENLARecName: Full=Zinc finger protein ubi-d4 A; AltName: Full=Apoptosis response zinc finger protein A; AltName: Full=Protein requiem A; Short=xReq A
	Ityp15145	3960.85	2047.79	6008.64	0.601229	0.894811	2047.79
down	Ityp10257	2873.83	1651	1222.83	-1.23275	0.971396	-1651	SENP7_BOVINRecName: Full=Sentrin-specific protease 7; AltName: Full=SUMO-1-specific protease 2; AltName: Full=Sentrin/SUMO-specific protease SENP7
down	Ityp18367	1977.89	1136.44	841.451	-1.23301	0.970192	-1136.44	TIPRL_XENTRRecName: Full=TIP41-like protein
down	Ityp13960	1761.5	1012.58	748.917	-1.23393	0.969751	-1012.58	SSU72_DANRERecName: Full=RNA polymerase II subunit A C-terminal domain phosphatase SSU72; Short=CTD phosphatase SSU72
	Ityp04468	904.794	82.3685	822.425	-0.137704	0.430319	-82.3686
down	Ityp12831	759.268	436.697	322.571	-1.23499	0.964025	-436.699	TAF11_DROMERecName: Full=Transcription initiation factor TFIID subunit 11; AltName: Full=TAFII30 beta; AltName: Full=Transcription initiation factor TFIID 28 kDa subunit beta; Short=p28-beta
	Ityp15140	3900.11	794.606	3105.5	-0.328688	0.758164	-794.606
down	Ityp11617	256.886	147.921	108.965	-1.23726	0.940848	-147.926	---NA---
	Ityp04460	2044.96	467.564	1577.4	-0.374528	0.78604	-467.565
	Ityp05794	49.3524	21.6788	27.6736	-0.834609	0.637379	-21.6948
	Ityp04463	1991.81	50.847	2042.66	0.0363669	0.175139	50.847
down	Ityp07484	320.158	184.384	135.774	-1.23758	0.948306	-184.388	TBCD9_HUMANRecName: Full=TBC1 domain family member 9; AltName: Full=TBC1 domain family member 9A
	Ityp04462	2789.04	952.949	3741.99	0.424036	0.825264	952.949
down	Ityp11481	1030.07	593.349	436.724	-1.23795	0.966745	-593.35	ARMC7_HUMANRecName: Full=Armadillo repeat-containing protein 7
down	Ityp10550	661.828	381.633	280.195	-1.24002	0.962721	-381.635	ZFHX3_HUMANRecName: Full=Zinc finger homeobox protein 3; AltName: Full=AT motif-binding factor 1; AltName: Full=AT-binding transcription factor 1; AltName: Full=Alpha-fetoprotein enhancer-binding protein; AltName: Full=Zinc finger homeodomain protein 3; Short=ZFH-3
down	Ityp11484	601.087	346.836	254.251	-1.24132	0.961482	-346.838	SMD2_CAEELRecName: Full=Probable small nuclear ribonucleoprotein Sm D2; Short=Sm-D2; AltName: Full=snRNP core protein D2
	Ityp04467	397.35	14.295	411.645	0.0509905	0.180804	14.2951
down	Ityp11844	895.936	517.153	378.783	-1.24203	0.965718	-517.155	RAB9A_HUMANRecName: Full=Ras-related protein Rab-9A
down	Ityp12062	570.716	329.437	241.279	-1.24207	0.960759	-329.439	NXF2_DROMERecName: Full=Nuclear RNA export factor 2
	Ityp04466	10253.9	1996.86	12250.8	0.256698	0.683641	1996.86
down	Ityp09798	272.071	157.052	115.018	-1.24212	0.943395	-157.057	FLAD1_XENLARecName: Full=FAD synthase; AltName: Full=FAD pyrophosphorylase; AltName: Full=FMN adenylyltransferase; AltName: Full=Flavin adenine dinucleotide synthase; Includes: RecName: Full=Molybdenum cofactor biosynthesis protein-like region; Includes: RecName: Full=FAD synthase region
down	Ityp17153	235.373	135.921	99.4521	-1.24288	0.937383	-135.927	SSBP3_HUMANRecName: Full=Single-stranded DNA-binding protein 3; AltName: Full=Sequence-specific single-stranded-DNA-binding protein
	Ityp05790	2275.27	355.452	2630.72	0.209421	0.591883	355.452
down	Ityp13820	1403.38	810.991	592.388	-1.24429	0.968746	-810.992	TPC12_MOUSERecName: Full=Trafficking protein particle complex subunit 12; AltName: Full=Tetratricopeptide repeat protein 15; Short=TPR repeat protein 15
	Ityp16440	26.5744	2.35995	24.2144	-0.134169	0.132523	-2.36376
	Ityp15110	1173.07	297.025	876.043	-0.421214	0.815116	-297.026
	Ityp16441	1180.66	167.98	1012.68	-0.221414	0.600806	-167.98
	Ityp17773	54.4142	6.98667	61.4009	0.174276	0.237652	6.98884
down	Ityp08999	2534.69	1464.93	1069.76	-1.24452	0.971124	-1464.93	MSPS_DROMERecName: Full=Protein mini spindles
	Ityp16442	1826.04	66.1694	1759.87	-0.053249	0.204842	-66.1694
	Ityp16443	4239.24	433.257	3805.99	-0.155536	0.494807	-433.257
	Ityp17775	29.1053	8.35004	20.7552	-0.487806	0.369945	-8.36428
	Ityp16444	35.4325	15.5421	19.8904	-0.832999	0.555986	-15.5644
	Ityp15114	0.5	46.1992	46.6992	6.54533	0.862885	46.6606
down	Ityp03046	1676.72	970.174	706.542	-1.24679	0.969781	-970.175	---NA---
down	Ityp13017	2656.17	1537.12	1119.05	-1.24707	0.971453	-1537.12	KI10A_DROMERecName: Full=Kinesin-like protein Klp10A; AltName: Full=Kinesin-like protein at cytological position 10A
down	Ityp21027	1016.15	588.077	428.076	-1.24718	0.96687	-588.078	FZD7_XENTRRecName: Full=Frizzled-7; Short=Frz7; Short=Fz-7; Flags: Precursor
	Ityp16446	1280.63	170.227	1110.4	-0.205771	0.581449	-170.228
down	Ityp15920	2362.59	1368.07	994.521	-1.24829	0.971093	-1368.07	NT5D3_XENLARecName: Full=5'-nucleotidase domain-containing protein 3
	Ityp04494	19017.1	1306.87	17710.3	-0.102714	0.352369	-1306.87
down	Ityp12327	2184.16	1264.88	919.283	-1.2485	0.970838	-1264.88	SOCS6_PONABRecName: Full=Suppressor of cytokine signaling 6; Short=SOCS-6
	Ityp04493	69.5995	10.8269	80.4265	0.208593	0.32241	10.8289
	Ityp03165	1718.48	117.73	1600.75	-0.102385	0.342884	-117.73
	Ityp04496	1794.4	159.065	1635.34	-0.133915	0.419413	-159.065
	Ityp03164	1093.35	254.879	1348.22	0.302311	0.715281	254.879
down	Ityp04235	447.968	259.441	188.527	-1.24863	0.95706	-259.444	NEDD1_BOVINRecName: Full=Protein NEDD1; AltName: Full=Neural precursor cell expressed developmentally down-regulated protein 1; Short=NEDD-1
	Ityp03167	1088.28	291.802	796.481	-0.450342	0.827503	-291.803
down	Ityp04619	256.886	148.785	108.1	-1.24876	0.941312	-148.791	ASCC1_MOUSERecName: Full=Activating signal cointegrator 1 complex subunit 1; AltName: Full=ASC-1 complex subunit p50; AltName: Full=Trip4 complex subunit p50
down	Ityp09023	957.943	554.946	402.997	-1.24917	0.96645	-554.947	CRLS1_DROMERecName: Full=Probable cardiolipin synthase (CMP-forming); Short=CLS
	Ityp04497	394.819	44.5749	350.244	-0.172831	0.459221	-44.5752
down	Ityp12411	394.819	228.777	166.042	-1.24965	0.954193	-228.781	ABD12_MACFARecName: Full=Lysophosphatidylserine lipase ABHD12; AltName: Full=2-arachidonoylglycerol hydrolase ABHD12; AltName: Full=Abhydrolase domain-containing protein 12; AltName: Full=Monoacylglycerol lipase ABHD12; AltName: Full=Oxidized phosphatidylserine lipase ABHD12
down	Ityp13379	1019.95	591.008	428.941	-1.24965	0.966901	-591.01	ULK3_XENLARecName: Full=Serine/threonine-protein kinase ULK3; AltName: Full=Unc-51-like kinase 3
	Ityp16447	2823.21	247.834	2575.38	-0.132553	0.42322	-247.834
	Ityp17779	1695.7	504.002	1191.7	-0.508864	0.85962	-504.003
	Ityp15117	1737.46	205.896	1531.56	-0.181974	0.530626	-205.896
	Ityp16448	336.609	58.1428	278.466	-0.273572	0.614705	-58.1435
	Ityp17778	575.778	36.1424	539.636	-0.093527	0.295491	-36.1425
	Ityp15118	536.549	149.983	386.566	-0.472996	0.818256	-149.984
down	Ityp15900	995.906	577.343	418.564	-1.25056	0.966753	-577.344	CIC_MOUSERecName: Full=Protein capicua homolog
down	Ityp05721	187.286	108.589	78.6969	-1.25087	0.925723	-108.596	---NA---
down	Ityp10832	2506.85	1453.52	1053.33	-1.25092	0.971279	-1453.52	---NA---
	Ityp04492	5746.39	136.429	5609.96	-0.0346651	0.150394	-136.429
	Ityp04491	269.54	41.7882	311.328	0.207937	0.509893	41.7887
down	Ityp01691	607.414	352.298	255.116	-1.25153	0.961889	-352.3	RDH11_MOUSERecName: Full=Retinol dehydrogenase 11; AltName: Full=Androgen-regulated short-chain dehydrogenase/reductase 1; AltName: Full=Cell line MC/9.IL4-derived protein 1; AltName: Full=M42C60; AltName: Full=Prostate short-chain dehydrogenase/reductase 1; AltName: Full=Retinal reductase 1; Short=RalR1; AltName: Full=Short-chain aldehyde dehydrogenase; Short=SCALD
down	Ityp12024	1843.76	1069.76	773.997	-1.25225	0.970158	-1069.76	RT30_MOUSERecName: Full=28S ribosomal protein S30, mitochondrial; Short=MRP-S30; Short=S30mt
	Ityp15120	677.014	119.217	557.796	-0.279446	0.670898	-119.218
	Ityp16451	2901.67	952.407	1949.26	-0.573955	0.877703	-952.407
down	Ityp05270	731.428	424.424	307.004	-1.25246	0.963955	-424.425	WAT_DROMERecName: Full=Fatty acyl-CoA reductase wat; AltName: Full=Protein waterproof
	Ityp15121	406.208	11.8591	394.349	-0.042746	0.154955	-11.8592
down	Ityp09907	1036.4	601.406	434.995	-1.25251	0.967061	-601.407	---NA---
down	Ityp08061	4564.46	2648.93	1915.53	-1.2527	0.972315	-2648.93	MMD4_DROMERecName: Full=Modifier of mdg4
	Ityp17783	585.902	72.2099	513.692	-0.189756	0.52157	-72.2102
down	Ityp07185	942.757	547.543	395.214	-1.25425	0.96632	-547.545	KAT7_HUMANRecName: Full=Histone acetyltransferase KAT7; AltName: Full=Histone acetyltransferase binding to ORC1; AltName: Full=Lysine acetyltransferase 7; AltName: Full=MOZ, YBF2/SAS3, SAS2 and TIP60 protein 2; Short=MYST-2
down	Ityp12293	899.732	522.679	377.053	-1.25473	0.965935	-522.681	ZN260_RATRecName: Full=Zinc finger protein 260; Short=Zfp-260; AltName: Full=Pancreas-only zinc finger protein 1; Short=POZF-1
down	Ityp10291	509.975	296.369	213.606	-1.25548	0.960165	-296.372	---NA---
down	Ityp00190	248.027	144.251	103.776	-1.25703	0.940995	-144.257	Y381_RICFERecName: Full=Putative ankyrin repeat protein RF_0381
	Ityp15125	925.041	315.083	1240.12	0.422895	0.815939	315.083
	Ityp17788	35751.4	8922.67	26828.7	-0.414221	0.814744	-8922.67
down	Ityp12427	1004.76	584.471	420.293	-1.25739	0.967507	-584.472	MED27_ANOGARecName: Full=Mediator of RNA polymerase II transcription subunit 27; AltName: Full=Mediator complex subunit 27
	Ityp17787	1232.54	405.795	826.749	-0.576118	0.884875	-405.795
down	Ityp07062	1691.9	984.495	707.407	-1.25803	0.970521	-984.495	RANB3_MACFARecName: Full=Ran-binding protein 3; Short=RanBP3
down	Ityp10624	3034.54	1765.88	1268.66	-1.25817	0.972423	-1765.88	ZDHC3_MOUSERecName: Full=Palmitoyltransferase ZDHHC3; AltName: Full=GABA-A receptor-associated membrane protein 1; AltName: Full=Golgi-specific DHHC zinc finger protein; AltName: Full=Zinc finger DHHC domain-containing protein 3; Short=DHHC-3
down	Ityp14697	1603.32	933.1	670.221	-1.25835	0.970305	-933.101	INSR_AEDAERecName: Full=Insulin-like receptor; Short=MIR; Contains: RecName: Full=Insulin-like receptor alpha chain; Contains: RecName: Full=Insulin-like receptor beta chain; Flags: Precursor
down	Ityp11254	2546.08	1482.37	1063.7	-1.25918	0.972016	-1482.37	NUMB_DROMERecName: Full=Protein numb
down	Ityp08905	1435.02	835.709	599.307	-1.2597	0.969768	-835.71	S27A4_PONABRecName: Full=Long-chain fatty acid transport protein 4; Short=FATP-4; Short=Fatty acid transport protein 4; AltName: Full=Solute carrier family 27 member 4
down	Ityp09868	341.67	198.978	142.692	-1.2597	0.951269	-198.982	---NA---
down	Ityp01960	1249	727.521	521.475	-1.2601	0.968975	-727.522	TBL2_HUMANRecName: Full=Transducin beta-like protein 2; AltName: Full=WS beta-transducin repeats protein; Short=WS-betaTRP; AltName: Full=Williams-Beuren syndrome chromosomal region 13 protein
	Ityp03158	2012.06	155.332	1856.73	-0.115911	0.394148	-155.332
down	Ityp02110	1923.48	1120.94	802.535	-1.26108	0.971067	-1120.94	CLYBL_HUMANRecName: Full=Citramalyl-CoA lyase, mitochondrial; AltName: Full=(3S)-malyl-CoA thioesterase; AltName: Full=Beta-methylmalate synthase; AltName: Full=Citrate lyase subunit beta-like protein; Short=Citrate lyase beta-like; AltName: Full=Malate synthase; Flags: Precursor
	Ityp04488	54.4142	45.7662	8.64801	-2.65354	0.857207	-45.843
	Ityp15127	364.448	67.9519	432.4	0.246653	0.602157	67.9523
down	Ityp22055	675.748	393.823	281.925	-1.26117	0.963856	-393.825	M17L2_XENTRRecName: Full=Mpv17-like protein 2
down	Ityp13282	539.08	314.232	224.848	-1.26155	0.961036	-314.234	DHC24_MOUSERecName: Full=Delta(24)-sterol reductase; AltName: Full=24-dehydrocholesterol reductase; AltName: Full=3-beta-hydroxysterol Delta-24-reductase; Flags: Precursor
	Ityp15129	1351.5	198.226	1549.72	0.197452	0.567533	198.226
	Ityp04481	594.76	193.074	787.833	0.405584	0.791558	193.074
down	Ityp05119	1119.92	652.927	466.992	-1.26192	0.968261	-652.929	CDC45_HUMANRecName: Full=Cell division control protein 45 homolog; AltName: Full=PORC-PI-1
	Ityp15174	37.9634	27.7615	65.7249	0.79183	0.689531	27.7728
down	Ityp06987	336.609	196.511	140.098	-1.26464	0.950962	-196.515	TBX6_GORGORecName: Full=T-box transcription factor TBX6; Short=T-box protein 6
	Ityp15177	31.6362	29.7647	61.4009	0.956684	0.718837	29.7801
	Ityp15179	1221.16	255.173	965.982	-0.338178	0.754492	-255.173
down	Ityp10845	3468.59	2026.1	1442.49	-1.26579	0.972726	-2026.1	ARP2_DROMERecName: Full=Actin-related protein 2; AltName: Full=Actin-like protein 14D; AltName: Full=Actin-like protein 2
	Ityp00916	7996.35	2171.06	5825.3	-0.457011	0.845032	-2171.06
	Ityp00914	3869.73	369.021	3500.71	-0.144586	0.450247	-369.021
	Ityp00913	444.172	180.215	624.386	0.491321	0.833814	180.215
down	Ityp11738	1017.42	594.531	422.888	-1.26657	0.96765	-594.533	NOA1_HUMANRecName: Full=Nitric oxide-associated protein 1
	Ityp03180	36.6979	6.5421	43.24	0.236669	0.263808	6.54638
	Ityp15185	1881.72	158.171	1723.55	-0.126669	0.419361	-158.171
down	Ityp13653	432.783	252.904	179.879	-1.26662	0.957285	-252.907	PI51A_HUMANRecName: Full=Phosphatidylinositol 4-phosphate 5-kinase type-1 alpha; Short=PIP5K1-alpha; Short=PtdIns(4)P-5-kinase 1 alpha; AltName: Full=68 kDa type I phosphatidylinositol 4-phosphate 5-kinase alpha; AltName: Full=Phosphatidylinositol 4-phosphate 5-kinase type I alpha; Short=PIP5KIalpha
	Ityp15187	92.3776	24.9231	67.4545	-0.453629	0.592581	-24.9272
down	Ityp03992	1474.24	861.966	612.279	-1.26772	0.969971	-861.967	MPI_BOVINRecName: Full=Mannose-6-phosphate isomerase; AltName: Full=Phosphohexomutase; AltName: Full=Phosphomannose isomerase; Short=PMI
	Ityp15189	3701.43	2043.44	5744.87	0.634192	0.899394	2043.44
	Ityp15180	1137.64	123.225	1014.41	-0.165397	0.502127	-123.225
	Ityp15181	4368.32	1862.57	6230.89	0.512359	0.865818	1862.57
down	Ityp11579	3593.87	2102.95	1490.92	-1.26934	0.972765	-2102.95	SAMD1_RABITRecName: Full=Atherin; AltName: Full=Sterile alpha motif domain-containing protein 1; Short=SAM domain-containing protein 1
	Ityp15183	921.245	55.98	977.225	0.0851059	0.306562	55.9801
down	Ityp14407	1084.49	634.791	449.696	-1.26999	0.968109	-634.792	FCF1_HUMANRecName: Full=rRNA-processing protein FCF1 homolog
	Ityp03174	2670.09	335.994	2334.1	-0.194025	0.556726	-335.994
down	Ityp05071	1055.38	617.793	437.589	-1.27012	0.967931	-617.794	ZFP26_MOUSERecName: Full=Zinc finger protein 26; Short=Zfp-26; AltName: Full=Protein mKR3
	Ityp03170	35.4325	40.67	76.1025	1.10287	0.806809	40.6849
down	Ityp23371	189.817	111.12	78.6969	-1.27023	0.928119	-111.127	EST1_CULPIRecName: Full=Esterase B1; Flags: Precursor
	Ityp03171	469.481	120.314	589.794	0.329146	0.723099	120.314
down	Ityp14499	652.97	382.288	270.683	-1.27041	0.963609	-382.29	TM39A_RATRecName: Full=Transmembrane protein 39A
down	Ityp04914	1295.82	758.776	537.041	-1.27076	0.969244	-758.777	EXOC2_DROMERecName: Full=Exocyst complex component 2; AltName: Full=Exocyst complex component Sec5
down	Ityp10242	478.339	280.299	198.039	-1.27225	0.959243	-280.302	PUM_DROMERecName: Full=Maternal protein pumilio
down	Ityp17298	2542.28	1489.82	1052.46	-1.27235	0.972068	-1489.82	RNF41_XENLARecName: Full=E3 ubiquitin-protein ligase NRDP1; AltName: Full=RING finger protein 41; AltName: Full=RING-type E3 ubiquitin transferase NRDP1
down	Ityp00104	2746.02	1610.53	1135.48	-1.27403	0.972289	-1610.54	---NA---
down	Ityp01894	1114.86	653.919	460.939	-1.27421	0.968304	-653.921	GALT3_DROMERecName: Full=Polypeptide N-acetylgalactosaminyltransferase 3; Short=pp-GaNTase 3; AltName: Full=Protein-UDP acetylgalactosaminyltransferase 3; AltName: Full=UDP-GalNAc:polypeptide N-acetylgalactosaminyltransferase 3
down	Ityp11320	1838.69	1078.53	760.16	-1.27431	0.970903	-1078.53	ACK1_BOVINRecName: Full=Activated CDC42 kinase 1; Short=ACK-1; AltName: Full=Activated CDC42 kinase 2; AltName: Full=Tyrosine kinase non-receptor protein 2
down	Ityp10036	736.49	432.08	304.41	-1.27465	0.964865	-432.082	B3GT6_HUMANRecName: Full=Beta-1,3-galactosyltransferase 6; Short=Beta-1,3-GalTase 6; Short=Beta3Gal-T6; Short=Beta3GalT6; AltName: Full=GAG GalTII; AltName: Full=Galactosyltransferase II; AltName: Full=Galactosylxylosylprotein 3-beta-galactosyltransferase; AltName: Full=UDP-Gal:betaGal beta 1,3-galactosyltransferase polypeptide 6
	Ityp15156	1605.85	84.6667	1521.18	-0.0781431	0.289103	-84.6668
down	Ityp03913	477.073	279.899	197.175	-1.27474	0.9592	-279.902	---NA---
	Ityp00939	918.714	51.3188	867.395	-0.0829264	0.281514	-51.3189
down	Ityp09397	3752.05	2204.92	1547.13	-1.27809	0.972999	-2204.92	---NA---
	Ityp00937	3.79634	59.3341	63.1305	4.05566	0.897644	59.4726
	Ityp00936	971.863	49.467	1021.33	0.0716242	0.255553	49.467
	Ityp15150	721.304	101.121	822.425	0.189277	0.535083	101.121
down	Ityp08119	5609.72	3298.98	2310.75	-1.27957	0.973402	-3298.98	HP1_DROVIRecName: Full=Heterochromatin protein 1; Short=HP1
	Ityp15151	75.9268	74.5486	150.475	0.986846	0.86305	74.5551
	Ityp00922	1114.86	170.496	944.362	-0.239448	0.629942	-170.496
down	Ityp19627	487.197	286.563	200.634	-1.27994	0.959819	-286.566	---NA---
down	Ityp07498	744.082	437.943	306.139	-1.28127	0.965164	-437.945	S16C6_MOUSERecName: Full=Short-chain dehydrogenase/reductase family 16C member 6
down	Ityp12574	540.346	318.092	222.254	-1.28167	0.961391	-318.094	CG026_MOUSERecName: Full=Uncharacterized protein C7orf26 homolog
down	Ityp15932	553	325.557	227.443	-1.28178	0.961655	-325.56	RYK2_DROMERecName: Full=Tyrosine-protein kinase Dnt; AltName: Full=Protein doughnut; Flags: Precursor
down	Ityp19648	431.517	254.233	177.284	-1.28335	0.957614	-254.236	TRIP4_HUMANRecName: Full=Activating signal cointegrator 1; Short=ASC-1; AltName: Full=Thyroid receptor-interacting protein 4; Short=TR-interacting protein 4; Short=TRIP-4
down	Ityp07897	1299.61	766.031	533.582	-1.2843	0.969504	-766.032	GNL1_MOUSERecName: Full=Guanine nucleotide-binding protein-like 1; AltName: Full=GTP-binding protein MMR1
	Ityp00928	1323.66	447.614	876.043	-0.595455	0.887283	-447.614
	Ityp00927	55.6796	17.8284	73.5081	0.400753	0.500667	17.8329
down	Ityp12350	678.279	399.813	278.466	-1.28438	0.964263	-399.815	PEX6_MOUSERecName: Full=Peroxisome assembly factor 2; Short=PAF-2; AltName: Full=Peroxin-6; AltName: Full=Peroxisomal biogenesis factor 6; AltName: Full=Peroxisomal-type ATPase 1
	Ityp00925	1260.38	0.495064	1260.88	0.000566562	0.0586668	0.495064
down	Ityp00929	817.478	481.936	335.543	-1.28468	0.966108	-481.937	AATF_CHICKRecName: Full=Protein AATF; AltName: Full=Apoptosis-antagonizing transcription factor
down	Ityp03298	730.162	430.941	299.221	-1.28701	0.965073	-430.943	SUFU_HUMANRecName: Full=Suppressor of fused homolog; Short=SUFUH
down	Ityp17318	804.824	475.335	329.489	-1.28844	0.966104	-475.336	SWT1_HUMANRecName: Full=Transcriptional protein SWT1
	Ityp15162	26.5744	8.41355	18.1608	-0.549207	0.377664	-8.43146
down	Ityp22281	192.348	113.651	78.6969	-1.28934	0.929435	-113.658	SCRN3_DANRERecName: Full=Secernin-3
down	Ityp01248	148.057	87.5212	60.5361	-1.29029	0.910962	-87.5307	WDR83_DANRERecName: Full=WD repeat domain-containing protein 83; AltName: Full=Mitogen-activated protein kinase organizer 1; Short=MAPK organizer 1
	Ityp03197	26303.6	5092.6	21211	-0.310448	0.739605	-5092.6
	Ityp03199	430.252	213.16	643.412	0.580561	0.873787	213.161
down	Ityp08220	1743.78	1032.05	711.731	-1.29282	0.970981	-1032.05	CCD25_DANRERecName: Full=Coiled-coil domain-containing protein 25
	Ityp00955	87.3158	26.7797	60.5361	-0.528448	0.63387	-26.7849
	Ityp00954	799.762	78.0108	877.773	0.134277	0.406332	78.0109
	Ityp00953	627.661	40.8297	668.491	0.0909218	0.298484	40.8298
	Ityp00952	1526.13	571.014	2097.14	0.458548	0.839592	571.014
	Ityp00951	2632.13	886.96	1745.17	-0.592864	0.891056	-886.96
	Ityp00950	4523.97	879.7	3644.27	-0.311959	0.736105	-879.7
	Ityp00959	1117.39	128.789	1246.18	0.157378	0.481848	128.789
	Ityp00958	995.906	36.8421	959.064	-0.0543827	0.199064	-36.8422
down	Ityp12604	1640.02	970.662	669.356	-1.29287	0.970738	-970.663	CCNC_ANOGARecName: Full=Cyclin-C
	Ityp00956	86.0503	8.21827	77.8321	-0.144816	0.252304	-8.21955
down	Ityp02667	3821.65	2262.41	1559.24	-1.29336	0.973107	-2262.41	ENSA_BOVINRecName: Full=Alpha-endosulfine; AltName: Full=ARPP-19e
	Ityp11614	454.295	149.021	305.275	-0.573522	0.849628	-149.022
down	Ityp14453	439.11	260.096	179.014	-1.29451	0.958073	-260.099	CC134_HUMANRecName: Full=Coiled-coil domain-containing protein 134; Flags: Precursor
down	Ityp01904	1695.7	1004.72	690.976	-1.29517	0.971002	-1004.72	LST8_XENTRRecName: Full=Target of rapamycin complex subunit lst8; Short=TORC subunit lst8; AltName: Full=G protein beta subunit-like; Short=Gable; Short=Protein GbetaL; AltName: Full=MTOR associated protein, LST8 homolog
	Ityp11619	1171.8	149.612	1321.42	0.173354	0.506072	149.612
down	Ityp16452	1526.13	904.336	621.792	-1.29537	0.97053	-904.337	RM13_DROMERecName: Full=39S ribosomal protein L13, mitochondrial; Short=L13mt; Short=MRP-L13
	Ityp11618	5684.38	2149.85	7834.23	0.462787	0.845019	2149.85
	Ityp11615	787.108	193.854	593.253	-0.407913	0.791558	-193.855
	Ityp11616	1006.03	304.676	701.353	-0.520459	0.855869	-304.677
	Ityp00943	11154.9	1810.18	12965.1	0.216954	0.619971	1810.18
	Ityp00942	1123.72	317.907	1441.62	0.359416	0.775563	317.907
down	Ityp13052	1068.04	633.042	434.995	-1.29589	0.968438	-633.043	UNC79_MOUSERecName: Full=Protein unc-79 homolog
down	Ityp09301	6338.62	3760.65	2577.97	-1.29793	0.97367	-3760.65	C6A13_DROMERecName: Full=Probable cytochrome P450 6a13; AltName: Full=CYPVIA13
down	Ityp16435	465.684	276.293	189.391	-1.29798	0.959334	-276.296	KAD1_CAEELRecName: Full=Adenylate kinase isoenzyme 1; Short=AK 1; AltName: Full=ATP-AMP transphosphorylase 1; AltName: Full=ATP:AMP phosphotransferase; AltName: Full=Adenylate monophosphate kinase
down	Ityp13144	453.03	268.827	184.203	-1.29831	0.958766	-268.83	---NA---
	Ityp00945	31.6362	56.5735	88.2097	1.47936	0.870885	56.5929
down	Ityp05966	593.494	352.215	241.279	-1.29853	0.962933	-352.217	LCMT1_HUMANRecName: Full=Leucine carboxyl methyltransferase 1; AltName: Full=Protein-leucine O-methyltransferase; AltName: Full=
	Ityp11625	1094.61	236.729	857.882	-0.351567	0.761283	-236.729
	Ityp11622	2782.72	983.491	3766.21	0.436619	0.833749	983.491
	Ityp11623	1245.2	164.198	1081	-0.204009	0.564168	-164.198
	Ityp12954	48.087	40.3037	7.78321	-2.62721	0.837621	-40.3893
	Ityp11620	456.826	123.455	580.281	0.345107	0.740346	123.456
	Ityp11621	596.025	77.1447	518.88	-0.199971	0.539648	-77.145
	Ityp11628	1979.16	581.517	2560.67	0.371637	0.787868	581.517
	Ityp11627	473.277	166.676	639.953	0.43528	0.809356	166.676
down	Ityp01390	208.799	124.048	84.7505	-1.30082	0.934559	-124.055	YLAT2_HUMANRecName: Full=Y+L amino acid transporter 2; AltName: Full=Cationic amino acid transporter, y+ system; AltName: Full=Solute carrier family 7 member 6; AltName: Full=y(+)L-type amino acid transporter 2; Short=Y+LAT2; Short=y+LAT-2
down	Ityp07996	1893.11	1125.16	767.943	-1.30169	0.971444	-1125.17	SNX6_PONABRecName: Full=Sorting nexin-6; Contains: RecName: Full=Sorting nexin-6, N-terminally processed
	Ityp00976	316.362	146.307	462.668	0.548404	0.845296	146.308
down	Ityp23831	1313.53	780.816	532.717	-1.30201	0.96972	-780.817	HEXI1_RATRecName: Full=Protein HEXIM1; AltName: Full=Cardiac lineage protein 1
	Ityp00975	20.2471	30.7761	51.0232	1.33344	0.7624	30.805
down	Ityp09372	428.986	255.161	173.825	-1.3033	0.957831	-255.165	MIPT3_DANRERecName: Full=TRAF3-interacting protein 1
	Ityp15199	7052.33	2442.32	9494.65	0.429014	0.831778	2442.32
down	Ityp01053	640.316	380.876	259.44	-1.30338	0.963921	-380.878	UBP12_DANRERecName: Full=Ubiquitin carboxyl-terminal hydrolase 12A; AltName: Full=Deubiquitinating enzyme 12A; AltName: Full=Ubiquitin thioesterase 12A; AltName: Full=Ubiquitin-specific-processing protease 12A
	Ityp00971	455.561	49.483	505.044	0.148765	0.431475	49.4832
	Ityp00970	831.398	480.505	1311.9	0.658049	0.898532	480.505
down	Ityp14441	1410.97	839.339	571.633	-1.30353	0.970158	-839.34	NOL9_DROMERecName: Full=Polynucleotide 5'-hydroxyl-kinase NOL9; AltName: Full=Nucleolar protein 9 homolog
	Ityp15191	561.858	43.5024	605.361	0.107589	0.343079	43.5025
down	Ityp21669	695.995	414.07	281.925	-1.30377	0.964752	-414.072	---NA---
	Ityp15193	598.556	24.9653	623.521	0.0589526	0.216459	24.9653
down	Ityp12623	375.838	223.633	152.205	-1.30409	0.954682	-223.636	M17L2_XENTRRecName: Full=Mpv17-like protein 2
	Ityp15195	970.597	166.333	804.265	-0.271202	0.67105	-166.333
down	Ityp01393	642.847	382.542	260.305	-1.30427	0.963942	-382.544	ESPL1_MOUSERecName: Full=Separin; AltName: Full=Caspase-like protein ESPL1; AltName: Full=Extra spindle poles-like 1 protein; AltName: Full=Separase
	Ityp09302	2843.46	166.035	2677.42	-0.0868012	0.320894	-166.035
down	Ityp00466	561.858	334.416	227.443	-1.3047	0.962218	-334.418	RMI1_CHICKRecName: Full=RecQ-mediated genome instability protein 1
	Ityp09300	48.087	5.53069	53.6176	0.157062	0.212643	5.53292
	Ityp09305	32.9016	59.6321	92.5337	1.49182	0.877629	59.6507
down	Ityp05610	651.705	387.941	263.764	-1.30497	0.964046	-387.943	S2540_DANRERecName: Full=Solute carrier family 25 member 40
	Ityp00965	18412.2	5544.01	12868.2	-0.516851	0.868858	-5544.01
down	Ityp20922	260.682	155.176	105.506	-1.30497	0.944135	-155.182	NB5R5_MOUSERecName: Full=NADH-cytochrome b5 reductase-like
	Ityp00963	1736.19	387.968	1348.22	-0.364866	0.778075	-387.968
	Ityp00962	315.096	47.8727	267.223	-0.237745	0.560932	-47.8733
down	Ityp08879	1209.77	720.289	489.477	-1.30542	0.969278	-720.291	E2AK4_HUMANRecName: Full=eIF-2-alpha kinase GCN2; AltName: Full=Eukaryotic translation initiation factor 2-alpha kinase 4; AltName: Full=GCN2-like protein
down	Ityp09352	1414.77	843.136	571.633	-1.3074	0.970188	-843.137	---NA---
down	Ityp09817	569.451	339.414	230.037	-1.30771	0.962409	-339.416	RFX3_XENTRRecName: Full=Transcription factor RFX3; AltName: Full=Regulatory factor X 3
down	Ityp00108	445.437	265.559	179.879	-1.3082	0.95858	-265.562	COX16_MOUSERecName: Full=Cytochrome c oxidase assembly protein COX16 homolog, mitochondrial
	Ityp12931	226.515	0.927725	227.443	0.0058967	0.0586668	0.927744
	Ityp12932	51.8833	38.0465	13.8368	-1.90676	0.818568	-38.0942
	Ityp11609	26.5744	5.42326	31.9976	0.267929	0.248714	5.42987
	Ityp11606	3591.34	798.03	2793.31	-0.362547	0.783857	-798.03
down	Ityp11695	244.231	145.644	98.5873	-1.30877	0.941571	-145.65	---NA---
	Ityp12935	16.4508	21.6004	38.0512	1.20979	0.675788	21.6343
	Ityp11605	231.577	167.961	399.538	0.786843	0.898311	167.963
	Ityp00998	985.783	70.8234	914.959	-0.107562	0.357207	-70.8235
	Ityp00997	587.167	127.958	459.209	-0.354619	0.741849	-127.958
	Ityp00995	596.025	18.3383	577.687	-0.0450855	0.187227	-18.3383
down	Ityp07864	747.879	446.063	301.815	-1.30914	0.965506	-446.065	PP16B_MOUSERecName: Full=Protein phosphatase 1 regulatory inhibitor subunit 16B; AltName: Full=CAAX box protein TIMAP; AltName: Full=TGF-beta-inhibited membrane-associated protein; Flags: Precursor
down	Ityp06168	4121.56	2458.55	1663.01	-1.30939	0.973272	-2458.55	TYB_CAEELRecName: Full=Thymosin beta; AltName: Full=Tetrathymosin beta
	Ityp00992	87.3158	63.9662	23.3496	-1.90284	0.893382	-63.9945
	Ityp12980	12.6545	37.504	50.1584	1.98685	0.813817	37.5566
	Ityp12981	17006.3	1779.78	15226.5	-0.159483	0.498462	-1779.78
	Ityp22308	34.167	17.7358	16.4312	-1.05617	0.619092	-17.7673
down	Ityp08651	2522.03	1505.89	1016.14	-1.31149	0.972445	-1505.89	RNF31_MOUSERecName: Full=E3 ubiquitin-protein ligase RNF31; AltName: Full=HOIL-1-interacting protein; Short=HOIP; AltName: Full=Putative Ariadne-like ubiquitin ligase; Short=PAUL; AltName: Full=RING finger protein 31; AltName: Full=RING-type E3 ubiquitin transferase RNF31
down	Ityp05699	721.304	430.731	290.573	-1.31171	0.965159	-430.733	SMAL1_DROMERecName: Full=SWI/SNF-related matrix-associated actin-dependent regulator of chromatin subfamily A-like protein 1
	Ityp11657	1594.46	439.088	1155.37	-0.46471	0.837249	-439.089
	Ityp12988	2055.08	128.309	1926.78	-0.0930089	0.318958	-128.309
	Ityp09324	664.359	223.791	888.15	0.41884	0.809213	223.791
	Ityp10324	942.757	20.8798	921.878	-0.0323114	0.141506	-20.8799
	Ityp11658	349.263	80.3101	268.953	-0.37696	0.733823	-80.311
	Ityp12989	139.199	1.76344	140.963	0.0181619	0.0774298	1.76353
	Ityp11655	108.828	72.7798	181.608	0.738774	0.840969	72.7835
	Ityp12986	1472.98	306.781	1779.76	0.272945	0.683567	306.781
down	Ityp09075	588.432	351.477	236.955	-1.31226	0.96289	-351.48	PTPRG_MOUSERecName: Full=Receptor-type tyrosine-protein phosphatase gamma; Short=Protein-tyrosine phosphatase gamma; Short=R-PTP-gamma; Flags: Precursor
down	Ityp07099	375.838	224.497	151.34	-1.31231	0.95479	-224.501	IF2B3_DANRERecName: Full=Insulin-like growth factor 2 mRNA-binding protein 3; Short=IGF2 mRNA-binding protein 3; Short=IMP-3; AltName: Full=Decapentaplegic and Vg-related 1 RNA-binding protein; AltName: Full=IGF-II mRNA-binding protein 3; AltName: Full=VICKZ family member 3; AltName: Full=Vg1 RNA-binding protein; Short=Vg1-RBP
	Ityp11656	3054.79	802.846	2251.94	-0.439903	0.832753	-802.846
down	Ityp07515	902.263	539.047	363.216	-1.31272	0.96726	-539.048	PUS10_DROMERecName: Full=Putative tRNA pseudouridine synthase Pus10; AltName: Full=Coiled-coil domain-containing protein 139 homolog; AltName: Full=tRNA pseudouridine 55 synthase; Short=Psi55 synthase; AltName: Full=tRNA pseudouridylate synthase; AltName: Full=tRNA-uridine isomerase
	Ityp09329	1135.11	497.639	1632.74	0.524472	0.861495	497.639
	Ityp10321	1875.39	323.074	1552.32	-0.272768	0.684178	-323.074
	Ityp09328	258.151	168.196	426.347	0.723812	0.887786	168.197
down	Ityp14648	135.403	80.9203	54.4824	-1.31339	0.904058	-80.931	LIPK_MOUSERecName: Full=Lipase member K; AltName: Full=Lipase-like abhydrolase domain-containing protein 2; Flags: Precursor
	Ityp11654	1504.62	531.125	2035.74	0.436159	0.830003	531.126
	Ityp12985	1869.06	251.887	1617.18	-0.208838	0.588141	-251.887
	Ityp09327	12663.3	5372.96	18036.3	0.510246	0.866866	5372.96
	Ityp10323	130.341	36.0777	94.2633	-0.467523	0.677075	-36.0807
	Ityp11651	933.899	58.7209	875.178	-0.0936899	0.307688	-58.721
down	Ityp00329	172.101	102.917	69.1841	-1.31474	0.923203	-102.925	ERCC5_HUMANRecName: Full=DNA repair protein complementing XP-G cells; AltName: Full=DNA excision repair protein ERCC-5; AltName: Full=Xeroderma pigmentosum group G-complementing protein
	Ityp09326	1152.82	427.254	725.568	-0.667987	0.898198	-427.254
down	Ityp13078	1996.87	1194.34	802.535	-1.31511	0.974558	-1194.34	AP3B2_HUMANRecName: Full=AP-3 complex subunit beta-2; AltName: Full=Adaptor protein complex AP-3 subunit beta-2; AltName: Full=Adaptor-related protein complex 3 subunit beta-2; AltName: Full=Beta-3B-adaptin; AltName: Full=Clathrin assembly protein complex 3 beta-2 large chain; AltName: Full=Neuron-specific vesicle coat protein beta-NAP
	Ityp11652	922.51	194.348	728.162	-0.341305	0.747843	-194.348
	Ityp12983	1498.29	461.392	1036.9	-0.531044	0.864172	-461.393
	Ityp00991	1961.44	295.688	2257.13	0.202575	0.572925	295.688
down	Ityp02949	632.723	378.472	254.251	-1.31532	0.966736	-378.474	TF3C3_HUMANRecName: Full=General transcription factor 3C polypeptide 3; AltName: Full=Transcription factor IIIC 102 kDa subunit; Short=TFIIIC 102 kDa subunit; Short=TFIIIC102; AltName: Full=Transcription factor IIIC subunit gamma; Short=TF3C-gamma
down	Ityp00674	820.009	490.52	329.489	-1.31541	0.969322	-490.522	---NA---
down	Ityp08538	671.952	402.134	269.818	-1.31637	0.967373	-402.136	ARMC2_BOVINRecName: Full=Armadillo repeat-containing protein 2
	Ityp09320	2829.54	230.992	3060.53	0.113215	0.372579	230.992
down	Ityp11335	1221.16	730.814	490.342	-1.31639	0.972245	-730.815	DIM1_DROMERecName: Full=Probable dimethyladenosine transferase; AltName: Full=Probable 18S rRNA (adenine(1779)-N(6)/adenine(1780)-N(6))-dimethyltransferase; AltName: Full=Probable 18S rRNA dimethylase; AltName: Full=Probable S-adenosylmethionine-6-N',N'-adenosyl(rRNA) dimethyltransferase
down	Ityp11717	4011.46	2403.8	1607.66	-1.31916	0.976143	-2403.8	MRP1_CHICKRecName: Full=Multidrug resistance-associated protein 1; AltName: Full=ATP-binding cassette sub-family C member 1; AltName: Full=Leukotriene C(4) transporter; Short=LTC4 transporter
down	Ityp01316	801.027	480.186	320.841	-1.31999	0.969153	-480.188	---NA---
	Ityp00987	3814.05	579.133	4393.19	0.203943	0.578049	579.133
	Ityp22315	11.389	48.2822	59.6712	2.38939	0.864783	48.3413
	Ityp00986	744.082	113.643	630.44	-0.239104	0.617373	-113.643
	Ityp00985	2015.86	437.594	1578.26	-0.353056	0.770405	-437.595
	Ityp23647	346.732	210.199	556.932	0.683678	0.889583	210.201
	Ityp22310	120.217	62.2556	182.473	0.602037	0.799909	62.2585
	Ityp00982	408.739	128.302	537.041	0.393853	0.769781	128.303
	Ityp23644	292.318	110.679	402.997	0.463231	0.800022	110.68
	Ityp00981	5846.36	2671.06	8517.42	0.542878	0.874389	2671.06
	Ityp11661	22060.5	5338.74	16721.8	-0.399738	0.812123	-5338.74
down	Ityp01308	1286.96	771.538	515.421	-1.32014	0.972592	-771.539	NIT2_XENTRRecName: Full=Omega-amidase NIT2; AltName: Full=Nitrilase homolog 2
down	Ityp01061	975.659	585.634	390.025	-1.32281	0.970777	-585.635	---NA---
	Ityp23649	30.3707	23.4523	6.91841	-2.13417	0.719439	-23.5492
	Ityp09314	25130.5	8798.73	16331.8	-0.621759	0.898883	-8798.73
	Ityp11668	0.5	34.092	34.592	6.11237	0.810105	34.6356
	Ityp12999	1922.21	625.876	1296.34	-0.568328	0.87529	-625.877
	Ityp11669	0.5	47.9288	48.4288	6.59779	0.866415	48.3808
	Ityp09312	30.3707	29.8707	0.5	-5.92461	0.778188	-30.4526
	Ityp10337	37.9634	8.73585	46.6992	0.29879	0.325065	8.74096
	Ityp11667	1637.49	344.61	1292.88	-0.340899	0.7592	-344.61
	Ityp09318	11292.8	3893.06	15185.9	0.427324	0.832203	3893.06
down	Ityp12227	402.412	241.559	160.853	-1.32293	0.959481	-241.563	SHPRH_HUMANRecName: Full=E3 ubiquitin-protein ligase SHPRH; AltName: Full=RING-type E3 ubiquitin transferase SHPRH; AltName: Full=SNF2, histone-linker, PHD and RING finger domain-containing helicase
down	Ityp13013	216.391	129.911	86.4801	-1.3232	0.939436	-129.918	FCHO2_RATRecName: Full=F-BAR domain only protein 2
down	Ityp02521	1324.92	795.664	529.258	-1.32386	0.972687	-795.665	CUTA_XENLARecName: Full=Protein CutA homolog; Flags: Precursor
	Ityp10331	26.5744	9.27836	17.296	-0.619596	0.414518	-9.29902
	Ityp11665	5.06178	29.5302	34.592	2.77272	0.775914	29.6601
	Ityp12996	942.757	224.973	717.785	-0.393336	0.787877	-224.973
	Ityp09316	184.755	3.14699	181.608	-0.0247856	0.0952486	-3.14709
down	Ityp05247	374.572	224.962	149.611	-1.32403	0.957684	-224.965	ZCRB1_XENLARecName: Full=Zinc finger CCHC-type and RNA-binding motif-containing protein 1; AltName: Full=U11/U12 small nuclear ribonucleoprotein 31 kDa protein; Short=U11/U12 snRNP 31 kDa protein
down	Ityp10303	1607.12	965.435	641.682	-1.32454	0.973688	-965.435	---NA---
down	Ityp20506	1204.7	723.876	480.829	-1.32508	0.972193	-723.877	SC23A_HUMANRecName: Full=Protein transport protein Sec23A; Short=hSec23A; AltName: Full=SEC23-related protein A
	Ityp09315	1247.73	404.549	843.181	-0.565392	0.871466	-404.55
down	Ityp03531	1800.73	1082.08	718.649	-1.32522	0.974151	-1082.08	NU155_MOUSERecName: Full=Nuclear pore complex protein Nup155; AltName: Full=155 kDa nucleoporin; AltName: Full=Nucleoporin Nup155
	Ityp11663	26.5744	13.2065	39.7808	0.582038	0.49553	13.2193
	Ityp00980	6.32723	32.5888	38.916	2.62072	0.795764	32.694
	Ityp23640	34.167	30.7078	3.4592	-3.30409	0.784442	-30.8851
	Ityp09310	229.046	112.551	341.596	0.576656	0.849394	112.552
	Ityp10339	102.501	54.0723	48.4288	-1.0817	0.85243	-54.0831
	Ityp08016	107.563	58.2693	49.2936	-1.12571	0.863297	-58.2802
	Ityp09347	62.0069	15.3076	46.6992	-0.409029	0.474974	-15.3131
down	Ityp06996	1590.67	955.902	634.764	-1.32534	0.973657	-955.903	SEC20_MOUSERecName: Full=Vesicle transport protein SEC20
	Ityp12966	1915.89	355.785	1560.1	-0.296372	0.720301	-355.785
	Ityp08015	297.38	75.9909	221.389	-0.425723	0.758099	-75.9921
	Ityp10302	677.014	187.536	489.477	-0.467943	0.825528	-187.537
	Ityp11636	1113.59	339.273	1452.87	0.383679	0.789375	339.273
	Ityp12967	2024.71	756.485	2781.2	0.457989	0.841459	756.485
down	Ityp04398	394.819	237.425	157.394	-1.32681	0.959074	-237.429	---NA---
down	Ityp13142	5646.42	3396.21	2250.21	-1.32728	0.976503	-3396.21	KC1G3_PONABRecName: Full=Casein kinase I isoform gamma-3; Short=CKI-gamma 3
down	Ityp08908	2513.18	1512.6	1000.57	-1.32868	0.975355	-1512.6	NS1BP_MOUSERecName: Full=Influenza virus NS1A-binding protein homolog; Short=NS1-BP; Short=NS1-binding protein homolog; AltName: Full=Kelch family protein Nd1-L; AltName: Full=ND1-L2; AltName: Full=Nd1-S
	Ityp09344	144.261	5.02795	139.233	-0.0511796	0.143287	-5.02821
	Ityp11634	25.3089	11.0127	36.3216	0.521183	0.440666	11.025
	Ityp12965	497.32	181.548	678.869	0.448957	0.816329	181.549
	Ityp11631	2380.3	43.7322	2424.04	0.0262654	0.146665	43.7322
down	Ityp06954	1447.67	871.713	575.957	-1.3297	0.973267	-871.714	ACBP_DROMERecName: Full=Acyl-CoA-binding protein homolog; Short=ACBP; AltName: Full=Diazepam-binding inhibitor homolog; Short=DBI
down	Ityp11932	1710.88	1030.29	680.598	-1.32987	0.97396	-1030.29	STML2_RATRecName: Full=Stomatin-like protein 2, mitochondrial; Short=SLP-2; Flags: Precursor
	Ityp11632	349.263	125.28	223.983	-0.640923	0.86341	-125.281
down	Ityp13594	154.384	92.9836	61.4009	-1.3302	0.918499	-92.9931	---NA---
	Ityp08018	2151.26	209.781	1941.48	-0.148026	0.468902	-209.781
	Ityp09349	898.467	258.637	1157.1	0.364981	0.772111	258.637
	Ityp10301	159.446	62.8076	222.254	0.479138	0.757142	62.8094
down	Ityp03198	2239.84	1349.09	890.745	-1.33031	0.974991	-1349.1	---NA---
down	Ityp17771	441.641	266.086	175.555	-1.33095	0.961547	-266.089	DPOE3_RATRecName: Full=DNA polymerase epsilon subunit 3; AltName: Full=DNA polymerase II subunit 3; AltName: Full=DNA polymerase epsilon subunit p17
	Ityp10300	1982.95	403.828	1579.13	-0.328525	0.752924	-403.828
	Ityp12961	29.1053	53.9156	83.0209	1.51219	0.863778	53.9368
down	Ityp05953	2496.73	1504.8	991.926	-1.33173	0.975338	-1504.8	SING_DROMERecName: Full=Protein singed
down	Ityp06157	7319.34	4412.75	2906.6	-1.33238	0.976715	-4412.75	---NA---
	Ityp09342	2067.74	627.846	1439.89	-0.522092	0.863262	-627.846
	Ityp10306	159.446	79.0198	80.4265	-0.987328	0.869248	-79.0259
	Ityp08010	69.5995	22.0355	47.564	-0.549207	0.60172	-22.0423
	Ityp09341	194.879	14.4031	209.282	0.10287	0.263752	14.4034
	Ityp10309	661.828	388.04	1049.87	0.665679	0.897202	388.04
down	Ityp09395	2530.89	1525.99	1004.9	-1.3326	0.975372	-1525.99	FUSIL_DROMERecName: Full=RNA-binding protein fusilli
	Ityp09340	255.62	7.27929	262.899	0.0405095	0.142888	7.27941
	Ityp11638	5981.76	1131.22	7112.99	0.249884	0.664453	1131.22
	Ityp12969	1173.07	149.145	1023.92	-0.196179	0.562132	-149.145
down	Ityp08514	990.844	598.225	392.62	-1.33553	0.970972	-598.226	CDC6_HUMANRecName: Full=Cell division control protein 6 homolog; AltName: Full=CDC6-related protein; AltName: Full=Cdc18-related protein; Short=HsCdc18; AltName: Full=p62(cdc6); Short=HsCDC6
	Ityp08005	65.8032	13.7585	79.5617	0.273916	0.396977	13.7612
	Ityp10314	40.4943	47.7154	88.2097	1.12322	0.833901	47.7286
down	Ityp12478	2313.24	1397.41	915.824	-1.33677	0.975113	-1397.41	LDH_DROMERecName: Full=L-lactate dehydrogenase; Short=LDH
down	Ityp21935	2262.62	1368.41	894.204	-1.33932	0.975048	-1368.41	---NA---
down	Ityp09894	291.053	176.034	115.018	-1.33941	0.951182	-176.039	RM55_DROMERecName: Full=39S ribosomal protein L55, mitochondrial; Short=L55mt; Short=MRP-L55; Flags: Precursor
	Ityp12978	1965.24	200.18	1765.06	-0.154988	0.468499	-200.18
down	Ityp23283	488.462	295.612	192.851	-1.34076	0.963375	-295.615	CV039_DANRERecName: Full=UPF0545 protein C22orf39 homolog
down	Ityp13636	2467.62	1494.72	972.901	-1.34276	0.975334	-1494.72	TF2H4_HUMANRecName: Full=General transcription factor IIH subunit 4; AltName: Full=Basic transcription factor 2 52 kDa subunit; Short=BTF2 p52; AltName: Full=General transcription factor IIH polypeptide 4; AltName: Full=TFIIH basal transcription factor complex p52 subunit
down	Ityp00504	1604.59	972.416	632.169	-1.34382	0.973744	-972.417	CFA20_BOVINRecName: Full=Cilia- and flagella-associated protein 20
	Ityp08002	29.1053	48.7268	77.8321	1.41908	0.848488	48.7475
	Ityp09333	65.8032	44.1832	21.62	-1.60579	0.841593	-44.2124
down	Ityp01818	1475.51	894.364	581.146	-1.34424	0.973384	-894.365	DOK7_HUMANRecName: Full=Protein Dok-7; AltName: Full=Downstream of tyrosine kinase 7
	Ityp12976	2174.04	922.815	3096.85	0.510426	0.863535	922.815
down	Ityp00725	1185.72	718.731	466.992	-1.3443	0.97218	-718.732	---NA---
	Ityp11643	730.162	83.615	813.777	0.156417	0.470288	83.6152
	Ityp12974	11.389	56.0654	67.4545	2.56627	0.886673	56.1241
	Ityp08007	30.3707	27.7763	2.5944	-3.54921	0.762292	-28.0021
	Ityp09338	29.1053	21.918	51.0232	0.809875	0.636066	21.9329
	Ityp10312	0.5	41.0104	41.5104	6.3754	0.844174	41.503
	Ityp11640	10.1236	59.0605	69.1841	2.77272	0.895426	59.1255
down	Ityp03499	2044.96	1239.83	805.129	-1.34478	0.974714	-1239.83	---NA---
down	Ityp05821	175.897	106.713	69.1841	-1.34622	0.928725	-106.721	CAD89_DROMERecName: Full=Cadherin-89D; Flags: Precursor
down	Ityp03393	2036.1	1235.3	800.805	-1.34629	0.974809	-1235.3	ST7_DROPSRecName: Full=Protein ST7 homolog
	Ityp09332	77.1922	42.6002	34.592	-1.15802	0.817338	-42.6159
	Ityp08000	480.87	49.2533	530.123	0.140681	0.412197	49.2535
down	Ityp00911	1838.69	1115.72	722.973	-1.34667	0.974428	-1115.72	TAD2A_RATRecName: Full=Transcriptional adapter 2-alpha; AltName: Full=Transcriptional adapter 2-like; Short=ADA2-like protein
	Ityp10317	1926.01	911.402	2837.41	0.558961	0.876001	911.402
down	Ityp06601	976.924	592.953	383.972	-1.34725	0.970968	-592.954	FZ10A_XENLARecName: Full=Frizzled-10-A; Short=Fz-10A; Short=Xfz10-A; Flags: Precursor
down	Ityp08837	1098.41	666.872	431.536	-1.34786	0.971778	-666.873	FANCM_HUMANRecName: Full=Fanconi anemia group M protein; Short=Protein FACM; AltName: Full=ATP-dependent RNA helicase FANCM; AltName: Full=Fanconi anemia-associated polypeptide of 250 kDa; Short=FAAP250; AltName: Full=Protein Hef ortholog
down	Ityp15128	160.712	97.5812	63.1305	-1.34807	0.92254	-97.5905	---NA---
down	Ityp03425	555.531	337.601	217.93	-1.35	0.965341	-337.604	RAD1_MOUSERecName: Full=Cell cycle checkpoint protein RAD1; Short=mRAD1; AltName: Full=DNA repair exonuclease rad1 homolog; AltName: Full=Rad1-like DNA damage checkpoint protein
	Ityp11649	1963.97	93.4085	1870.56	-0.0703014	0.263358	-93.4085
	Ityp22347	13.9199	41.4273	55.3472	1.99136	0.832051	41.4752
down	Ityp05422	2678.95	1628.22	1050.73	-1.35027	0.975658	-1628.22	MINY3_DROMERecName: Full=Ubiquitin carboxyl-terminal hydrolase MINDY-3 homolog; AltName: Full=Deubiquitinating enzyme MINDY-3; AltName: Full=Protein CARP homolog
	Ityp22348	265.744	6.30348	259.44	-0.0346333	0.123159	-6.30357
	Ityp21012	368.245	225.008	593.253	0.687983	0.892321	225.01
	Ityp22343	2033.57	611.84	1421.73	-0.516366	0.863093	-611.84
down	Ityp12483	145.526	88.4495	57.0768	-1.3503	0.915008	-88.4598	SAPC2_MOUSERecName: Full=Suppressor APC domain-containing protein 2; AltName: Full=Protein Ang
	Ityp22344	111.359	63.3305	174.69	0.649573	0.810793	63.3338
	Ityp21014	182.224	72.892	255.116	0.48544	0.779686	72.8936
down	Ityp14628	172.101	104.646	67.4545	-1.35127	0.927508	-104.655	ANS1B_HUMANRecName: Full=Ankyrin repeat and sterile alpha motif domain-containing protein 1B; AltName: Full=Amyloid-beta protein intracellular domain-associated protein 1; Short=AIDA-1; AltName: Full=E2A-PBX1-associated protein; Short=EB-1
	Ityp21015	2406.88	507.776	1899.1	-0.341846	0.763301	-507.776
down	Ityp03325	302.442	183.964	118.478	-1.35204	0.952356	-183.969	AT132_MOUSERecName: Full=Cation-transporting ATPase 13A2
	Ityp10361	3244.6	453.284	3697.89	0.188659	0.55897	453.284
	Ityp11693	25.3089	3.2295	28.5384	0.17326	0.171578	3.23414
down	Ityp10695	680.81	414.451	266.359	-1.35388	0.967771	-414.454	---NA---
down	Ityp10164	1488.16	906.154	582.011	-1.35442	0.973558	-906.155	UBCP1_MOUSERecName: Full=Ubiquitin-like domain-containing CTD phosphatase 1; AltName: Full=Nuclear proteasome inhibitor UBLCP1
down	Ityp11735	256.886	156.569	100.317	-1.35656	0.947544	-156.575	PGP_HUMANRecName: Full=Glycerol-3-phosphate phosphatase; Short=G3PP; AltName: Full=Aspartate-based ubiquitous Mg(2+)-dependent phosphatase; Short=AUM; AltName: Full=Phosphoglycolate phosphatase; Short=PGP
down	Ityp02831	177.162	107.978	69.1841	-1.35656	0.929401	-107.987	ZUP1_BOVINRecName: Full=Zinc finger-containing ubiquitin peptidase 1; AltName: Full=Lys-63-specific deubiquitinase ZUFSP; Short=DUB; AltName: Full=Zinc finger with UFM1-specific peptidase domain protein
	Ityp08038	12.6545	39.2336	51.888	2.03576	0.828911	39.2864
	Ityp09369	580.84	106.929	473.911	-0.293525	0.676906	-106.929
	Ityp09368	164.508	2.79027	161.718	-0.0246799	0.088232	-2.79038
	Ityp10368	289.787	4.40294	285.384	-0.0220881	0.0995236	-4.40299
down	Ityp13376	1590.67	969.739	620.927	-1.35714	0.973978	-969.74	MFS10_MOUSERecName: Full=Major facilitator superfamily domain-containing protein 10; AltName: Full=Tetracycline transporter-like protein
	Ityp09367	713.712	180.492	894.204	0.325263	0.737838	180.493
down	Ityp12131	1493.23	910.351	582.876	-1.35717	0.973727	-910.352	S22A3_MOUSERecName: Full=Solute carrier family 22 member 3; AltName: Full=Organic cation transporter 3
down	Ityp01376	997.172	608.011	389.16	-1.35748	0.971323	-608.013	INT9_DROMERecName: Full=Integrator complex subunit 9
down	Ityp12009	1338.84	816.502	522.34	-1.35793	0.973155	-816.504	IP3KB_RATRecName: Full=Inositol-trisphosphate 3-kinase B; AltName: Full=Inositol 1,4,5-trisphosphate 3-kinase B; Short=IP3 3-kinase B; Short=IP3K B; Short=InsP 3-kinase B
	Ityp10365	99.9702	1.21144	101.182	0.0173775	0.0774298	1.21156
	Ityp11697	1152.82	243.916	908.906	-0.342967	0.7535	-243.916
down	Ityp07424	645.378	393.721	251.657	-1.35868	0.967381	-393.723	MTH1_DROMERecName: Full=Probable G-protein coupled receptor Mth-like 1; AltName: Full=Protein methuselah-like 1; Flags: Precursor
down	Ityp10834	1486.9	907.483	579.416	-1.35963	0.973714	-907.484	---NA---
down	Ityp02052	3235.75	1974.87	1260.88	-1.35967	0.976165	-1974.87	MP2K4_MOUSERecName: Full=Dual specificity mitogen-activated protein kinase kinase 4; Short=MAP kinase kinase 4; Short=MAPKK 4; AltName: Full=C-JUN N-terminal kinase kinase 1; Short=JNK kinase 1; Short=JNKK 1; AltName: Full=JNK-activating kinase 1; AltName: Full=MAPK/ERK kinase 4; Short=MEK 4; AltName: Full=SAPK/ERK kinase 1; Short=SEK1
down	Ityp14894	730.162	445.643	284.519	-1.35969	0.968633	-445.645	TRM6_HUMANRecName: Full=tRNA (adenine(58)-N(1))-methyltransferase non-catalytic subunit TRM6; AltName: Full=mRNA methyladenosine-N(1)-methyltransferase non-catalytic subunit TRM6; AltName: Full=tRNA(m1A58)-methyltransferase subunit TRM6; Short=tRNA(m1A58)MTase subunit TRM6
	Ityp08039	112.625	86.2795	198.904	0.82055	0.866199	86.2834
	Ityp10366	2843.46	388.303	3231.76	0.184674	0.536855	388.303
down	Ityp04732	2190.49	1336.93	853.558	-1.35969	0.975212	-1336.93	ITFG2_MOUSERecName: Full=KICSTOR complex protein ITFG2; AltName: Full=Integrin-alpha FG-GAP repeat-containing protein 2
down	Ityp16867	1030.07	628.806	401.268	-1.36011	0.971539	-628.807	DDX52_RATRecName: Full=Probable ATP-dependent RNA helicase DDX52; AltName: Full=ATP-dependent RNA helicase ROK1-like; Short=rROK1L; AltName: Full=DEAD box protein 52
down	Ityp03047	1070.57	653.734	416.834	-1.36083	0.971799	-653.735	POP1_HUMANRecName: Full=Ribonucleases P/MRP protein subunit POP1; Short=hPOP1
	Ityp09360	727.632	219.129	508.503	-0.516952	0.849129	-219.129
	Ityp22340	1834.9	542.44	2377.34	0.373647	0.787318	542.44
	Ityp22341	909.856	199.854	710.001	-0.357816	0.7659	-199.855
	Ityp23673	25.3089	4.9591	30.268	0.258148	0.221951	4.96582
	Ityp22342	1007.3	108.767	898.528	-0.164851	0.477859	-108.767
down	Ityp04577	744.082	454.374	289.708	-1.36086	0.968889	-454.376	ACKMT_XENLARecName: Full=ATP synthase subunit C lysine N-methyltransferase; AltName: Full=Protein N-lysine methyltransferase FAM173B
down	Ityp11960	455.561	278.276	177.284	-1.36158	0.962613	-278.28	ETFR1_TAEGURecName: Full=Electron transfer flavoprotein regulatory factor 1; AltName: Full=LYR motif-containing protein 5
	Ityp09365	344.201	124.542	219.659	-0.647985	0.865419	-124.544
down	Ityp10983	1324.92	809.501	515.421	-1.36208	0.973112	-809.502	ATP23_DANRERecName: Full=Mitochondrial inner membrane protease ATP23 homolog
down	Ityp00525	14618.4	8933.23	5685.2	-1.36251	0.977226	-8933.23	TNNT_PERAMRecName: Full=Troponin T; Short=TnT
down	Ityp01011	2820.68	1724.11	1096.57	-1.36305	0.975901	-1724.11	WDR46_HUMANRecName: Full=WD repeat-containing protein 46; AltName: Full=WD repeat-containing protein BING4
	Ityp09363	389.757	118.21	271.547	-0.521372	0.826949	-118.211
	Ityp08031	175.897	4.84633	180.743	0.0392115	0.124796	4.84649
	Ityp09362	1652.67	97.761	1554.91	-0.0879684	0.315922	-97.761
down	Ityp11851	1524.86	932.474	592.388	-1.36406	0.973822	-932.475	STC_DROMERecName: Full=Protein shuttle craft
down	Ityp05213	3746.99	2291.53	1455.46	-1.36426	0.976369	-2291.53	RANG_HUMANRecName: Full=Ran-specific GTPase-activating protein; AltName: Full=Ran-binding protein 1; Short=RanBP1
	Ityp21029	25.3089	15.3367	40.6456	0.683454	0.539609	15.3519
	Ityp21023	54.4142	50.0902	4.324	-3.65354	0.875303	-50.2232
down	Ityp06644	1946.26	1190.42	755.836	-1.36456	0.974814	-1190.42	MPP10_HUMANRecName: Full=U3 small nucleolar ribonucleoprotein protein MPP10; AltName: Full=M phase phosphoprotein 10
	Ityp22356	823.805	213.256	610.549	-0.432196	0.811967	-213.257
	Ityp21026	498.586	178.61	319.976	-0.639877	0.877075	-178.611
down	Ityp03294	1559.03	954.534	604.496	-1.36684	0.973926	-954.535	PGLRA_NEOFIRecName: Full=Probable endopolygalacturonase A; AltName: Full=Pectinase A; AltName: Full=Polygalacturonase A; Flags: Precursor
	Ityp10372	1898.17	343.394	2241.56	0.239897	0.641775	343.394
down	Ityp05287	526.426	322.333	204.093	-1.367	0.964856	-322.336	NCOR2_HUMANRecName: Full=Nuclear receptor corepressor 2; Short=N-CoR2; AltName: Full=CTG repeat protein 26; AltName: Full=SMAP270; AltName: Full=Silencing mediator of retinoic acid and thyroid hormone receptor; Short=SMRT; AltName: Full=T3 receptor-associating factor; Short=TRAC; AltName: Full=Thyroid-, retinoic-acid-receptor-associated corepressor
down	Ityp11027	2486.6	1523.21	963.388	-1.36799	0.975641	-1523.21	WAC_DROMERecName: Full=WW domain-containing adapter protein with coiled-coil homolog; AltName: Full=Protein wacky
	Ityp10373	968.066	108.611	1076.68	0.153408	0.458745	108.611
down	Ityp12159	1078.16	660.461	417.699	-1.36804	0.971873	-660.463	---NA---
	Ityp08026	369.51	231.526	601.036	0.701838	0.894582	231.527
down	Ityp07115	496.055	304.069	191.986	-1.3695	0.964137	-304.072	---NA---
	Ityp08024	17.7162	31.5774	49.2936	1.47633	0.771604	31.6119
	Ityp10376	1721.01	619.144	2340.15	0.443349	0.83115	619.144
down	Ityp02447	306.238	187.76	118.478	-1.37004	0.953136	-187.765	ZC12C_MOUSERecName: Full=Probable ribonuclease ZC3H12C; AltName: Full=Zinc finger CCCH domain-containing protein 12C
	Ityp08029	449.233	174.227	275.007	-0.707999	0.887981	-174.228
	Ityp09359	503.648	16.0977	519.745	0.04539	0.184269	16.0977
	Ityp22350	73.3959	4.21182	69.1841	-0.0852594	0.162028	-4.21268
down	Ityp17903	125.279	76.8503	48.4288	-1.37121	0.902395	-76.8626	DPOA2_HUMANRecName: Full=DNA polymerase alpha subunit B; AltName: Full=DNA polymerase alpha 70 kDa subunit
	Ityp23681	2.53089	51.9516	54.4824	4.42807	0.878261	52.1399
	Ityp21022	118.952	67.9287	51.0232	-1.22115	0.885131	-67.9397
down	Ityp11585	1485.63	911.406	574.228	-1.37138	0.973735	-911.407	AGO3_BOMMORecName: Full=Piwi-like protein Ago3; Short=BmAGO3
	Ityp09354	919.979	176.251	743.729	-0.306825	0.714882	-176.251
	Ityp08022	636.519	31.1067	667.626	0.0688359	0.246362	31.1068
down	Ityp01144	984.517	604.005	380.512	-1.37147	0.971314	-604.006	TM2D1_DROMERecName: Full=TM2 domain-containing protein CG10795; Flags: Precursor
down	Ityp13015	418.863	257.145	161.718	-1.373	0.961123	-257.149	MAGI1_MOUSERecName: Full=Membrane-associated guanylate kinase, WW and PDZ domain-containing protein 1; AltName: Full=BAI1-associated protein 1; Short=BAP-1; AltName: Full=Membrane-associated guanylate kinase inverted 1; Short=MAGI-1
	Ityp09351	334.078	62.0009	396.079	0.245603	0.596531	62.0014
	Ityp23656	1774.16	974.181	2748.34	0.631426	0.897163	974.181
	Ityp22328	234.108	38.6626	195.445	-0.260409	0.561686	-38.6635
	Ityp09390	1889.31	529.536	2418.85	0.35646	0.78112	529.537
down	Ityp04961	961.739	590.74	371	-1.37423	0.971106	-590.741	RM34_DROMERecName: Full=39S ribosomal protein L34, mitochondrial; Short=L34mt; Short=MRP-L34; Flags: Precursor
down	Ityp06097	746.613	458.635	287.979	-1.3744	0.969001	-458.637	CATA_PONABRecName: Full=Catalase
	Ityp11672	36.6979	7.29471	29.4032	-0.319725	0.312911	-7.30172
down	Ityp08455	127.81	78.5164	49.2936	-1.37453	0.904782	-78.5285	---NA---
down	Ityp13260	345.467	212.287	133.179	-1.37518	0.956908	-212.292	SLIP1_DROMERecName: Full=Slo-interacting protein 1; AltName: Full=dSLIP1
	Ityp22329	379.634	88.196	291.438	-0.38142	0.741117	-88.1968
	Ityp10347	334.078	24.4791	309.599	-0.109785	0.314631	-24.4794
	Ityp11679	146.792	45.6101	101.182	-0.536823	0.736512	-45.6132
	Ityp08059	82.254	32.0956	50.1584	-0.713593	0.713327	-32.1035
	Ityp10346	3921.62	1284.48	5206.1	0.408754	0.812608	1284.48
	Ityp08058	111.359	34.392	76.9673	-0.532905	0.686651	-34.3961
down	Ityp04489	1165.48	716.644	448.832	-1.37667	0.972826	-716.646	S35B2_DROMERecName: Full=Adenosine 3'-phospho 5'-phosphosulfate transporter 1; AltName: Full=PAPS transporter 1; AltName: Full=Protein slalom
	Ityp11677	69.5995	16.0157	85.6153	0.29879	0.448701	16.0185
	Ityp08057	270.805	54.6053	216.2	-0.324889	0.655891	-54.6063
	Ityp09388	763.064	226.268	989.332	0.374651	0.775095	226.268
	Ityp10348	54.4142	1.79786	56.212	0.0468965	0.0876169	1.79847
down	Ityp01992	1685.57	1036.97	648.601	-1.37784	0.974645	-1036.97	TACO1_HUMANRecName: Full=Translational activator of cytochrome c oxidase 1; AltName: Full=Coiled-coil domain-containing protein 44; AltName: Full=Translational activator of mitochondrially-encoded cytochrome c oxidase I
	Ityp10343	5.06178	26.9358	31.9976	2.66025	0.751858	27.0669
down	Ityp04973	150.588	92.6464	57.9416	-1.37794	0.91917	-92.6567	REV1_CHICKRecName: Full=DNA repair protein REV1; AltName: Full=Rev1-like terminal deoxycytidyl transferase
	Ityp10342	6948.56	693.461	6255.1	-0.151681	0.476018	-693.461
down	Ityp09069	636.519	391.781	244.739	-1.37896	0.967732	-391.783	NPAB_LOCMIRecName: Full=Neuroparsin-A; Short=NPA; Contains: RecName: Full=Neuroparsin-B; Short=NPB; Flags: Precursor
down	Ityp01300	778.249	479.028	299.221	-1.37902	0.969807	-479.03	PDRG1_MOUSERecName: Full=p53 and DNA damage-regulated protein 1
	Ityp11674	2181.63	645.743	1535.89	-0.506335	0.86146	-645.743
	Ityp09383	83.5194	19.3918	102.911	0.301217	0.480232	19.3942
	Ityp09381	2368.92	164.086	2533	0.0966212	0.346171	164.086
	Ityp09380	1880.45	675.033	2555.49	0.442518	0.8317	675.033
down	Ityp06979	1021.22	628.596	392.62	-1.37908	0.971946	-628.597	OAR2_LOCMIRecName: Full=Putative tyramine receptor 2; AltName: Full=Tyr-Loc2
	Ityp09386	4477.15	658.038	5135.19	0.197837	0.578686	658.038
down	Ityp05143	1672.92	1030.37	642.547	-1.38049	0.974632	-1030.37	NPRL3_DROMERecName: Full=GATOR complex protein NPRL3; AltName: Full=Nitrogen permease regulator 3-like protein
down	Ityp05413	1132.57	697.58	434.995	-1.38054	0.972618	-697.581	---NA---
	Ityp23668	153.119	4.37326	148.746	-0.041805	0.124796	-4.37346
down	Ityp08553	14050.2	8659.95	5390.3	-1.38216	0.977629	-8659.95	IF4E_DROMERecName: Full=Eukaryotic translation initiation factor 4E1; AltName: Full=eIF-4F 25 kDa subunit; AltName: Full=mRNA cap-binding protein
	Ityp23669	801.027	97.9444	703.083	-0.188157	0.533641	-97.9446
	Ityp22332	403.677	161.533	242.144	-0.737336	0.892412	-161.535
	Ityp22333	75.9268	58.6308	17.296	-2.13417	0.889406	-58.6696
down	Ityp02796	279.664	172.428	107.235	-1.38291	0.951213	-172.434	---NA---
down	Ityp04759	2309.44	1425.61	883.826	-1.38571	0.975927	-1425.61	CD36_RATRecName: Full=Platelet glycoprotein 4; AltName: Full=Adipocyte membrane protein; AltName: Full=Fatty acid translocase; AltName: Full=Fatty acid transport protein; AltName: Full=Glycoprotein IIIb; Short=GPIIIB; AltName: Full=PAS IV; AltName: Full=PAS-4; AltName: Full=Platelet glycoprotein IV; Short=GPIV; AltName: CD_antigen=CD36
down	Ityp05883	232.842	143.768	89.0745	-1.38627	0.944764	-143.774	ZN329_HUMANRecName: Full=Zinc finger protein 329
	Ityp11680	120.217	10.3877	109.83	-0.130377	0.267104	-10.3885
down	Ityp13139	169.57	104.71	64.8601	-1.38648	0.928153	-104.719	NF1_MOUSERecName: Full=Neurofibromin; AltName: Full=Neurofibromatosis-related protein NF-1
	Ityp08048	25.3089	12.3369	12.972	-0.964244	0.508693	-12.3745
	Ityp10357	3497.69	403.423	3901.12	0.157483	0.494434	403.423
	Ityp08047	58.2105	35.7257	22.4848	-1.37233	0.793213	-35.7521
down	Ityp03608	1047.79	647.387	400.403	-1.38783	0.972232	-647.388	---NA---
down	Ityp07022	661.828	409.307	252.522	-1.39005	0.968295	-409.309	DCA12_MACFARecName: Full=DDB1- and CUL4-associated factor 12; AltName: Full=WD repeat-containing protein 40A
	Ityp09377	1141.43	220.42	921.013	-0.309552	0.720552	-220.42
	Ityp10359	1621.04	437.124	1183.91	-0.453355	0.832597	-437.125
down	Ityp20497	174.632	108.042	66.5897	-1.39094	0.930431	-108.051	CX6C1_THUOBRecName: Full=Cytochrome c oxidase subunit 6C-1; AltName: Full=Cytochrome c oxidase polypeptide VIc-1
down	Ityp20540	1270.51	786.22	484.288	-1.39147	0.973393	-786.221	GMPR2_BOVINRecName: Full=GMP reductase 2; Short=GMPR 2; AltName: Full=Guanosine 5'-monophosphate oxidoreductase 2; Short=Guanosine monophosphate reductase 2
down	Ityp09131	626.396	387.711	238.685	-1.39197	0.96771	-387.713	CND1_XENLARecName: Full=Condensin complex subunit 1; AltName: Full=Chromosome assembly protein XCAP-D2; AltName: Full=Chromosome condensation-related SMC-associated protein 1; AltName: Full=Chromosome-associated protein D2; AltName: Full=Eg7; AltName: Full=Non-SMC condensin I complex subunit D2
down	Ityp13567	1157.88	716.835	441.048	-1.39248	0.972921	-716.836	ATAD2_HUMANRecName: Full=ATPase family AAA domain-containing protein 2; AltName: Full=AAA nuclear coregulator cancer-associated protein; Short=ANCCA
	Ityp10356	41.7597	53.3684	95.1281	1.18776	0.854353	53.3816
	Ityp11684	153.119	57.9909	95.1281	-0.68671	0.805228	-57.995
down	Ityp12025	1578.01	976.975	601.036	-1.39258	0.974511	-976.976	UBA3_DANRERecName: Full=NEDD8-activating enzyme E1 catalytic subunit; AltName: Full=NEDD8-activating enzyme E1C; AltName: Full=Ubiquitin-activating enzyme E1C; AltName: Full=Ubiquitin-like modifier-activating enzyme 3; Short=Ubiquitin-activating enzyme 3
down	Ityp23112	2156.32	1335.62	820.696	-1.39365	0.975706	-1335.63	---NA---
down	Ityp18473	868.096	537.742	330.354	-1.39384	0.970907	-537.744	PPO1_HOLDIRecName: Full=Phenoloxidase 1; AltName: Full=Prophenoloxidase-I; Flags: Precursor
down	Ityp08634	134.137	83.1141	51.0232	-1.39448	0.910828	-83.1257	MIB1_XENLARecName: Full=E3 ubiquitin-protein ligase mib1; AltName: Full=Mind bomb homolog 1; AltName: Full=RING-type E3 ubiquitin transferase mib1
down	Ityp02500	148.057	91.8452	56.212	-1.3972	0.91849	-91.8558	---NA---
down	Ityp10430	779.515	483.753	295.762	-1.39814	0.970002	-483.755	MYD88_TAKRURecName: Full=Myeloid differentiation primary response protein MyD88
	Ityp09374	48512.1	10021.6	38490.6	-0.333842	0.762457	-10021.6
	Ityp09373	760.533	344.682	1105.22	0.539244	0.863652	344.683
	Ityp05809	160.712	15.7077	176.419	0.134534	0.307658	15.7083
down	Ityp01047	241.7	150.031	91.6689	-1.39871	0.946665	-150.038	THADA_HUMANRecName: Full=Thyroid adenoma-associated protein; AltName: Full=Gene inducing thyroid adenomas protein
	Ityp05808	10.1236	41.7645	51.888	2.35768	0.839397	41.831
	Ityp08081	117.686	5.11521	122.802	0.0613818	0.153192	5.11558
	Ityp08080	479.604	143.917	623.521	0.378595	0.768429	143.918
down	Ityp08695	713.712	443.029	270.683	-1.39874	0.969097	-443.031	---NA---
down	Ityp11673	207.533	128.836	78.6969	-1.39896	0.939887	-128.844	MYSM1_DANRERecName: Full=Histone H2A deubiquitinase MYSM1; Short=2A-DUB; AltName: Full=Myb-like, SWIRM and MPN domain-containing protein 1
	Ityp21059	34.167	12.5322	46.6992	0.450793	0.4443	12.5403
down	Ityp06378	912.387	566.466	345.92	-1.39921	0.971344	-566.468	SMOX_HUMANRecName: Full=Spermine oxidase; AltName: Full=Polyamine oxidase 1; Short=PAO-1; Short=PAOh1
	Ityp05802	24.0435	24.3854	48.4288	1.01022	0.701191	24.4063
	Ityp05805	2824.48	861.378	1963.1	-0.524851	0.865207	-861.378
down	Ityp10646	198.675	123.437	75.2377	-1.40088	0.937799	-123.445	SYLM_HUMANRecName: Full=Probable leucine--tRNA ligase, mitochondrial; AltName: Full=Leucyl-tRNA synthetase; Short=LeuRS; Flags: Precursor
down	Ityp09735	564.389	350.783	213.606	-1.40174	0.966532	-350.786	WRIP1_RATRecName: Full=ATPase WRNIP1; AltName: Full=Werner helicase-interacting protein 1
	Ityp08079	482.135	120.648	361.487	-0.415495	0.787786	-120.649
	Ityp08074	1580.54	519.194	2099.74	0.409788	0.807636	519.194
down	Ityp04730	799.762	497.082	302.68	-1.40178	0.970275	-497.084	---NA---
	Ityp22384	208.799	55.8304	264.629	0.341859	0.670699	55.8314
down	Ityp01370	1719.74	1069.41	650.33	-1.40295	0.974883	-1069.41	SNX2_HUMANRecName: Full=Sorting nexin-2; AltName: Full=Transformation-related gene 9 protein; Short=TRG-9
down	Ityp14987	3711.55	2308.85	1402.71	-1.40381	0.976888	-2308.85	ATG10_MOUSERecName: Full=Ubiquitin-like-conjugating enzyme ATG10; AltName: Full=Autophagy-related protein 10; Short=APG10-like; Short=mAPG10
down	Ityp15251	444.172	276.4	167.771	-1.40462	0.963015	-276.404	RN180_PONABRecName: Full=E3 ubiquitin-protein ligase RNF180; AltName: Full=RING finger protein 180; AltName: Full=RING-type E3 ubiquitin transferase RNF180
	Ityp08076	1062.97	301.95	761.025	-0.482092	0.838661	-301.951
down	Ityp04198	1626.1	1012.09	614.009	-1.40508	0.974701	-1012.09	RAC1_RATRecName: Full=Ras-related C3 botulinum toxin substrate 1; AltName: Full=p21-Rac1; Flags: Precursor
	Ityp08075	768.126	273.46	494.666	-0.634888	0.885434	-273.461
	Ityp21051	169.57	49.3625	120.207	-0.496355	0.736954	-49.365
	Ityp21068	730.162	239.82	490.342	-0.574429	0.863349	-239.821
	Ityp21069	590.963	87.9052	678.869	0.200064	0.545119	87.9054
	Ityp17809	156.915	64.4737	221.389	0.496597	0.770483	64.4756
	Ityp17808	1208.5	205.448	1413.95	0.226511	0.61982	205.448
	Ityp08069	8386.11	2269.96	10656.1	0.345602	0.77827	2269.96
down	Ityp03286	1543.84	960.969	582.876	-1.40527	0.974459	-960.97	NUD18_HUMANRecName: Full=8-oxo-dGDP phosphatase NUDT18; AltName: Full=2-hydroxy-dADP phosphatase; AltName: Full=7,8-dihydro-8-oxoguanine phosphatase; AltName: Full=MutT homolog 3; AltName: Full=Nucleoside diphosphate-linked moiety X motif 18; Short=Nudix motif 18
down	Ityp06047	666.89	415.233	251.657	-1.40599	0.968464	-415.236	SNX27_BOVINRecName: Full=Sorting nexin-27
	Ityp09394	565.654	70.9884	494.666	-0.193466	0.520179	-70.9887
	Ityp17801	2180.36	436.523	2616.89	0.263283	0.676351	436.523
	Ityp22394	10.1236	35.7109	45.8344	2.17871	0.809806	35.7773
down	Ityp13133	369.51	230.277	139.233	-1.40811	0.959109	-230.282	ABD18_MOUSERecName: Full=Protein ABHD18; AltName: Full=Alpha/beta hydrolase domain-containing protein 18; Short=Abhydrolase domain-containing protein 18; Flags: Precursor
down	Ityp06217	603.618	376.175	227.443	-1.40813	0.967477	-376.178	---NA---
down	Ityp12787	2910.53	1813.96	1096.57	-1.40829	0.97652	-1813.96	LYSC_COTJARecName: Full=Lysozyme C; AltName: Full=1,4-beta-N-acetylmuramidase C; Flags: Precursor
down	Ityp11726	383.43	239.008	144.422	-1.40868	0.960079	-239.013	DOCK1_MOUSERecName: Full=Dedicator of cytokinesis protein 1; AltName: Full=180 kDa protein downstream of CRK; Short=DOCK180
	Ityp09392	35.4325	4.34834	39.7808	0.167001	0.19592	4.35155
	Ityp17803	994.641	352.959	641.682	-0.632317	0.889254	-352.959
down	Ityp09715	310.034	193.286	116.748	-1.40903	0.954535	-193.291	OXSR1_PIGRecName: Full=Serine/threonine-protein kinase OSR1; AltName: Full=Oxidative stress-responsive 1 protein
	Ityp17802	254.355	18.0575	272.412	0.0989498	0.281146	18.0578
	Ityp21066	288.522	82.6992	205.823	-0.487279	0.791424	-82.7006
down	Ityp01583	2504.32	1561.69	942.633	-1.40965	0.976221	-1561.69	---NA---
down	Ityp05214	1213.56	756.948	456.615	-1.4102	0.973246	-756.949	---NA---
down	Ityp09969	1243.93	776.076	467.857	-1.41077	0.973389	-776.078	UBCD2_DROMERecName: Full=Ubiquitin-conjugating enzyme E2-24 kDa; AltName: Full=E2 ubiquitin-conjugating enzyme 2; AltName: Full=Ubiquitin carrier protein; AltName: Full=Ubiquitin-protein ligase
down	Ityp11074	278.398	173.757	104.641	-1.4117	0.951473	-173.763	AR13B_HUMANRecName: Full=ADP-ribosylation factor-like protein 13B; AltName: Full=ADP-ribosylation factor-like protein 2-like 1; Short=ARL2-like protein 1
	Ityp17804	25.3089	13.6071	38.916	0.620718	0.497497	13.6213
	Ityp21060	718.773	204.217	514.556	-0.482208	0.830206	-204.218
	Ityp17807	832.664	96.9972	929.661	0.158971	0.475	96.9973
	Ityp21061	980.721	140.999	839.721	-0.223932	0.596713	-140.999
down	Ityp02137	11284	7046.46	4237.52	-1.41298	0.977707	-7046.46	---NA---
down	Ityp02892	744.082	464.752	279.331	-1.41349	0.969638	-464.754	TPPC1_MOUSERecName: Full=Trafficking protein particle complex subunit 1
	Ityp17806	7252.27	3456.56	10708.8	0.562296	0.879058	3456.56
down	Ityp11770	513.771	320.921	192.851	-1.41364	0.965294	-320.924	MYRO1_BREBRRecName: Full=Myrosinase 1; AltName: Full=Beta-glucosidase 1; AltName: Full=Beta-thioglucosidase 1; AltName: Full=Beta-thioglucosidase glucohydrolase 1; AltName: Full=Sinigrinase 1; AltName: Full=Thioglucosidase 1
	Ityp21038	1432.49	748.542	2181.03	0.606488	0.892693	748.543
down	Ityp03989	361.918	226.144	135.774	-1.41446	0.958706	-226.148	FIGL1_XENLARecName: Full=Fidgetin-like protein 1
down	Ityp07240	930.103	581.588	348.515	-1.41617	0.972592	-581.59	ZN879_MOUSERecName: Full=Zinc finger protein 879
	Ityp21034	596.025	236.268	359.757	-0.72835	0.897228	-236.269
down	Ityp12832	512.506	320.52	191.986	-1.41657	0.966346	-320.523	ABL_DROMERecName: Full=Tyrosine-protein kinase Abl; AltName: Full=D-ash; AltName: Full=Protein abelson
down	Ityp16346	554.265	346.713	207.552	-1.4171	0.967429	-346.716	NCOA6_HUMANRecName: Full=Nuclear receptor coactivator 6; AltName: Full=Activating signal cointegrator 2; Short=ASC-2; AltName: Full=Amplified in breast cancer protein 3; AltName: Full=Cancer-amplified transcriptional coactivator ASC-2; AltName: Full=Nuclear receptor coactivator RAP250; Short=NRC RAP250; AltName: Full=Nuclear receptor-activating protein, 250 kDa; AltName: Full=Peroxisome prolifera…
	Ityp21037	173.366	48.0229	221.389	0.352761	0.66159	48.0242
	Ityp10383	4578.38	633.77	5212.15	0.187041	0.560806	633.77
down	Ityp17995	3268.65	2044.95	1223.69	-1.41745	0.977807	-2044.95	AKAP1_RATRecName: Full=A-kinase anchor protein 1, mitochondrial; AltName: Full=A-kinase anchor protein 121 kDa; Short=AKAP 121; AltName: Full=Dual specificity A-kinase-anchoring protein 1; Short=D-AKAP-1; AltName: Full=Protein kinase A-anchoring protein 1; Short=PRKA1; AltName: Full=Spermatid A-kinase anchor protein 84; Short=S-AKAP84; Flags: Precursor
down	Ityp01112	159.446	99.775	59.6712	-1.41796	0.925797	-99.785	DPS1_MOUSERecName: Full=Decaprenyl-diphosphate synthase subunit 1; AltName: Full=All-trans-decaprenyl-diphosphate synthase subunit 1; AltName: Full=Decaprenyl pyrophosphate synthase subunit 1; AltName: Full=Solanesyl-diphosphate synthase subunit 1; AltName: Full=Trans-prenyltransferase 1; Short=TPT 1
	Ityp10385	207.533	38.0322	169.501	-0.292049	0.58543	-38.0334
	Ityp10384	655.501	89.9571	745.458	0.185529	0.530466	89.9573
	Ityp05828	1.26545	47.1634	48.4288	5.25815	0.866415	47.4556
	Ityp10381	3319.27	1200.18	4519.45	0.445283	0.838955	1200.18
	Ityp05826	24.0435	63.3014	87.3449	1.86108	0.893053	63.3287
down	Ityp08740	2501.79	1566.07	935.714	-1.41882	0.977287	-1566.07	SIWI_BOMMORecName: Full=Piwi-like protein Siwi
	Ityp05820	175.897	78.1745	97.7225	-0.847969	0.861192	-78.1791
	Ityp10386	207.533	125.415	332.948	0.681956	0.871414	125.417
down	Ityp09079	1119.92	701.356	418.564	-1.41988	0.973835	-701.358	UBE2C_DROMERecName: Full=Ubiquitin-conjugating enzyme E2 C; AltName: Full=(E3-independent) E2 ubiquitin-conjugating enzyme C; AltName: Full=E2 ubiquitin-conjugating enzyme C; AltName: Full=Ubiquitin carrier protein C; AltName: Full=Ubiquitin carrier protein vihar; AltName: Full=Ubiquitin-protein ligase C
	Ityp21030	765.595	13.5905	779.185	0.0253855	0.136625	13.5905
down	Ityp05553	1918.42	1201.5	716.92	-1.42003	0.976412	-1201.5	ACES_HUMANRecName: Full=Acetylcholinesterase; Short=AChE; Flags: Precursor
	Ityp21031	1255.32	271.051	1526.37	0.28205	0.69346	271.051
	Ityp08094	5507.22	2347.76	7854.98	0.512284	0.866138	2347.76
	Ityp21032	1092.08	484.452	1576.53	0.529676	0.864618	484.452
down	Ityp03359	3085.16	1932.38	1152.78	-1.42023	0.977707	-1932.38	MCTS1_DROMERecName: Full=Malignant T-cell-amplified sequence 1 homolog; AltName: Full=Multiple copies in T-cell lymphoma 1 homolog; Short=MCT-1
	Ityp21049	63.2723	7.92506	55.3472	-0.193063	0.265969	-7.92741
	Ityp05818	6372.79	1428.72	4944.07	-0.366227	0.792277	-1428.72
down	Ityp01225	1035.13	648.569	386.566	-1.42103	0.973315	-648.571	WRN_HUMANRecName: Full=Werner syndrome ATP-dependent helicase; AltName: Full=DNA helicase, RecQ-like type 3; Short=RecQ3; AltName: Full=Exonuclease WRN; AltName: Full=RecQ protein-like 2
	Ityp08091	21.5126	11.3498	32.8624	0.611258	0.458268	11.3663
	Ityp21046	254.355	10.4809	243.874	-0.0607068	0.186829	-10.4811
	Ityp21047	480.87	120.167	601.036	0.321807	0.715822	120.167
	Ityp21048	216.391	43.9137	260.305	0.266561	0.583901	43.9145
	Ityp05810	282.194	45.565	327.759	0.215948	0.534633	45.5655
	Ityp05811	1924.74	511.4	2436.14	0.339933	0.763375	511.4
down	Ityp11213	273.336	171.29	102.046	-1.42145	0.952183	-171.296	RUSD2_HUMANRecName: Full=RNA pseudouridylate synthase domain-containing protein 2
	Ityp05816	1637.49	273.697	1363.79	-0.263861	0.670946	-273.697
down	Ityp12812	1371.74	859.782	511.962	-1.4219	0.975017	-859.783	DMAC2_MOUSERecName: Full=Distal membrane-arm assembly complex protein 2; AltName: Full=ATP synthase subunit s-like protein
	Ityp05817	1076.89	6.70061	1083.6	0.00894887	0.0850528	6.70062
	Ityp05814	2137.34	526.215	1611.12	-0.407748	0.807731	-526.215
	Ityp10392	990.844	132.962	857.882	-0.207879	0.575537	-132.962
down	Ityp02637	1400.85	878.509	522.34	-1.42324	0.975152	-878.51	NAF1_DROMERecName: Full=H/ACA ribonucleoprotein complex non-core subunit NAF1
down	Ityp08190	194.879	122.235	72.6433	-1.42368	0.938457	-122.244	---NA---
	Ityp10397	135.403	39.4099	95.9929	-0.496258	0.701451	-39.413
	Ityp10399	284.725	18.8197	303.545	0.0923395	0.265337	18.8199
	Ityp08083	1815.92	574.926	1240.99	-0.549207	0.871214	-574.926
	Ityp21043	55.6796	7.45082	63.1305	0.181186	0.259919	7.45302
	Ityp08082	96.1739	39.9619	56.212	-0.774766	0.75894	-39.9694
	Ityp08089	7042.21	1581.58	8623.79	0.292295	0.718529	1581.58
	Ityp08088	1169.27	26.7471	1196.02	0.0326299	0.14372	26.7472
	Ityp08087	5118.73	1041.25	6159.98	0.267139	0.692871	1041.25
down	Ityp11247	596.025	374.636	221.389	-1.42879	0.968529	-374.639	GP143_HUMANRecName: Full=G-protein coupled receptor 143; AltName: Full=Ocular albinism type 1 protein
down	Ityp15896	2943.43	1850.32	1093.11	-1.42906	0.977642	-1850.32	JAGN_DROMERecName: Full=Protein jagunal
	Ityp22189	1718.48	463.65	1254.83	-0.453642	0.833203	-463.65
	Ityp06934	1327.45	113.305	1440.76	0.118167	0.390094	113.305
	Ityp05604	1057.91	358.631	1416.54	0.421154	0.817637	358.631
	Ityp06935	382.165	104.564	277.601	-0.461182	0.796695	-104.565
	Ityp06932	2890.28	183.453	2706.83	-0.0946065	0.32144	-183.453
down	Ityp09993	218.922	137.631	81.2913	-1.42925	0.943941	-137.638	TRA2A_MOUSERecName: Full=Transformer-2 protein homolog alpha; Short=TRA-2 alpha; Short=TRA2-alpha; AltName: Full=Transformer-2 protein homolog A
	Ityp06933	685.872	29.3184	715.19	0.060388	0.220755	29.3184
down	Ityp19449	988.313	621.638	366.676	-1.43046	0.973064	-621.64	---NA---
	Ityp05608	136.668	37.1568	173.825	0.346958	0.624775	37.1584
	Ityp06939	256.886	123.627	380.512	0.566817	0.841091	123.628
	Ityp05605	534.018	38.4875	495.531	-0.107914	0.338171	-38.4876
down	Ityp14361	865.565	544.724	320.841	-1.43178	0.972081	-544.726	ZNT9_DANRERecName: Full=Zinc transporter 9; Short=ZnT-9; AltName: Full=Solute carrier family 30 member 9
down	Ityp03195	1589.4	1000.47	588.929	-1.43232	0.975749	-1000.47	SMC2_XENLARecName: Full=Structural maintenance of chromosomes protein 2; Short=SMC protein 2; Short=SMC-2; AltName: Full=Chromosome assembly protein XCAP-E; AltName: Full=Chromosome-associated protein E
down	Ityp13035	2256.29	1421.76	834.533	-1.43491	0.977023	-1421.76	---NA---
	Ityp06931	25.3089	25.7143	51.0232	1.01151	0.710451	25.7342
down	Ityp23329	294.849	185.884	108.965	-1.43611	0.954509	-185.89	TRYP_SIMVIRecName: Full=Trypsin; Flags: Precursor
	Ityp22186	5088.36	1687.1	3401.26	-0.581131	0.893035	-1687.1
down	Ityp09826	884.547	557.652	326.895	-1.43611	0.972384	-557.654	TF2H2_RATRecName: Full=General transcription factor IIH subunit 2; AltName: Full=Basic transcription factor 2 44 kDa subunit; Short=BTF2 p44; AltName: Full=General transcription factor IIH polypeptide 2; AltName: Full=TFIIH basal transcription factor complex p44 subunit
	Ityp22188	10.1236	42.6293	52.7528	2.38153	0.843676	42.6957
	Ityp22181	353.059	64.216	288.843	-0.289624	0.642827	-64.2167
	Ityp22182	212.595	1.58358	211.011	-0.0107866	0.0713488	-1.58362
	Ityp22183	59.476	52.9481	112.424	0.918572	0.81985	52.9561
	Ityp22184	249.293	80.1962	329.489	0.402389	0.744287	80.1972
down	Ityp08314	1107.27	698.215	409.051	-1.43665	0.973904	-698.216	ASTE_DROMERecName: Full=Protein asteroid
down	Ityp08459	787.108	496.534	290.573	-1.43766	0.971427	-496.537	---NA---
down	Ityp10073	1870.33	1180.22	690.111	-1.43839	0.97646	-1180.22	VGLL4_HUMANRecName: Full=Transcription cofactor vestigial-like protein 4; Short=Vgl-4
down	Ityp03808	475.808	300.253	175.555	-1.43846	0.965636	-300.257	SRAC1_DANRERecName: Full=Protein SERAC1; AltName: Full=Serine active site-containing protein 1
down	Ityp14510	222.719	140.562	82.1561	-1.43878	0.945028	-140.57	AL14E_BOVINRecName: Full=ARL14 effector protein; AltName: Full=ARF7 effector protein
	Ityp06922	16.4508	37.1668	53.6176	1.70455	0.811998	37.2059
	Ityp06927	108.828	64.1318	172.96	0.668385	0.814709	64.1353
	Ityp06928	364.448	221.022	585.47	0.683881	0.890961	221.023
	Ityp06925	205.002	46.6547	251.657	0.295819	0.617901	46.6557
	Ityp06926	4265.82	1165.99	5431.81	0.348611	0.776633	1165.99
	Ityp22190	410.005	33.8162	376.188	-0.124185	0.351676	-33.8165
	Ityp22191	852.911	223.336	629.575	-0.438017	0.817555	-223.336
	Ityp06920	811.151	247.301	563.85	-0.524659	0.852053	-247.301
down	Ityp05061	1803.26	1139.96	663.302	-1.44287	0.976317	-1139.96	RMND1_MOUSERecName: Full=Required for meiotic nuclear division protein 1 homolog; Flags: Precursor
	Ityp09195	65.8032	64.7817	130.585	0.988759	0.847891	64.7893
down	Ityp04745	265.744	168.021	97.7225	-1.44327	0.951715	-168.027	RAD9A_HUMANRecName: Full=Cell cycle checkpoint control protein RAD9A; Short=hRAD9; AltName: Full=DNA repair exonuclease rad9 homolog A
down	Ityp08040	758.002	479.536	278.466	-1.4447	0.971089	-479.539	MED22_ANOGARecName: Full=Mediator of RNA polymerase II transcription subunit 22; AltName: Full=Mediator complex subunit 22
down	Ityp09882	1050.32	664.619	385.701	-1.44527	0.973592	-664.621	---NA---
	Ityp22193	34.167	33.667	0.5	-6.09453	0.80421	-34.2142
	Ityp22194	568.185	94.252	662.437	0.221422	0.58258	94.2523
	Ityp09197	522.629	68.6089	454.02	-0.203031	0.53342	-68.6092
down	Ityp17991	718.773	455.009	263.764	-1.44629	0.970612	-455.012	F120A_BOVINRecName: Full=Constitutive coactivator of PPAR-gamma-like protein 1; AltName: Full=Oxidative stress-associated Src activator; AltName: Full=Protein FAM120A
	Ityp05625	21.5126	36.4291	57.9416	1.42942	0.800043	36.4571
	Ityp06956	1071.83	306.484	765.349	-0.485891	0.845937	-306.485
down	Ityp18069	549.204	347.705	201.499	-1.44657	0.967602	-347.708	MAD_DROMERecName: Full=Protein mothers against dpp
	Ityp06957	2066.47	149.21	1917.26	-0.108123	0.369322	-149.21
down	Ityp02546	275.867	174.686	101.182	-1.44703	0.952815	-174.692	---NA---
down	Ityp00919	1151.56	729.533	422.023	-1.44819	0.974207	-729.535	NGDNA_XENLARecName: Full=Neuroguidin-A; AltName: Full=EIF4E-binding protein A
down	Ityp04439	837.725	530.721	307.004	-1.44822	0.971968	-530.723	SMD3_DROMERecName: Full=Small nuclear ribonucleoprotein Sm D3; Short=Sm-D3; AltName: Full=snRNP core protein D3
	Ityp10187	1750.11	128.611	1621.5	-0.110117	0.367754	-128.611
down	Ityp13472	122.748	77.7786	44.9696	-1.44868	0.905327	-77.7921	ARRB1_RATRecName: Full=Beta-arrestin-1; AltName: Full=Arrestin beta-1
down	Ityp12548	1140.17	722.468	417.699	-1.44871	0.974147	-722.47	EXOS7_HUMANRecName: Full=Exosome complex component RRP42; AltName: Full=Exosome component 7; AltName: Full=Ribosomal RNA-processing protein 42; AltName: Full=p8
	Ityp05629	773.188	130.641	642.547	-0.267017	0.663254	-130.641
	Ityp10180	54.4142	21.6883	76.1025	0.48396	0.571847	21.6937
down	Ityp10469	739.021	468.338	270.683	-1.44901	0.970894	-468.34	URM1_BOVINRecName: Full=Ubiquitin-related modifier 1
	Ityp05628	639.05	91.6315	547.419	-0.223284	0.581124	-91.6317
down	Ityp03474	531.487	336.907	194.58	-1.44967	0.967147	-336.91	FBXW4_HUMANRecName: Full=F-box/WD repeat-containing protein 4; AltName: Full=Dactylin; AltName: Full=F-box and WD-40 domain-containing protein 4
	Ityp10182	0.5	50.5232	51.0232	6.67308	0.875537	50.962
	Ityp06952	2733.36	852.1	3585.46	0.391482	0.803274	852.1
down	Ityp06248	1356.56	860.163	496.396	-1.45039	0.975152	-860.164	PNCB_DROMERecName: Full=Nicotinate phosphoribosyltransferase; Short=NAPRTase
down	Ityp03726	607.414	385.16	222.254	-1.45047	0.968858	-385.163	N2B_HAEIRRecName: Full=Putative ATPase N2B; AltName: Full=HFN2B
down	Ityp14406	2780.19	1763.18	1017.01	-1.45085	0.977642	-1763.18	RM21_BOVINRecName: Full=39S ribosomal protein L21, mitochondrial; Short=L21mt; Short=MRP-L21; Flags: Precursor
	Ityp18902	13.9199	31.0497	44.9696	1.6918	0.77782	31.0958
down	Ityp23898	1402.11	889.288	512.827	-1.45106	0.975316	-889.289	SEH1A_XENLARecName: Full=Nucleoporin SEH1-A; AltName: Full=GATOR complex protein SEH1-A; AltName: Full=Nup107-160 subcomplex subunit seh1-A
	Ityp22178	60.7414	38.2566	22.4848	-1.43373	0.809676	-38.2835
down	Ityp14203	704.854	447.143	257.711	-1.45157	0.9704	-447.145	SMYD3_HUMANRecName: Full=Histone-lysine N-methyltransferase SMYD3; AltName: Full=SET and MYND domain-containing protein 3; AltName: Full=Zinc finger MYND domain-containing protein 1
down	Ityp16384	326.485	207.143	119.342	-1.45191	0.957614	-207.148	ANM6_DANRERecName: Full=Protein arginine N-methyltransferase 6; AltName: Full=Histone-arginine N-methyltransferase PRMT6
down	Ityp13382	2871.3	1822.29	1049	-1.45268	0.977698	-1822.29	MCRS1_MOUSERecName: Full=Microspherule protein 1; AltName: Full=58 kDa microspherule protein
down	Ityp09732	622.6	395.157	227.443	-1.4528	0.969157	-395.16	RPC6_DROMERecName: Full=Probable DNA-directed RNA polymerase III subunit RPC6; Short=DNA-directed RNA polymerase III subunit F; Short=RNA polymerase III subunit C6
down	Ityp09019	683.341	434.278	249.063	-1.4561	0.970673	-434.281	TPC6B_DANRERecName: Full=Trafficking protein particle complex subunit 6b; Short=TRAPP complex subunit 6B
	Ityp06946	43.0252	14.4867	28.5384	-0.592275	0.512682	-14.4988
down	Ityp02221	2103.17	1336.96	766.213	-1.45675	0.977477	-1336.96	PXYP1_RATRecName: Full=2-phosphoxylose phosphatase 1; AltName: Full=Acid phosphatase-like protein 2
down	Ityp01219	1953.85	1242.12	711.731	-1.45691	0.977231	-1242.12	CIB1_BOVINRecName: Full=Calcium and integrin-binding protein 1; AltName: Full=Calmyrin
down	Ityp11306	135.403	86.1091	49.2936	-1.45778	0.915562	-86.1214	UD17C_MOUSERecName: Full=UDP-glucuronosyltransferase 1-7C; Short=UDPGT 1-7C; Short=UGT1*7C; Short=UGT1-07C; Short=UGT1.7C; AltName: Full=UDP-glucuronosyltransferase 1A7C; AltName: Full=UGT1A10; Flags: Precursor
	Ityp05618	1853.88	903.106	2756.98	0.572544	0.877477	903.106
down	Ityp08615	1621.04	1032.11	588.929	-1.46075	0.976494	-1032.11	GEMI5_MOUSERecName: Full=Gem-associated protein 5; Short=Gemin5
down	Ityp15111	304.973	194.278	110.694	-1.4621	0.956445	-194.284	VP26C_HUMANRecName: Full=Vacuolar protein sorting-associated protein 26C; AltName: Full=Down syndrome critical region protein 3; AltName: Full=Down syndrome critical region protein A
down	Ityp01738	925.041	589.498	335.543	-1.46302	0.97335	-589.5	PCH2_HUMANRecName: Full=Pachytene checkpoint protein 2 homolog; AltName: Full=Human papillomavirus type 16 E1 protein-binding protein; Short=16E1-BP; Short=HPV16 E1 protein-binding protein; AltName: Full=Thyroid hormone receptor interactor 13; AltName: Full=Thyroid receptor-interacting protein 13; Short=TR-interacting protein 13; Short=TRIP-13
	Ityp05616	69.5995	0.449319	70.0489	0.00928378	0.0586668	0.449415
	Ityp06947	525.16	136.412	661.573	0.333142	0.728504	136.413
down	Ityp01846	770.657	491.326	279.331	-1.46411	0.971877	-491.328	DAAF5_MOUSERecName: Full=Dynein assembly factor 5, axonemal; AltName: Full=HEAT repeat-containing protein 2
down	Ityp15891	167.039	106.503	60.5361	-1.46432	0.931133	-106.513	C2CD5_HUMANRecName: Full=C2 domain-containing protein 5; AltName: Full=C2 domain-containing phosphoprotein of 138 kDa
down	Ityp07543	1031.34	657.745	373.594	-1.46498	0.97409	-657.746	ZN250_MOUSERecName: Full=Zinc finger protein 250; AltName: Full=Zinc finger protein 647
down	Ityp00988	389.757	248.795	140.963	-1.46726	0.962699	-248.799	---NA---
	Ityp06941	423.924	76.7951	500.72	0.240196	0.5978	76.7955
down	Ityp07323	560.593	358.229	202.363	-1.47	0.968577	-358.232	H15_DROMERecName: Full=T-box protein H15
down	Ityp07874	182.224	116.499	65.7249	-1.4712	0.936473	-116.509	APY_TABYARecName: Full=Apyrase; AltName: Full=ATP-diphosphatase; Short=ADPase; AltName: Full=ATP-diphosphohydrolase; AltName: Full=Adenosine diphosphatase; AltName: Allergen=Tab y 1; Flags: Precursor
down	Ityp04505	2198.08	1405.92	792.157	-1.47238	0.977659	-1405.92	GNB1L_MOUSERecName: Full=Guanine nucleotide-binding protein subunit beta-like protein 1; Short=G protein subunit beta-like protein 1; AltName: Full=WD repeat-containing protein 14; AltName: Full=WD40 repeat-containing protein deleted in VCFS; Short=WDVCF
	Ityp06940	56.9451	15.4346	41.5104	-0.456097	0.494984	-15.4414
down	Ityp06115	1041.46	666.139	375.324	-1.4724	0.974212	-666.14	---NA---
down	Ityp04744	1118.65	715.657	402.997	-1.47292	0.974701	-715.659	TEFM_HUMANRecName: Full=Transcription elongation factor, mitochondrial; Flags: Precursor
down	Ityp05859	1589.4	1016.9	572.498	-1.47314	0.976481	-1016.9	MGN_DROMERecName: Full=Protein mago nashi
	Ityp22177	546.673	114.9	661.573	0.275222	0.669036	114.9
	Ityp22170	3669.79	147.461	3522.33	-0.0591676	0.238115	-147.461
down	Ityp04787	987.048	631.615	355.433	-1.47354	0.973887	-631.617	NTP7B_XENLARecName: Full=Sodium/bile acid cotransporter 7-B; AltName: Full=Na(+)/bile acid cotransporter 7-B; AltName: Full=Solute carrier family 10 member 7-B; Short=xP7
	Ityp22173	24.0435	34.763	58.8064	1.29033	0.784243	34.7869
down	Ityp01446	778.249	498.054	280.195	-1.4738	0.972081	-498.056	ZN235_HUMANRecName: Full=Zinc finger protein 235; AltName: Full=Zinc finger protein 270; AltName: Full=Zinc finger protein 93 homolog; Short=Zfp-93; AltName: Full=Zinc finger protein HZF6
down	Ityp05611	874.423	559.636	314.787	-1.47395	0.973012	-559.638	SNX4_MOUSERecName: Full=Sorting nexin-4
down	Ityp19444	1095.88	701.527	394.349	-1.47454	0.974554	-701.529	RPP30_HUMANRecName: Full=Ribonuclease P protein subunit p30; Short=RNaseP protein p30; AltName: Full=RNase P subunit 2
	Ityp06978	682.075	240.162	441.913	-0.626168	0.882796	-240.163
down	Ityp01829	1726.07	1106.01	620.062	-1.47701	0.976828	-1106.01	UBIA1_DROMERecName: Full=UbiA prenyltransferase domain-containing protein 1 homolog; AltName: Full=Protein heixuedian
down	Ityp05881	666.89	427.34	239.55	-1.47712	0.970539	-427.343	AMMR1_HUMANRecName: Full=AMME syndrome candidate gene 1 protein
down	Ityp14166	303.707	194.742	108.965	-1.47882	0.956475	-194.748	TM267_BOVINRecName: Full=Transmembrane protein 267
down	Ityp12151	1975.36	1267.09	708.272	-1.47974	0.977348	-1267.09	RRP1_DROMERecName: Full=Recombination repair protein 1; AltName: Full=DNA-(apurinic or apyrimidinic site) lyase
down	Ityp06948	463.153	297.112	166.042	-1.47994	0.966056	-297.115	BL1S1_DROMERecName: Full=Biogenesis of lysosome-related organelles complex 1 subunit 1; Short=BLOC-1 subunit 1
	Ityp06976	2270.21	662.546	1607.66	-0.49786	0.8567	-662.546
down	Ityp00748	774.453	496.852	277.601	-1.48016	0.972033	-496.854	APLF_BOVINRecName: Full=Aprataxin and PNK-like factor; AltName: Full=Apurinic-apyrimidinic endonuclease APLF
down	Ityp01834	340.405	218.468	121.937	-1.48112	0.959572	-218.473	CP9E2_BLAGERecName: Full=Cytochrome P450 9e2; AltName: Full=CYPIXE2
down	Ityp07553	828.867	532.241	296.627	-1.48249	0.972609	-532.243	TBC25_HUMANRecName: Full=TBC1 domain family member 25
	Ityp04319	24.0435	64.1662	88.2097	1.87529	0.895062	64.1936
	Ityp04318	32.9016	28.5776	4.324	-2.92772	0.768733	-28.7272
	Ityp05649	683.341	87.4932	595.848	-0.197662	0.545119	-87.4935
down	Ityp08312	730.162	468.993	261.17	-1.48323	0.971496	-468.995	ASTE_DROMERecName: Full=Protein asteroid
down	Ityp08134	675.748	434.469	241.279	-1.48578	0.970976	-434.471	RPB7_RATRecName: Full=DNA-directed RNA polymerase II subunit RPB7; Short=RNA polymerase II subunit B7; AltName: Full=DNA-directed RNA polymerase II subunit G
down	Ityp17443	59402.6	38217.6	21185	-1.48748	0.979929	-38217.6	---NA---
	Ityp06974	17.7162	41.0902	58.8064	1.7309	0.830236	41.1266
	Ityp04310	2370.18	200.007	2570.19	0.116877	0.396362	200.007
	Ityp05644	39039	8288.43	30750.6	-0.344303	0.770582	-8288.43
down	Ityp09199	902.263	580.557	321.706	-1.48781	0.973571	-580.559	NUP42_MOUSERecName: Full=Nucleoporin NUP42; AltName: Full=NLP-1; AltName: Full=Nucleoporin-like protein 2
down	Ityp19136	174.632	112.366	62.2657	-1.48781	0.934767	-112.376	PAPS2_HUMANRecName: Full=Bifunctional 3'-phosphoadenosine 5'-phosphosulfate synthase 2; Short=PAPS synthase 2; Short=PAPSS 2; AltName: Full=Sulfurylase kinase 2; Short=SK 2; Short=SK2; Includes: RecName: Full=Sulfate adenylyltransferase; AltName: Full=ATP-sulfurylase; AltName: Full=Sulfate adenylate transferase; Short=SAT; Includes: RecName: Full=Adenylyl-sulfate kinase; AltName: Full=3'-phosphoa…
down	Ityp04147	1160.41	747.039	413.375	-1.48912	0.975212	-747.041	SMBT_DROMERecName: Full=Polycomb protein Sfmbt; AltName: Full=Scm-like with four MBT domain-containing protein 1; AltName: Full=dSfmbt
	Ityp04312	4329.09	796.583	5125.67	0.243677	0.648042	796.583
	Ityp05642	165.773	0.596511	165.177	-0.00520068	0.0586668	-0.596534
down	Ityp08516	2206.94	1420.83	786.104	-1.48925	0.977989	-1420.84	---NA---
	Ityp16305	397.35	162.124	235.226	-0.756364	0.893902	-162.126
	Ityp16309	2.53089	28.6019	31.1328	3.62072	0.770374	28.8302
	Ityp16311	1556.5	131.592	1688.09	0.117088	0.392303	131.592
	Ityp16313	93.643	53.3731	147.016	0.650731	0.789012	53.3771
down	Ityp16394	2237.31	1440.83	796.481	-1.49005	0.978019	-1440.83	2A5A_MOUSERecName: Full=Serine/threonine-protein phosphatase 2A 56 kDa regulatory subunit alpha isoform; AltName: Full=PP2A B subunit isoform B'-alpha; AltName: Full=PP2A B subunit isoform B56-alpha; AltName: Full=PP2A B subunit isoform PR61-alpha; Short=PR61alpha; AltName: Full=PP2A B subunit isoform R5-alpha
down	Ityp14993	1640.02	1056.28	583.74	-1.49031	0.976888	-1056.28	IF4H_RATRecName: Full=Eukaryotic translation initiation factor 4H; Short=eIF-4H; AltName: Full=Williams-Beuren syndrome chromosomal region 1 protein homolog
down	Ityp04317	1404.65	904.79	499.855	-1.49062	0.97626	-904.792	ATX2_HUMANRecName: Full=Ataxin-2; AltName: Full=Spinocerebellar ataxia type 2 protein; AltName: Full=Trinucleotide repeat-containing gene 13 protein
	Ityp04306	6589.18	1624.36	4964.82	-0.408357	0.813314	-1624.36
down	Ityp05957	1455.26	938.112	517.151	-1.49262	0.976403	-938.113	---NA---
	Ityp04305	2205.67	192.417	2013.26	-0.131688	0.421171	-192.417
	Ityp05635	30.3707	29.8707	0.5	-5.92461	0.778188	-30.4526
down	Ityp10358	682.075	439.931	242.144	-1.49406	0.971085	-439.934	YETS4_HUMANRecName: Full=YEATS domain-containing protein 4; AltName: Full=Glioma-amplified sequence 41; Short=Gas41; AltName: Full=NuMA-binding protein 1; Short=NuBI-1; Short=NuBI1
	Ityp04308	5956.46	579.989	5376.47	-0.147796	0.475468	-579.989
	Ityp04307	13141.7	1005.05	12136.6	-0.114781	0.377105	-1005.05
	Ityp06969	2926.98	131.076	2795.9	-0.0660983	0.265939	-131.076
down	Ityp05716	921.245	594.35	326.895	-1.49476	0.973714	-594.352	MED13_DROMERecName: Full=Mediator of RNA polymerase II transcription subunit 13; AltName: Full=Mediator complex subunit 13; AltName: Full=Mediator complex subunit Skuld; AltName: Full=Protein blind spot; AltName: Full=Protein poils aux pattes; AltName: Full=dTRAP240
	Ityp06960	1785.54	863.34	2648.88	0.569021	0.87727	863.34
	Ityp04300	778.249	83.0921	861.342	0.146353	0.451802	83.0923
down	Ityp18041	1679.25	1083.4	595.848	-1.4948	0.976984	-1083.4	PIHD1_XENLARecName: Full=PIH1 domain-containing protein 1
down	Ityp16268	368.245	237.66	130.585	-1.49568	0.962011	-237.665	ARMC8_HUMANRecName: Full=Armadillo repeat-containing protein 8
down	Ityp00434	1075.63	694.252	381.377	-1.49589	0.974848	-694.254	CO041_XENLARecName: Full=Uncharacterized protein C15orf41 homolog
	Ityp04302	29.1053	4.02604	25.0792	-0.214787	0.2067	-4.03177
down	Ityp04954	2381.57	1537.52	844.046	-1.49652	0.978331	-1537.52	ZN672_RATRecName: Full=Zinc finger protein 672
	Ityp04301	652.97	46.7449	606.225	-0.107163	0.345517	-46.745
down	Ityp00465	1284.43	829.543	454.885	-1.49755	0.97591	-829.544	---NA---
	Ityp06962	60.7414	51.6827	112.424	0.888199	0.815393	51.6903
down	Ityp10490	1252.79	809.149	443.643	-1.49768	0.975784	-809.15	RFFL_HUMANRecName: Full=E3 ubiquitin-protein ligase rififylin; AltName: Full=Caspase regulator CARP2; AltName: Full=Caspases-8 and -10-associated RING finger protein 2; Short=CARP-2; AltName: Full=FYVE-RING finger protein Sakura; Short=Fring; AltName: Full=RING finger and FYVE-like domain-containing protein 1; AltName: Full=RING finger protein 189; AltName: Full=RING finger protein 34-like; AltNa…
down	Ityp07152	215.126	139.023	76.1025	-1.49917	0.94569	-139.031	CAC1A_DROMERecName: Full=Voltage-dependent calcium channel type A subunit alpha-1; AltName: Full=Protein cacophony; AltName: Full=Protein nightblind A; AltName: Full=Protein no-on-transient B; Short=Dmca1A
	Ityp16318	579.574	186.639	766.213	0.402753	0.788054	186.64
	Ityp03005	1540.05	10.5397	1550.59	0.00983981	0.0871362	10.5397
	Ityp04336	212.595	5.04278	207.552	-0.0346333	0.118988	-5.0429
	Ityp04339	836.46	54.2848	890.745	0.0907157	0.306198	54.2849
	Ityp06998	744.082	21.2663	765.349	0.0406548	0.166758	21.2663
	Ityp04338	403.677	169.316	234.361	-0.78447	0.89783	-169.318
	Ityp05668	807.355	309.103	1116.46	0.467654	0.836733	309.103
	Ityp06999	1319.86	218.104	1101.76	-0.26058	0.666749	-218.104
	Ityp05661	1817.18	182.239	1999.42	0.137879	0.444833	182.239
	Ityp06992	1230.01	130.318	1360.33	0.145284	0.462617	130.318
	Ityp05662	1243.93	290.923	953.01	-0.384346	0.787179	-290.923
	Ityp06993	3767.23	1319.85	2447.39	-0.622264	0.896825	-1319.85
down	Ityp19592	550.469	355.889	194.58	-1.5003	0.968884	-355.892	BORC5_CHICKRecName: Full=BLOC-1-related complex subunit 5
down	Ityp04271	115.156	74.51	40.6456	-1.50241	0.902486	-74.5251	---NA---
	Ityp06990	1088.28	256.345	831.938	-0.387506	0.790965	-256.346
down	Ityp13655	397.35	257.252	140.098	-1.50398	0.963786	-257.257	---NA---
	Ityp05660	40.4943	20.6039	19.8904	-1.02564	0.658364	-20.6294
	Ityp06991	1141.43	148.641	992.791	-0.201283	0.56195	-148.641
	Ityp04333	125.279	26.6919	98.5873	-0.345673	0.565432	-26.6941
down	Ityp18387	240.435	155.684	84.7505	-1.50435	0.94997	-155.692	H6ST2_CHICKRecName: Full=Heparan-sulfate 6-O-sulfotransferase 2; Short=HS6ST-2; Short=cHS6ST-2
	Ityp03001	17.7162	17.7406	35.4568	1.00099	0.618689	17.7688
down	Ityp12226	571.982	370.483	201.499	-1.5052	0.969538	-370.486	TRUB2_XENTRRecName: Full=Mitochondrial mRNA pseudouridine synthase Trub2; Flags: Precursor
	Ityp06997	1688.11	4.33819	1683.77	-0.00371229	0.0638297	-4.33819
down	Ityp01086	908.59	588.614	319.976	-1.50567	0.973835	-588.616	GCP4_HUMANRecName: Full=Gamma-tubulin complex component 4; Short=GCP-4; Short=hGCP4; AltName: Full=Gamma-ring complex protein 76 kDa; Short=h76p; Short=hGrip76
	Ityp05663	302.442	132.076	170.366	-0.828021	0.894508	-132.078
down	Ityp04371	498.586	323.031	175.555	-1.50592	0.96765	-323.035	PTH2_DROMERecName: Full=Probable peptidyl-tRNA hydrolase 2; Short=PTH 2
down	Ityp00330	375.838	243.523	132.315	-1.50614	0.962734	-243.528	SUH_DROMERecName: Full=Suppressor of hairless protein; AltName: Full=J kappa-recombination signal-binding protein; AltName: Full=RBP-J kappa
	Ityp04334	1131.31	456.465	1587.77	0.489013	0.850654	456.466
down	Ityp09254	712.446	461.654	250.792	-1.50629	0.971808	-461.656	---NA---
down	Ityp02020	2067.74	1341.31	726.433	-1.50915	0.977984	-1341.31	TBL3_BOVINRecName: Full=Transducin beta-like protein 3
	Ityp17617	36.6979	36.1979	0.5	-6.19763	0.82108	-36.7247
down	Ityp13412	1299.61	843.863	455.75	-1.51177	0.976109	-843.865	---NA---
	Ityp04325	1007.3	44.3025	1051.6	0.0620964	0.227768	44.3026
down	Ityp04919	1073.1	696.91	376.188	-1.51226	0.974952	-696.912	MF14A_MOUSERecName: Full=Hippocampus abundant transcript 1 protein; AltName: Full=Major facilitator superfamily domain-containing 14A
down	Ityp10016	833.929	541.626	292.303	-1.51246	0.973216	-541.628	SRBD1_MOUSERecName: Full=S1 RNA-binding domain-containing protein 1
	Ityp05656	29.1053	16.9981	12.1072	-1.26541	0.626802	-17.0451
down	Ityp07630	3339.51	2169.44	1170.08	-1.51304	0.979058	-2169.44	---NA---
down	Ityp07836	256.886	166.946	89.9393	-1.5141	0.952365	-166.953	---NA---
	Ityp05657	51.8833	5.19355	57.0768	0.137636	0.204834	5.19538
down	Ityp05045	773.188	502.505	270.683	-1.51422	0.972596	-502.507	TF3A_XENBORecName: Full=Transcription factor IIIA; Short=TFIIIA
	Ityp05650	701.057	234.93	466.128	-0.588807	0.876512	-234.93
down	Ityp08095	2119.62	1377.62	741.999	-1.51432	0.978075	-1377.62	DIAP2_DROMERecName: Full=Death-associated inhibitor of apoptosis 2; AltName: Full=Apoptosis 2 inhibitor; AltName: Full=IAP homolog A; AltName: Full=IAP-like protein; Short=ILP; Short=dILP; AltName: Full=Inhibitor of apoptosis 2
	Ityp05651	2050.02	685.367	1364.66	-0.587103	0.88954	-685.368
	Ityp06982	12.6545	37.504	50.1584	1.98685	0.813817	37.5566
down	Ityp11100	1932.34	1258.66	673.68	-1.52021	0.97782	-1258.66	RPC5_HUMANRecName: Full=DNA-directed RNA polymerase III subunit RPC5; Short=RNA polymerase III subunit C5; AltName: Full=DNA-directed RNA polymerase III 80 kDa polypeptide
down	Ityp05355	441.641	287.706	153.935	-1.52056	0.965987	-287.71	LIMK1_DROMERecName: Full=LIM domain kinase 1; Short=LIMK-1; AltName: Full=dLIMK
down	Ityp15246	1050.32	684.51	365.811	-1.52166	0.974892	-684.511	LYAR_HUMANRecName: Full=Cell growth-regulating nucleolar protein
down	Ityp09742	1327.45	865.649	461.804	-1.52331	0.976304	-865.651	MIOB_XENLARecName: Full=GATOR complex protein MIOS-B
	Ityp06986	3069.97	523.134	2546.84	-0.269518	0.688999	-523.134
	Ityp04324	24.0435	24.3854	48.4288	1.01022	0.701191	24.4063
	Ityp05652	709.915	160.074	869.99	0.293351	0.693087	160.074
down	Ityp14101	912.387	595.005	317.382	-1.52343	0.973991	-595.007	CAF1B_MOUSERecName: Full=Chromatin assembly factor 1 subunit B; Short=CAF-1 subunit B; AltName: Full=Chromatin assembly factor I p60 subunit; Short=CAF-I 60 kDa subunit; Short=CAF-I p60
down	Ityp11756	651.705	425.127	226.578	-1.52421	0.971007	-425.13	RBGPR_DROMERecName: Full=Rab3 GTPase-activating protein regulatory subunit
	Ityp05653	174.632	85.6734	260.305	0.575889	0.829604	85.6754
	Ityp16340	1211.03	392.931	818.101	-0.565885	0.871154	-392.931
down	Ityp05819	383.43	250.251	133.179	-1.52559	0.963375	-250.256	MASU1_HUMANRecName: Full=Mitochondrial assembly of ribosomal large subunit protein 1
down	Ityp00847	555.531	362.68	192.851	-1.52638	0.969278	-362.684	DDX51_DROMERecName: Full=Probable ATP-dependent RNA helicase Dbp73D; Short=DEAD box protein 73D
	Ityp16344	876.954	315.699	561.256	-0.643843	0.889887	-315.699
	Ityp16345	153.119	7.73395	160.853	0.0710891	0.182216	7.73427
down	Ityp04107	164.508	107.431	57.0768	-1.52718	0.932225	-107.442	SERC_DROMERecName: Full=Probable phosphoserine aminotransferase; Short=PSAT; AltName: Full=Phosphohydroxythreonine aminotransferase
	Ityp15016	34.167	33.667	0.5	-6.09453	0.80421	-34.2142
	Ityp16347	177.162	70.1705	247.333	0.481382	0.76988	70.1722
	Ityp03028	26.5744	46.0689	72.6433	1.45079	0.84194	46.0917
down	Ityp09157	952.881	622.527	330.354	-1.52828	0.974294	-622.529	ZN510_HUMANRecName: Full=Zinc finger protein 510
	Ityp04358	7558.51	2230.47	5328.04	-0.504498	0.861153	-2230.47
down	Ityp14802	1538.78	1006.07	532.717	-1.53035	0.977001	-1006.07	RNF25_BOVINRecName: Full=E3 ubiquitin-protein ligase RNF25; AltName: Full=RING finger protein 25; AltName: Full=RING-type E3 ubiquitin transferase RNF25
	Ityp04351	735.224	228.164	963.388	0.389933	0.788319	228.164
down	Ityp18054	1269.24	829.924	439.319	-1.53063	0.976061	-829.925	ACOX3_PONABRecName: Full=Peroxisomal acyl-coenzyme A oxidase 3; AltName: Full=Branched-chain acyl-CoA oxidase; Short=BRCACox; AltName: Full=Pristanoyl-CoA oxidase
	Ityp03021	68.3341	76.9524	145.287	1.08822	0.891467	76.9601
down	Ityp14113	2857.38	1869.78	987.602	-1.53269	0.978898	-1869.78	RNF17_MOUSERecName: Full=RING finger protein 17; AltName: Full=Mad member-interacting protein 2; Short=Mmip-2
down	Ityp02747	117.686	77.0409	40.6456	-1.53378	0.906458	-77.0561	---NA---
	Ityp05687	1299.61	437.407	862.206	-0.591977	0.885928	-437.407
down	Ityp09077	860.503	563.877	296.627	-1.53653	0.973636	-563.879	TAF1B_DROMERecName: Full=TATA box-binding protein-associated factor RNA polymerase I subunit B; AltName: Full=TATA box-binding protein-associated factor 1B; Short=TBP-associated factor 1B
	Ityp05688	4292.39	1081.39	3211.01	-0.418757	0.825754	-1081.39
	Ityp03026	342.936	39.3909	303.545	-0.176028	0.465242	-39.3913
down	Ityp02700	1866.53	1223.12	643.412	-1.53655	0.977794	-1223.12	SUN2_MOUSERecName: Full=SUN domain-containing protein 2; AltName: Full=Protein unc-84 homolog B; AltName: Full=Sad1/unc-84 protein-like 2
	Ityp15018	374.572	129.607	504.179	0.428692	0.795301	129.607
	Ityp16349	722.57	125.857	596.712	-0.276101	0.672917	-125.858
down	Ityp03579	2324.62	1523.82	800.805	-1.53747	0.978491	-1523.82	---NA---
	Ityp15020	156.915	63.5168	93.3985	-0.748515	0.827512	-63.5213
	Ityp16351	298.645	125.685	172.96	-0.787993	0.886573	-125.688
down	Ityp12152	1343.9	881.235	462.668	-1.53838	0.976451	-881.237	RASF8_MOUSERecName: Full=Ras association domain-containing protein 8; AltName: Full=Carcinoma-associated protein HOJ-1 homolog
	Ityp16352	72.1304	35.8088	36.3216	-0.989779	0.756514	-35.8225
	Ityp15022	145.526	59.911	85.6153	-0.76534	0.821037	-59.9159
	Ityp16353	941.492	529.534	1471.03	0.643802	0.895565	529.534
	Ityp16355	101.236	53.6717	47.564	-1.08977	0.850113	-53.6827
	Ityp15026	24.0435	8.81895	32.8624	0.450793	0.362283	8.83046
	Ityp16357	101.236	28.4844	129.72	0.357684	0.58559	28.4867
down	Ityp12672	1922.21	1262.37	659.843	-1.54257	0.977889	-1262.37	ORCT_DROMERecName: Full=Organic cation transporter protein
	Ityp03017	208.799	90.3209	118.478	-0.817497	0.869924	-90.3246
	Ityp04348	1623.57	577.159	1046.41	-0.633721	0.894118	-577.159
down	Ityp20682	1173.07	770.936	402.132	-1.54455	0.975719	-770.938	TMA16_DROMERecName: Full=Translation machinery-associated protein 16 homolog
	Ityp04349	1000.97	99.0586	1100.03	0.136143	0.435152	99.0587
	Ityp16350	202.471	44.2129	158.259	-0.355435	0.657623	-44.2143
down	Ityp05511	517.567	340.283	177.284	-1.54568	0.968477	-340.287	OSGEP_MOUSERecName: Full=Probable tRNA N6-adenosine threonylcarbamoyltransferase; AltName: Full=N6-L-threonylcarbamoyladenine synthase; Short=t(6)A synthase; AltName: Full=O-sialoglycoprotein endopeptidase; AltName: Full=t(6)A37 threonylcarbamoyladenosine biosynthesis protein Osgep; AltName: Full=tRNA threonylcarbamoyladenosine biosynthesis protein Osgep
down	Ityp04134	1006.03	661.839	344.191	-1.54739	0.974736	-661.841	EXOS9_DANRERecName: Full=Exosome complex component RRP45; AltName: Full=Exosome component 9
down	Ityp01092	4542.95	2989.77	1553.18	-1.5484	0.979487	-2989.77	SUDX_DROMERecName: Full=E3 ubiquitin-protein ligase Su(dx); AltName: Full=HECT-type E3 ubiquitin transferase Su(dx); AltName: Full=Protein suppressor of deltex
down	Ityp20279	3833.04	2522.86	1310.17	-1.54873	0.97931	-2522.86	EPHX4_HUMANRecName: Full=Epoxide hydrolase 4; AltName: Full=Abhydrolase domain-containing protein 7; AltName: Full=Epoxide hydrolase-related protein
	Ityp05677	280.929	40.5144	240.415	-0.224681	0.523298	-40.5151
	Ityp04346	120.217	66.5796	186.797	0.635825	0.813436	66.5826
	Ityp04345	106.297	1.65659	104.641	-0.0226607	0.0774298	-1.65675
down	Ityp04553	642.847	423.187	219.659	-1.54921	0.970998	-423.19	SPPL3_MOUSERecName: Full=Signal peptide peptidase-like 3; Short=SPP-like 3; AltName: Full=Intramembrane protease 2; Short=IMP-2; AltName: Full=Presenilin-like protein 4
down	Ityp11707	685.872	451.511	234.361	-1.54921	0.971669	-451.513	SWET1_DROPSRecName: Full=Sugar transporter SWEET1; AltName: Full=Protein saliva
down	Ityp09956	144.261	94.9672	49.2936	-1.54921	0.923267	-94.9799	GEFF_DICDIRecName: Full=Ras guanine nucleotide exchange factor F; AltName: Full=RasGEF domain-containing protein F
down	Ityp17299	1750.11	1152.53	597.577	-1.55025	0.977551	-1152.54	THUM1_DROMERecName: Full=THUMP domain-containing protein 1 homolog
down	Ityp21064	1486.9	979.261	507.638	-1.55043	0.976875	-979.262	---NA---
	Ityp16325	3269.91	1528.87	4798.78	0.553415	0.875957	1528.87
down	Ityp03356	785.842	517.754	268.088	-1.55153	0.972956	-517.756	TRM13_HUMANRecName: Full=tRNA:m(4)X modification enzyme TRM13 homolog; AltName: Full=Coiled-coil domain-containing protein 76
down	Ityp01132	3412.91	2248.89	1164.02	-1.55188	0.979214	-2248.89	---NA---
	Ityp04372	294.849	21.5719	273.277	-0.109612	0.306124	-21.5722
	Ityp03043	72.1304	45.3216	26.8088	-1.4279	0.838483	-45.3441
down	Ityp00966	621.334	409.458	211.876	-1.55215	0.970656	-409.461	DTNB_HUMANRecName: Full=Dystrobrevin beta; Short=DTN-B; AltName: Full=Beta-dystrobrevin
down	Ityp11409	1626.1	1071.76	554.337	-1.55258	0.977235	-1071.76	RTTN_HUMANRecName: Full=Rotatin
	Ityp03045	951.616	331.553	620.062	-0.617966	0.886881	-331.554
down	Ityp09829	1060.44	698.957	361.487	-1.55265	0.975078	-698.959	ISY1_HUMANRecName: Full=Pre-mRNA-splicing factor ISY1 homolog
down	Ityp01249	782.046	515.687	266.359	-1.55388	0.972943	-515.689	HLES_DROMERecName: Full=Protein hairless
down	Ityp05706	307.503	202.863	104.641	-1.55516	0.958134	-202.868	ATM_PIGRecName: Full=Serine-protein kinase ATM; AltName: Full=Ataxia telangiectasia mutated homolog; Short=A-T mutated homolog
down	Ityp10671	1481.84	977.659	504.179	-1.55538	0.976871	-977.66	BMAL1_NANGARecName: Full=Aryl hydrocarbon receptor nuclear translocator-like protein 1; AltName: Full=Basic-helix-loop-helix-PAS protein MOP3; AltName: Full=Brain and muscle ARNT-like 1
down	Ityp00175	784.577	518.218	266.359	-1.55854	0.97296	-518.22	PBDC1_HUMANRecName: Full=Protein PBDC1; AltName: Full=Polysaccharide biosynthesis domain-containing protein 1
	Ityp16328	1550.17	68.7354	1618.91	0.0625922	0.232931	68.7354
	Ityp16329	240.435	35.4367	275.871	0.19835	0.482367	35.4372
down	Ityp09797	2305.64	1523	782.645	-1.55874	0.978495	-1523	Y0417_DROMERecName: Full=Probable protein phosphatase CG10417
	Ityp03040	60.7414	25.2846	35.4568	-0.776617	0.67134	-25.2965
down	Ityp00165	2428.39	1604.24	824.155	-1.55901	0.978643	-1604.24	CHSS1_MOUSERecName: Full=Chondroitin sulfate synthase 1; AltName: Full=Chondroitin glucuronyltransferase 1; AltName: Full=Chondroitin synthase 1; Short=ChSy-1; AltName: Full=Glucuronosyl-N-acetylgalactosaminyl-proteoglycan 4-beta-N-acetylgalactosaminyltransferase 1; AltName: Full=N-acetylgalactosaminyl-proteoglycan 3-beta-glucuronosyltransferase 1; AltName: Full=N-acetylgalactosaminyltransferase 1
down	Ityp08140	632.723	418.253	214.471	-1.56079	0.970881	-418.255	S35E2_MOUSERecName: Full=Solute carrier family 35 member E2A
down	Ityp07604	659.297	436.179	223.119	-1.56312	0.971318	-436.182	OSGP2_DANRERecName: Full=Probable tRNA N6-adenosine threonylcarbamoyltransferase, mitochondrial; AltName: Full=N6-L-threonylcarbamoyladenine synthase; Short=t(6)A synthase; AltName: Full=O-sialoglycoprotein endopeptidase-like protein 1; AltName: Full=t(6)A37 threonylcarbamoyladenosine biosynthesis protein osgepl1; AltName: Full=tRNA threonylcarbamoyladenosine biosynthesis protein osgepl1; Flags: …
	Ityp16331	1369.21	421.391	947.822	-0.530659	0.863228	-421.392
	Ityp16332	1270.51	301.931	968.577	-0.391467	0.793889	-301.931
down	Ityp04731	508.709	336.614	172.095	-1.56363	0.968317	-336.618	IMP2L_DANRERecName: Full=Mitochondrial inner membrane protease subunit 2; AltName: Full=IMP2-like protein
down	Ityp07132	3113	2060.54	1052.46	-1.56454	0.979097	-2060.54	RCC2_DANRERecName: Full=Protein RCC2 homolog
	Ityp03038	1157.88	429.721	728.162	-0.669158	0.898246	-429.722
	Ityp04369	517.567	182.025	335.543	-0.625251	0.875515	-182.026
down	Ityp01943	2131.01	1410.63	720.379	-1.56471	0.97824	-1410.63	NUP85_MOUSERecName: Full=Nuclear pore complex protein Nup85; AltName: Full=85 kDa nucleoporin; AltName: Full=FROUNT; AltName: Full=Nucleoporin Nup85; AltName: Full=Pericentrin-1
down	Ityp04982	1893.11	1253.15	639.953	-1.56472	0.977859	-1253.16	---NA---
down	Ityp04096	583.371	386.196	197.175	-1.56494	0.970036	-386.199	HEM4_MOUSERecName: Full=Uroporphyrinogen-III synthase; Short=UROIIIS; Short=UROS; AltName: Full=Hydroxymethylbilane hydrolyase
down	Ityp03939	575.778	381.198	194.58	-1.56515	0.969958	-381.201	YETS2_HUMANRecName: Full=YEATS domain-containing protein 2
down	Ityp11251	12055.9	7982.69	4073.21	-1.5655	0.980072	-7982.69	NLP_DROMERecName: Full=Nucleoplasmin-like protein; AltName: Full=Chromatin decondensation protein 1; AltName: Full=dNLP
down	Ityp03263	207.533	137.484	70.0489	-1.56691	0.945205	-137.493	---NA---
	Ityp05693	1817.18	480.199	1336.98	-0.442722	0.829128	-480.199
down	Ityp01567	207.533	137.484	70.0489	-1.56691	0.945205	-137.493	---NA---
down	Ityp21559	1480.57	981.582	498.99	-1.56907	0.976893	-981.583	POL3_DROMERecName: Full=Retrovirus-related Pol polyprotein from transposon 17.6; Includes: RecName: Full=Protease; Includes: RecName: Full=Reverse transcriptase; Includes: RecName: Full=Endonuclease
	Ityp04365	4229.12	113.534	4115.59	-0.0392598	0.179024	-113.534
down	Ityp15851	1574.22	1044.09	530.123	-1.57023	0.977131	-1044.09	TX1B3_MOUSERecName: Full=Tax1-binding protein 3; AltName: Full=Tax interaction protein 1; Short=TIP-1
down	Ityp13729	2686.54	1781.96	904.582	-1.57043	0.97882	-1781.96	SRP14_BOVINRecName: Full=Signal recognition particle 14 kDa protein; Short=SRP14
down	Ityp07487	1275.57	846.629	428.941	-1.57229	0.97623	-846.63	ZNF93_HUMANRecName: Full=Zinc finger protein 93; AltName: Full=Zinc finger protein 505; AltName: Full=Zinc finger protein HTF34
	Ityp04367	82.254	50.2564	31.9976	-1.36212	0.852898	-50.2748
	Ityp05697	754.206	324.201	1078.41	0.515871	0.85667	324.201
down	Ityp08938	989.579	657.495	332.083	-1.57527	0.980094	-657.497	TATD1_MOUSERecName: Full=Putative deoxyribonuclease TATDN1
	Ityp16337	2222.12	143.971	2366.09	0.0905689	0.319893	143.971
	Ityp16339	2752.35	66.0401	2818.39	0.0342074	0.14838	66.0401
down	Ityp01281	675.748	449.17	226.578	-1.57648	0.977023	-449.173	---NA---
down	Ityp05624	1378.07	916.267	461.804	-1.5773	0.982008	-916.269	MKRN1_DANRERecName: Full=Probable E3 ubiquitin-protein ligase makorin-1; AltName: Full=RING-type E3 ubiquitin transferase makorin-1
down	Ityp05993	304.973	202.926	102.046	-1.57945	0.96354	-202.932	CNOT6_HUMANRecName: Full=CCR4-NOT transcription complex subunit 6; AltName: Full=CCR4 carbon catabolite repression 4-like; AltName: Full=Carbon catabolite repressor protein 4 homolog; AltName: Full=Cytoplasmic deadenylase
down	Ityp09841	364.448	242.512	121.937	-1.57958	0.968118	-242.517	NLK_HUMANRecName: Full=Serine/threonine-protein kinase NLK; AltName: Full=Nemo-like kinase; AltName: Full=Protein LAK1
down	Ityp04773	522.629	347.94	174.69	-1.58099	0.974177	-347.943	RPB9_DROMERecName: Full=DNA-directed RNA polymerase II subunit RPB9; Short=RNA polymerase II subunit B9; AltName: Full=DNA-directed RNA polymerase II 15.1 kDa polypeptide
down	Ityp05849	282.194	187.931	94.2633	-1.58192	0.961396	-187.938	---NA---
down	Ityp08475	618.803	412.116	206.687	-1.58203	0.97613	-412.119	GDL_DROMERecName: Full=Gonadal protein gdl
	Ityp16388	131.606	32.1543	99.4521	-0.404156	0.625537	-32.1569
	Ityp16389	172.101	36.3163	208.417	0.27622	0.569859	36.3173
	Ityp15050	68.3341	40.6308	108.965	0.673186	0.747921	40.6364
down	Ityp03663	4884.62	3254.47	1630.15	-1.58324	0.984975	-3254.47	EIF3K_BOMMORecName: Full=Eukaryotic translation initiation factor 3 subunit K; Short=eIF3k; AltName: Full=eIF-3 p25
	Ityp16383	3892.51	909.815	2982.7	-0.384084	0.797527	-909.815
down	Ityp14209	642.847	428.376	214.471	-1.58369	0.976542	-428.379	RTEL1_CULQURecName: Full=Regulator of telomere elongation helicase 1 homolog
down	Ityp12968	412.535	275.032	137.503	-1.58505	0.970703	-275.037	CO040_MOUSERecName: Full=UPF0235 protein C15orf40 homolog
down	Ityp13832	1231.28	821.364	409.916	-1.58676	0.981462	-821.365	DCAF5_HUMANRecName: Full=DDB1- and CUL4-associated factor 5; AltName: Full=Breakpoint cluster region protein 2; Short=BCRP2; AltName: Full=WD repeat-containing protein 22
	Ityp04399	1069.3	239.958	829.344	-0.366627	0.776464	-239.958
down	Ityp18398	379.634	253.373	126.261	-1.5882	0.96914	-253.378	GAS1_MOUSERecName: Full=Growth arrest-specific protein 1; Short=GAS-1; Flags: Precursor
	Ityp04390	425.19	78.1241	503.314	0.243351	0.599324	78.1245
	Ityp04393	118.952	0.390559	119.342	0.00472909	0.0586668	0.390588
	Ityp04392	16.4508	22.4652	38.916	1.24221	0.688691	22.4995
down	Ityp05032	125.279	83.7687	41.5104	-1.5936	0.918594	-83.7839	---NA---
	Ityp16396	43.0252	38.7012	4.324	-3.31474	0.829873	-38.8429
down	Ityp11594	3201.58	2141.33	1060.25	-1.59438	0.984546	-2141.33	DCP1B_MOUSERecName: Full=mRNA-decapping enzyme 1B
	Ityp16398	370.776	20.979	391.755	0.0794039	0.25301	20.9791
down	Ityp06542	606.149	405.515	200.634	-1.59511	0.97597	-405.518	KIF23_MOUSERecName: Full=Kinesin-like protein KIF23
	Ityp15069	131.606	31.2895	100.317	-0.391665	0.616537	-31.292
down	Ityp10952	603.618	403.849	199.769	-1.5953	0.975927	-403.852	ERCC2_BOVINRecName: Full=General transcription and DNA repair factor IIH helicase subunit XPD; Short=TFIIH subunit XPD; AltName: Full=CXPD; AltName: Full=DNA excision repair protein ERCC-2; AltName: Full=DNA repair protein complementing XP-D cells; AltName: Full=Xeroderma pigmentosum group D-complementing protein
	Ityp16392	259.416	89.9155	169.501	-0.613977	0.836153	-89.9176
	Ityp16393	21.5126	11.3498	32.8624	0.611258	0.458268	11.3663
down	Ityp00103	1842.49	1232.81	609.685	-1.59552	0.983216	-1232.81	PIAS3_HUMANRecName: Full=E3 SUMO-protein ligase PIAS3; AltName: Full=E3 SUMO-protein transferase PIAS3; AltName: Full=Protein inhibitor of activated STAT protein 3
down	Ityp07071	186.021	124.62	61.4009	-1.59913	0.945989	-124.63	---NA---
down	Ityp20543	1346.43	902.792	443.643	-1.60167	0.981952	-902.793	FXL14_MOUSERecName: Full=F-box/LRR-repeat protein 14; AltName: Full=F-box and leucine-rich repeat protein 14
	Ityp04385	139.199	53.5838	85.6153	-0.70121	0.797029	-53.5884
	Ityp04388	2165.18	383.389	2548.57	0.235201	0.642884	383.389
	Ityp04387	573.247	196.194	377.053	-0.604389	0.873068	-196.195
	Ityp04389	89.8467	2.687	92.5337	0.0425134	0.102564	2.68734
down	Ityp11690	883.281	592.708	290.573	-1.60397	0.979379	-592.711	---NA---
	Ityp03050	3097.81	615.834	2481.98	-0.319759	0.749008	-615.834
	Ityp04381	144.261	101.343	245.603	0.767651	0.8716	101.345
down	Ityp00948	473.277	317.613	155.664	-1.60425	0.972947	-317.617	MTU1_DROMERecName: Full=Mitochondrial tRNA-specific 2-thiouridylase 1
	Ityp16362	145.526	55.9723	201.499	0.46949	0.740818	55.9742
down	Ityp09356	129.076	86.7003	42.3752	-1.60692	0.921565	-86.7152	---NA---
down	Ityp00614	566.92	380.988	185.932	-1.60837	0.975351	-380.991	GNA1_DROMERecName: Full=Probable glucosamine 6-phosphate N-acetyltransferase; AltName: Full=Phosphoglucosamine acetylase; AltName: Full=Phosphoglucosamine transacetylase
	Ityp16363	1012.36	163.987	848.37	-0.254953	0.643096	-163.988
down	Ityp16845	184.755	124.219	60.5361	-1.60975	0.945989	-124.23	YI31B_YEASTRecName: Full=Transposon Ty3-I Gag-Pol polyprotein; AltName: Full=Gag3-Pol3; AltName: Full=Transposon Ty3-2 TYA-TYB polyprotein; Contains: RecName: Full=Capsid protein; Short=CA; AltName: Full=p24; Contains: RecName: Full=Spacer peptide p3; Contains: RecName: Full=Nucleocapsid protein p11; Short=NC; Contains: RecName: Full=Ty3 protease; Short=PR; AltName: Full=p16; Contains: RecName: F…
down	Ityp07469	1526.13	1026.27	499.855	-1.6103	0.982489	-1026.27	FUSED_DROMERecName: Full=Serine/threonine-protein kinase fused
down	Ityp22551	636.519	428.102	208.417	-1.61073	0.976542	-428.105	PIGU_RATRecName: Full=Phosphatidylinositol glycan anchor biosynthesis class U protein; AltName: Full=Cell division cycle protein 91-like 1; Short=Protein CDC91-like 1; AltName: Full=GPI transamidase component PIG-U; AltName: Full=Liver regeneration-related protein LRRGT00059
down	Ityp10163	1042.73	701.996	340.731	-1.61366	0.98054	-701.998	GEMI2_XENLARecName: Full=Gem-associated protein 2; Short=Gemin-2; AltName: Full=Component of gems 2; AltName: Full=Survival of motor neuron protein-interacting protein 1; Short=SMN-interacting protein 1
down	Ityp15169	887.078	597.37	289.708	-1.61446	0.979487	-597.372	CDKAL_DROMERecName: Full=Threonylcarbamoyladenosine tRNA methylthiotransferase; AltName: Full=CDKAL1-like protein; AltName: Full=tRNA-t(6)A37 methylthiotransferase
down	Ityp05265	397.35	267.63	129.72	-1.61501	0.970119	-267.635	SLX1_ANOGARecName: Full=Structure-specific endonuclease subunit SLX1 homolog
down	Ityp03936	1889.31	1272.71	616.603	-1.61545	0.983342	-1272.71	---NA---
down	Ityp12524	675.748	455.224	220.524	-1.61555	0.977192	-455.227	C1D_XENLARecName: Full=Nuclear nucleic acid-binding protein C1D
	Ityp00817	480.87	121.032	601.901	0.323881	0.716242	121.032
down	Ityp04168	1373.01	925.042	447.967	-1.61588	0.982069	-925.044	TBP_SPOFRRecName: Full=TATA-box-binding protein; AltName: Full=TATA sequence-binding protein; Short=TBP; AltName: Full=TATA-binding factor; AltName: Full=TATA-box factor; AltName: Full=Transcription initiation factor TFIID TBP subunit
	Ityp00814	1448.94	268.483	1180.45	-0.295653	0.716212	-268.483
down	Ityp03173	1445.14	973.823	471.316	-1.61644	0.982268	-973.824	SUR8_CULQURecName: Full=Leucine-rich repeat protein soc-2 homolog; AltName: Full=Protein Sur-8 homolog; AltName: Full=Protein soc-2 homolog
	Ityp15030	256.886	14.7414	242.144	-0.0852594	0.250026	-14.7416
down	Ityp11094	387.227	260.966	126.261	-1.61677	0.969595	-260.971	SUZ12_MOUSERecName: Full=Polycomb protein Suz12; AltName: Full=Suppressor of zeste 12 protein homolog
	Ityp03085	48.087	47.587	0.5	-6.58757	0.866415	-48.0408
down	Ityp06158	273.336	184.262	89.0745	-1.61759	0.960954	-184.269	---NA---
down	Ityp08875	1532.46	1033.47	498.99	-1.61876	0.982502	-1033.47	CCNQ_RATRecName: Full=Cyclin-Q; AltName: Full=CDK10-activating cyclin; AltName: Full=Cyclin-M; AltName: Full=Cyclin-related protein FAM58A
down	Ityp11683	9880.6	6663.55	3217.06	-1.61886	0.985447	-6663.55	TRET1_POLVARecName: Full=Facilitated trehalose transporter Tret1; Short=PvTret1
	Ityp15042	7276.32	311.21	6965.1	-0.063063	0.240506	-311.21
down	Ityp14038	688.403	464.419	223.983	-1.61986	0.977391	-464.422	RBGP1_MOUSERecName: Full=Rab GTPase-activating protein 1; AltName: Full=GAP and centrosome-associated protein; AltName: Full=Rab6 GTPase-activating protein GAPCenA
	Ityp00800	1050.32	200.221	850.099	-0.305126	0.718261	-200.221
down	Ityp02631	156.915	105.892	51.0232	-1.62076	0.93653	-105.904	---NA---
	Ityp16376	208.799	118.961	327.759	0.650525	0.862868	118.963
	Ityp16377	44.2906	19.2114	25.0792	-0.820509	0.612734	-19.2289
down	Ityp12679	151.854	102.56	49.2936	-1.62321	0.934637	-102.573	TC1D2_BOVINRecName: Full=Tctex1 domain-containing protein 2
	Ityp00808	1683.04	744.452	2427.5	0.528396	0.867749	744.452
	Ityp00807	118.952	48.9031	70.0489	-0.763945	0.792147	-48.909
down	Ityp07734	712.446	481.544	230.902	-1.6255	0.977707	-481.547	E2AK1_HUMANRecName: Full=Eukaryotic translation initiation factor 2-alpha kinase 1; AltName: Full=Heme-controlled repressor; Short=HCR; AltName: Full=Heme-regulated eukaryotic initiation factor eIF-2-alpha kinase; AltName: Full=Heme-regulated inhibitor; AltName: Full=Hemin-sensitive initiation factor 2-alpha kinase
	Ityp00805	179.693	0.679607	179.014	-0.00546667	0.0586668	-0.679629
down	Ityp00707	1602.05	1083.17	518.88	-1.62645	0.982697	-1083.18	TRE12_DROMERecName: Full=Facilitated trehalose transporter Tret1-2 homolog; Short=DmTret1-2
down	Ityp12449	189.817	128.416	61.4009	-1.62828	0.947648	-128.426	ZN33B_HUMANRecName: Full=Zinc finger protein 33B; AltName: Full=Zinc finger protein 11B; AltName: Full=Zinc finger protein KOX2
down	Ityp15021	1604.59	1085.71	518.88	-1.62873	0.98271	-1085.71	NOL11_XENLARecName: Full=Nucleolar protein 11
	Ityp00802	434.048	226.66	660.708	0.606158	0.878231	226.661
down	Ityp09181	1038.93	703.389	335.543	-1.63053	0.980566	-703.391	RPAC1_MOUSERecName: Full=DNA-directed RNA polymerases I and III subunit RPAC1; Short=DNA-directed RNA polymerase I subunit C; Short=RNA polymerases I and III subunit AC1; AltName: Full=AC40; AltName: Full=DNA-directed RNA polymerases I and III 40 kDa polypeptide; Short=RPA40; AltName: Full=RPC40
down	Ityp12640	222.719	150.94	71.7785	-1.6336	0.954427	-150.949	MED18_AEDAERecName: Full=Mediator of RNA polymerase II transcription subunit 18; AltName: Full=Mediator complex subunit 18
	Ityp03074	8.85812	49.0835	57.9416	2.70953	0.870374	49.1583
down	Ityp02492	488.462	331.068	157.394	-1.63387	0.973506	-331.073	PIF1_XENLARecName: Full=ATP-dependent DNA helicase PIF1; AltName: Full=DNA repair and recombination helicase PIF1
	Ityp03078	53.1487	29.8721	83.0209	0.643439	0.68319	29.8791
	Ityp00834	277.133	83.4174	193.715	-0.516639	0.802339	-83.4189
	Ityp00833	1138.9	204.134	1343.04	0.237854	0.633831	204.134
down	Ityp06639	1536.25	1041.59	494.666	-1.63489	0.982532	-1041.59	SMC5_XENLARecName: Full=Structural maintenance of chromosomes protein 5; Short=SMC protein 5; Short=SMC-5
	Ityp00832	587.167	24.2471	611.414	0.0583789	0.216459	24.2472
down	Ityp12030	741.551	502.866	238.685	-1.63544	0.97814	-502.869	NELFA_DROMERecName: Full=Negative elongation factor A
	Ityp00831	283.46	115.689	167.771	-0.756649	0.878777	-115.691
	Ityp00839	374.572	99.5654	275.007	-0.445777	0.788838	-99.5664
	Ityp15093	4122.82	57.6231	4180.45	0.0200244	0.118793	57.6231
	Ityp15094	2675.15	685.462	3360.62	0.329104	0.757315	685.462
down	Ityp02973	5603.4	3800.29	1803.11	-1.63581	0.985148	-3800.29	EFHD2_DROMERecName: Full=EF-hand domain-containing protein D2 homolog; AltName: Full=Swiprosin-1 homolog
	Ityp15096	5456.6	2425.19	7881.79	0.530521	0.871548	2425.19
down	Ityp07735	965.535	655.072	310.463	-1.63691	0.980115	-655.074	TT21B_HUMANRecName: Full=Tetratricopeptide repeat protein 21B; Short=TPR repeat protein 21B; AltName: Full=Intraflagellar transport 139 homolog
down	Ityp11031	4315.17	2930.63	1384.55	-1.64	0.984914	-2930.63	DKC1_DROMERecName: Full=H/ACA ribonucleoprotein complex subunit 4; AltName: Full=Nucleolar protein AT band 60B; AltName: Full=Protein minifly
	Ityp12829	847.849	124.011	723.838	-0.22814	0.607281	-124.011
	Ityp12827	385.961	92.7936	293.167	-0.39673	0.755124	-92.7945
	Ityp12825	24.0435	37.3574	61.4009	1.35261	0.803166	37.3819
	Ityp12826	46.8215	39.0383	7.78321	-2.58873	0.833017	-39.124
	Ityp00822	765.595	61.6471	703.948	-0.121113	0.376325	-61.6473
	Ityp00821	79.7231	24.9178	104.641	0.392377	0.568261	24.9209
	Ityp00820	308.769	0.0350086	308.734	-0.000163584	0.0586668	-0.035009
	Ityp00829	46.8215	45.0919	1.7296	-4.75866	0.859524	-45.3423
	Ityp00828	108.828	98.7238	207.552	0.931419	0.885607	98.7282
	Ityp00827	26.5744	0.630348	25.944	-0.0346333	0.0586668	-0.631299
	Ityp00824	1152.82	540.458	1693.28	0.554651	0.870751	540.459
down	Ityp11753	1579.28	1073.37	505.908	-1.64232	0.982675	-1073.37	SPB1_MOUSERecName: Full=pre-rRNA 2'-O-ribose RNA methyltransferase FTSJ3; AltName: Full=Protein ftsJ homolog 3; AltName: Full=Putative rRNA methyltransferase 3
	Ityp11503	477.073	112.127	364.946	-0.386528	0.762894	-112.128
down	Ityp05441	1881.72	1278.95	602.766	-1.64238	0.983381	-1278.95	NXT1_DROMERecName: Full=NTF2-related export protein; AltName: Full=p15
	Ityp12835	1440.08	311.513	1128.56	-0.351657	0.766368	-311.513
	Ityp03099	3950.72	135.46	4086.18	0.0486373	0.208849	135.46
	Ityp11501	455.561	90.6147	364.946	-0.31996	0.69958	-90.6153
down	Ityp07383	697.261	474.142	223.119	-1.64389	0.977625	-474.145	TM201_DANRERecName: Full=Transmembrane protein 201
	Ityp03098	111.359	15.7664	127.126	0.191034	0.368629	15.7676
	Ityp12833	403.677	68.1346	335.543	-0.266706	0.627555	-68.1352
down	Ityp07749	1076.89	732.704	344.191	-1.6456	0.980847	-732.706	HASP_MOUSERecName: Full=Serine/threonine-protein kinase haspin; AltName: Full=Germ cell-specific gene 2 protein; AltName: Full=Haploid germ cell-specific nuclear protein kinase
down	Ityp09089	1211.03	824.466	386.566	-1.64745	0.981545	-824.468	S35F5_BOVINRecName: Full=Solute carrier family 35 member F5
down	Ityp20920	545.407	371.582	173.825	-1.6497	0.97516	-371.586	ERH_AEDAERecName: Full=Enhancer of rudimentary homolog
down	Ityp12246	692.199	471.675	220.524	-1.65025	0.977564	-471.678	MSH2_CHLAERecName: Full=DNA mismatch repair protein Msh2; AltName: Full=MutS protein homolog 2
down	Ityp04869	1213.56	826.997	386.566	-1.65046	0.981558	-826.999	CFDP1_CHICKRecName: Full=Craniofacial development protein 1; AltName: Full=Bucentaur
down	Ityp11568	1249	851.187	397.808	-1.65062	0.981718	-851.189	---NA---
	Ityp12839	620.069	121.943	498.125	-0.315919	0.716242	-121.944
down	Ityp17149	1243.93	847.855	396.079	-1.65105	0.981705	-847.856	XPA_DROMERecName: Full=DNA repair protein complementing XP-A cells homolog; AltName: Full=Xeroderma pigmentosum group A-complementing protein homolog
down	Ityp05337	293.584	200.185	93.3985	-1.6523	0.96341	-200.192	GCP5_MOUSERecName: Full=Gamma-tubulin complex component 5; Short=GCP-5
down	Ityp08266	880.751	600.555	280.195	-1.6523	0.979578	-600.557	---NA---
	Ityp12837	1198.38	199.14	1397.52	0.221784	0.60424	199.141
down	Ityp03094	489.728	334.064	155.664	-1.65354	0.973709	-334.068	MIER1_XENLARecName: Full=Mesoderm induction early response protein 1; Short=Early response 1; Short=Er1; Short=Mi-er1; Short=Xmi-er1
down	Ityp13101	411.27	280.685	130.585	-1.6551	0.971102	-280.69	---NA---
down	Ityp06146	231.577	158.069	73.5081	-1.65552	0.956393	-158.077	---NA---
down	Ityp08539	267.009	182.259	84.7505	-1.6556	0.960716	-182.266	---NA---
	Ityp15078	483.4	113.312	596.712	0.303817	0.690389	113.312
down	Ityp17194	1276.84	872.108	404.727	-1.65755	0.981908	-872.11	NHRF1_CHICKRecName: Full=Na(+)/H(+) exchange regulatory cofactor NHE-RF1; Short=NHERF-1; AltName: Full=Ezrin-radixin-moesin-binding phosphoprotein 50; Short=EBP50; AltName: Full=Regulatory cofactor of Na(+)/H(+) exchanger; AltName: Full=Sodium-hydrogen exchanger regulatory factor 1; AltName: Full=Solute carrier family 9 isoform A3 regulatory factor 1
down	Ityp04099	289.787	198.118	91.6689	-1.66049	0.963158	-198.125	SENJU_DROMERecName: Full=UDP-galactose transporter senju
	Ityp00851	337.874	114.756	223.119	-0.598675	0.851832	-114.757
down	Ityp06728	887.078	606.882	280.195	-1.66263	0.979673	-606.885	U587_DROMERecName: Full=UPF0587 protein CG4646
	Ityp15074	2.53089	44.1683	46.6992	4.20568	0.855947	44.3681
	Ityp12801	1465.39	300.5	1164.89	-0.331092	0.749294	-300.5
down	Ityp01828	1062.97	727.432	335.543	-1.66354	0.980865	-727.434	---NA---
	Ityp12800	22476.9	4009.04	18467.8	-0.283427	0.707493	-4009.04
	Ityp12809	5.06178	34.719	39.7808	2.97436	0.808229	34.8462
	Ityp12805	40.4943	35.6082	76.1025	0.910225	0.75411	35.6198
	Ityp00845	37.9634	15.4786	22.4848	-0.755657	0.54887	-15.497
	Ityp00843	41.7597	37.8019	79.5617	0.929961	0.765541	37.8134
	Ityp15088	27.8398	17.4622	10.3776	-1.42368	0.631657	-17.5201
down	Ityp00852	564.389	386.24	178.149	-1.66361	0.975537	-386.244	GPS2_MOUSERecName: Full=G protein pathway suppressor 2; Short=GPS-2
	Ityp15081	142.995	13.5335	156.529	0.13046	0.293915	13.5341
down	Ityp22269	3331.92	2281.19	1050.73	-1.66496	0.984724	-2281.19	ATD3A_DROMERecName: Full=ATPase family AAA domain-containing protein 3A homolog; AltName: Full=Belphegor protein
[truncated: 9,545 more rows]

## Sheet: sab vs ctrl
Tags	Feature	C1	D	M	Probability	Ranking	S1	Description
down	Ityp17875	29503.9	29503.4	-15.8486	1	-29503.4	0.5	---NA---
	Ityp05845	4272.54	3105.23	0.78809	0.891967	3105.23	7377.77	NSA2_HUMANRecName: Full=Ribosome biogenesis protein NSA2 homolog; AltName: Full=Hairy cell leukemia protein 1; AltName: Full=TGF-beta-inducible nuclear protein 1
	Ityp04512	263.463	231.927	0.910965	0.893449	231.929	495.39	FACR1_HUMANRecName: Full=Fatty acyl-CoA reductase 1; AltName: Full=Male sterility domain-containing protein 2
down	Ityp00150	22188	22187.5	-15.4375	1	-22187.5	0.5	---NA---
	Ityp05843	304.728	99.6718	0.40826	0.737515	99.6726	404.4	FHDC1_MOUSERecName: Full=FH2 domain-containing protein 1; AltName: Full=Inverted formin-1
down	Ityp00517	16700.5	16700	-15.0276	0.999983	-16700	0.5	---NA---
down	Ityp05969	9925.88	9925.38	-14.277	0.999948	-9925.39	0.5	PERC_DROMERecName: Full=Chorion peroxidase; AltName: Full=Peroxinectin-related protein; Short=Dpxt; Flags: Precursor
down	Ityp14286	9006.93	9006.43	-14.1368	0.999935	-9006.44	0.5	TRET1_CULQURecName: Full=Facilitated trehalose transporter Tret1
	Ityp04519	1150.67	569.297	0.579909	0.851869	569.297	1719.96	NBL1_DANRERecName: Full=Neuroblastoma suppressor of tumorigenicity 1; Flags: Precursor
	Ityp05847	342.025	13.0881	0.0541769	0.212202	13.0882	355.114	LBR_MOUSERecName: Full=Delta(14)-sterol reductase LBR; Short=Delta-14-SR; AltName: Full=3-beta-hydroxysterol Delta (14)-reductase; AltName: Full=C-14 sterol reductase; Short=C14SR; AltName: Full=Integral nuclear envelope inner membrane protein; AltName: Full=Lamin-B receptor; AltName: Full=Sterol C14-reductase
	Ityp04518	932.436	244.115	0.335487	0.718588	244.115	1176.55	MERL_HUMANRecName: Full=Merlin; AltName: Full=Moesin-ezrin-radixin-like protein; AltName: Full=Neurofibromin-2; AltName: Full=Schwannomerlin; AltName: Full=Schwannomin
	Ityp21090	149.983	120.459	0.850519	0.874722	120.462	270.442	---NA---
down	Ityp23057	5863.63	5863.13	-13.5176	0.999857	-5863.15	0.5	H2B_DROYARecName: Full=Histone H2B
down	Ityp02367	5012.14	5011.64	-13.2912	0.999839	-5011.66	0.5	BICC_DROMERecName: Full=Protein bicaudal C
down	Ityp00798	3297.25	3296.75	-12.687	0.999709	-3296.78	0.5	LSM6_HUMANRecName: Full=U6 snRNA-associated Sm-like protein LSm6
	Ityp21097	4685.99	30.334	-0.00936941	0.130373	-30.334	4655.65	NDKA_DROMERecName: Full=Nucleoside diphosphate kinase; Short=NDK; Short=NDP kinase; AltName: Full=Abnormal wing disks protein; AltName: Full=Killer of prune protein
	Ityp17836	18.2519	31.0343	1.43313	0.826917	31.0674	49.2862	---NA---
	Ityp21092	0.5	22.2475	5.50764	0.794949	22.9191	22.7475	---NA---
down	Ityp13605	3134.57	3134.07	-12.6141	0.999678	-3134.1	0.5	SINA3_ARATHRecName: Full=E3 ubiquitin-protein ligase SINAT3; AltName: Full=RING-type E3 ubiquitin transferase SINAT3; AltName: Full=Seven in absentia homolog 3
down	Ityp13363	3117.91	3117.41	-12.6064	0.999678	-3117.43	0.5	---NA---
down	Ityp08185	3022.68	3022.18	-12.5616	0.999674	-3022.21	0.5	---NA---
	Ityp04504	461.06	113.946	0.318623	0.689254	113.947	575.006	ANLN_DROMERecName: Full=Anillin; AltName: Full=Actin-binding protein 8; Short=ABP8; AltName: Full=Protein scraps
	Ityp04503	301.554	130.649	0.519291	0.803408	130.65	432.202	APC1_HUMANRecName: Full=Anaphase-promoting complex subunit 1; Short=APC1; AltName: Full=Cyclosome subunit 1; AltName: Full=Mitotic checkpoint regulator; AltName: Full=Testis-specific gene 24 protein
	Ityp05838	21.4262	31.6513	1.30872	0.819523	31.6783	53.0775	KCD16_HUMANRecName: Full=BTB/POZ domain-containing protein KCTD16; AltName: Full=Potassium channel tetramerization domain-containing protein 16
down	Ityp13511	2893.33	2892.83	-12.4985	0.99963	-2892.86	0.5	---NA---
	Ityp05836	0.5	27.3025	5.79714	0.835159	27.9112	27.8025	CP4P3_DROMERecName: Full=Probable cytochrome P450 4p3; AltName: Full=CYPIVP3
	Ityp05831	11.9034	29.8003	1.8088	0.827678	29.8551	41.7037	CP4V2_HUMANRecName: Full=Cytochrome P450 4V2; AltName: Full=Docosahexaenoic acid omega-hydroxylase CYP4V2
down	Ityp08891	2629.07	2628.57	-12.3603	0.999561	-2628.6	0.5	---NA---
down	Ityp03404	1964.07	1963.57	-11.9396	0.999322	-1963.6	0.5	---NA---
down	Ityp06952	1714.09	1713.59	-11.7432	0.999144	-1713.64	0.5	TRET1_CULQURecName: Full=Facilitated trehalose transporter Tret1
down	Ityp14093	1708.54	1708.04	-11.7385	0.999144	-1708.08	0.5	CLPT1_DANRERecName: Full=Cleft lip and palate transmembrane protein 1 homolog
down	Ityp10363	1633.15	1632.65	-11.6734	0.999105	-1632.69	0.5	ESM3_DROMERecName: Full=Enhancer of split m3 protein; Short=E(spl)m3; AltName: Full=HLH-m3
down	Ityp09395	1587.12	1586.62	-11.6322	0.999057	-1586.67	0.5	FUSIL_DROMERecName: Full=RNA-binding protein fusilli
down	Ityp11027	1559.35	1558.85	-11.6067	0.999035	-1558.89	0.5	WAC_DROMERecName: Full=WW domain-containing adapter protein with coiled-coil homolog; AltName: Full=Protein wacky
down	Ityp08589	1553.8	1553.3	-11.6016	0.999031	-1553.34	0.5	ZNFX1_MOUSERecName: Full=NFX1-type zinc finger-containing protein 1
down	Ityp04545	1545.86	1545.36	-11.5942	0.999026	-1545.4	0.5	4ET_MOUSERecName: Full=Eukaryotic translation initiation factor 4E transporter; Short=4E-T; Short=eIF4E transporter; AltName: Full=Eukaryotic translation initiation factor 4E nuclear import factor 1
	Ityp03207	313.457	156.658	0.584745	0.836581	156.659	470.115	NRF6_CAEELRecName: Full=Nose resistant to fluoxetine protein 6; Short=Protein nrf-6; Flags: Precursor
	Ityp05860	935.61	61.488	0.0918281	0.323496	61.4881	997.098	TOB1A_XENLARecName: Full=DNA topoisomerase 2-binding protein 1-A; AltName: Full=Cut5 protein; AltName: Full=DNA topoisomerase II-binding protein 1-A; Short=TopBP1-A; Short=XtopBP
down	Ityp17860	1527.61	1527.11	-11.5771	0.999005	-1527.15	0.5	FPPS_CHICKRecName: Full=Farnesyl pyrophosphate synthase; Short=FPP synthase; Short=FPS; AltName: Full=(2E,6E)-farnesyl diphosphate synthase; AltName: Full=Dimethylallyltranstransferase; AltName: Full=Farnesyl diphosphate synthase; AltName: Full=Geranyltranstransferase
	Ityp03200	1177.65	256.709	0.284496	0.663206	256.709	1434.36	LVA_DROMERecName: Full=Protein lava lamp
	Ityp04531	22.2197	21.7197	-5.47377	0.785229	-22.3989	0.5	---NA---
down	Ityp11819	1474.44	1473.94	-11.526	0.998948	-1473.98	0.5	EST6_APIMERecName: Full=Venom carboxylesterase-6; AltName: Allergen=Api m 8; Flags: Precursor
down	Ityp02772	1445.08	1444.58	-11.4969	0.998905	-1444.62	0.5	LOV_DROMERecName: Full=Protein jim lovell; AltName: Full=Protein TKR; AltName: Full=Tyrosine kinase-related; Short=dTKR
down	Ityp02785	1401.43	1400.93	-11.4527	0.998857	-1400.98	0.5	ACSL6_MOUSERecName: Full=Long-chain-fatty-acid--CoA ligase 6; AltName: Full=Arachidonate--CoA ligase; AltName: Full=Long-chain acyl-CoA synthetase 6; Short=LACS 6
down	Ityp13825	1383.97	1383.47	-11.4346	0.998813	-1383.52	0.5	---NA---
	Ityp21074	919.739	221.427	0.311212	0.688606	221.427	1141.17	NUDC1_XENTRRecName: Full=NudC domain-containing protein 1
	Ityp17811	976.875	276.758	-0.480578	0.798965	-276.759	700.117	PAN3_DROMERecName: Full=PAN2-PAN3 deadenylation complex subunit PAN3; AltName: Full=PAB1P-dependent poly(A)-specific ribonuclease; AltName: Full=Poly(A)-nuclease deadenylation complex subunit 3; Short=PAN deadenylation complex subunit 3
	Ityp21075	307.902	28.6136	-0.140716	0.394653	-28.614	279.289	---NA---
down	Ityp11674	1368.1	1367.6	-11.418	0.998805	-1367.65	0.5	AKAP1_RATRecName: Full=A-kinase anchor protein 1, mitochondrial; AltName: Full=A-kinase anchor protein 121 kDa; Short=AKAP 121; AltName: Full=Dual specificity A-kinase-anchoring protein 1; Short=D-AKAP-1; AltName: Full=Protein kinase A-anchoring protein 1; Short=PRKA1; AltName: Full=Spermatid A-kinase anchor protein 84; Short=S-AKAP84; Flags: Precursor
	Ityp21076	629.295	184.455	-0.500451	0.804169	-184.456	444.84	DBNL_HUMANRecName: Full=Drebrin-like protein; AltName: Full=Cervical SH3P7; AltName: Full=Cervical mucin-associated protein; AltName: Full=Drebrin-F; AltName: Full=HPK1-interacting protein of 55 kDa; Short=HIP-55; AltName: Full=SH3 domain-containing protein 7
	Ityp21077	436.459	40.9058	-0.141974	0.411802	-40.9061	395.553	RFIP4_HUMANRecName: Full=Rab11 family-interacting protein 4; Short=FIP4-Rab11; Short=Rab11-FIP4; AltName: Full=Arfophilin-2
down	Ityp00548	1341.91	1341.41	-11.3901	0.998774	-1341.46	0.5	---NA---
	Ityp21070	417.414	353.473	0.885041	0.897327	353.474	770.887	RT31_HUMANRecName: Full=28S ribosomal protein S31, mitochondrial; Short=MRP-S31; Short=S31mt; AltName: Full=Imogen 38; AltName: Full=Mitochondrial small ribosomal subunit protein mS31; Flags: Precursor
	Ityp17815	211.088	149.081	0.77083	0.869027	149.083	360.169	PEN2_DROMERecName: Full=Gamma-secretase subunit pen-2; AltName: Full=Presenilin enhancer protein 2
	Ityp21071	1057.82	160.557	-0.237491	0.607838	-160.557	897.262	LENG8_XENLARecName: Full=Leukocyte receptor cluster member 8 homolog
	Ityp21072	1958.51	308.056	-0.246893	0.62856	-308.056	1650.46	PAIP1_XENLARecName: Full=Polyadenylate-binding protein-interacting protein 1; Short=PABP-interacting protein 1; Short=PAIP-1; Short=Paip1 protein; Short=Poly(A)-binding protein-interacting protein 1; AltName: Full=XlPaip1
down	Ityp05068	1325.25	1324.75	-11.372	0.998752	-1324.8	0.5	---NA---
	Ityp21073	240.449	128.565	0.617945	0.836889	128.567	369.015	---NA---
down	Ityp12431	1303.03	1302.53	-11.3477	0.998722	-1302.58	0.5	MARK2_RATRecName: Full=Serine/threonine-protein kinase MARK2; AltName: Full=ELKL motif kinase 1; Short=EMK-1; AltName: Full=MAP/microtubule affinity-regulating kinase 2
	Ityp05856	499.151	113.707	-0.372956	0.723978	-113.708	385.444	NSE4A_HUMANRecName: Full=Non-structural maintenance of chromosomes element 4 homolog A; Short=NS4EA; Short=Non-SMC element 4 homolog A
	Ityp04523	495.976	171.193	-0.610793	0.841662	-171.194	324.784	PKHG4_HUMANRecName: Full=Puratrophin-1; AltName: Full=Pleckstrin homology domain-containing family G member 4; Short=PH domain-containing family G member 4; AltName: Full=Purkinje cell atrophy-associated protein 1
	Ityp05857	1226.05	591.217	0.567751	0.83519	591.218	1817.27	DJC25_DROMERecName: Full=DnaJ homolog subfamily C member 25 homolog
down	Ityp02345	1299.86	1299.36	-11.3441	0.998713	-1299.4	0.5	---NA---
	Ityp05858	1084.8	380.892	-0.623969	0.85413	-380.892	703.908	EI2BB_TAKRURecName: Full=Translation initiation factor eIF-2B subunit beta; AltName: Full=S20I15; AltName: Full=eIF-2B GDP-GTP exchange factor subunit beta
down	Ityp13028	408059	407901	-11.3349	1	-407901	157.969	VIT_ANTGRRecName: Full=Vitellogenin; Contains: RecName: Full=YP47; Contains: RecName: Full=YP160; Flags: Precursor
down	Ityp14508	1268.91	1268.41	-11.3094	0.998683	-1268.46	0.5	---NA---
down	Ityp10620	1214.15	1213.65	-11.2457	0.99857	-1213.7	0.5	BTG3_MOUSERecName: Full=Protein BTG3; AltName: Full=Abundant in neuroepithelium area protein; AltName: Full=BTG family member 3; AltName: Full=Protein Tob5
down	Ityp05411	1184.79	1184.29	-11.2104	0.998509	-1184.34	0.5	PRD_DROMERecName: Full=Segmentation protein paired
down	Ityp03936	1184.79	1184.29	-11.2104	0.998509	-1184.34	0.5	---NA---
down	Ityp02700	1170.5	1170	-11.1929	0.998487	-1170.06	0.5	SUN2_MOUSERecName: Full=SUN domain-containing protein 2; AltName: Full=Protein unc-84 homolog B; AltName: Full=Sad1/unc-84 protein-like 2
	Ityp05850	1781.55	670.126	0.460636	0.800413	670.126	2451.67	C560_CRIGRRecName: Full=Succinate dehydrogenase cytochrome b560 subunit, mitochondrial; AltName: Full=Integral membrane protein CII-3; AltName: Full=QPs-1; Short=QPs1; Flags: Precursor
down	Ityp19753	1160.19	1159.69	-11.1801	0.998479	-1159.74	0.5	PAL2_DROMERecName: Full=Peptidyl-alpha-hydroxyglycine alpha-amidating lyase 2; AltName: Full=Peptidylamidoglycolate lyase 2; Short=dPAL2; Flags: Precursor
down	Ityp04473	1125.27	1124.77	-11.1361	0.998422	-1124.83	0.5	LS14B_HUMANRecName: Full=Protein LSM14 homolog B; AltName: Full=Protein FAM61B; AltName: Full=RNA-associated protein 55B; Short=hRAP55B
down	Ityp17052	1117.34	1116.84	-11.1258	0.998409	-1116.89	0.5	CORT_HELMERecName: Full=Protein cortex
down	Ityp19615	1115.75	1115.25	-11.1238	0.998409	-1115.3	0.5	DRI_DROMERecName: Full=Protein dead ringer; AltName: Full=Protein retained
	Ityp21087	129.351	100.652	0.830361	0.865541	100.655	230.002	SMIM4_DROMERecName: Full=Small integral membrane protein 4
down	Ityp01766	1097.5	1097	-11.1	0.998335	-1097.05	0.5	UBP31_HUMANRecName: Full=Ubiquitin carboxyl-terminal hydrolase 31; AltName: Full=Deubiquitinating enzyme 31; AltName: Full=Ubiquitin thioesterase 31; AltName: Full=Ubiquitin-specific-processing protease 31
down	Ityp15798	1059.41	1058.91	-11.049	0.998222	-1058.96	0.5	---NA---
	Ityp21082	397.575	10.6162	0.0380182	0.188128	10.6163	408.191	BRI3_HUMANRecName: Full=Brain protein I3; AltName: Full=pRGR2
	Ityp21083	25.394	11.2547	0.529276	0.492849	11.2672	36.6487	CSAD_HUMANRecName: Full=Cysteine sulfinic acid decarboxylase; AltName: Full=Aspartate 1-decarboxylase; AltName: Full=Cysteine-sulfinate decarboxylase; AltName: Full=Sulfinoalanine decarboxylase
down	Ityp11239	1014.17	1013.67	-10.9861	0.99807	-1013.73	0.5	TLK2_DANRERecName: Full=Serine/threonine-protein kinase tousled-like 2; AltName: Full=PKU-alpha; AltName: Full=Tousled-like kinase 2
down	Ityp01150	1010.2	1009.7	-10.9804	0.998066	-1009.76	0.5	TOPRS_DROMERecName: Full=E3 ubiquitin-protein ligase Topors; AltName: Full=RING-type E3 ubiquitin transferase Topors; AltName: Full=SUMO1-protein E3 ligase Topors; AltName: Full=Topoisomerase I-binding RING finger protein; AltName: Full=Topoisomerase I-binding arginine/serine-rich protein; AltName: Full=dTopors
down	Ityp07219	1007.82	1007.32	-10.977	0.998066	-1007.38	0.5	Y9955_DICDIRecName: Full=Probable serine/threonine-protein kinase DDB_G0267514
down	Ityp10842	1006.24	1005.74	-10.9748	0.998061	-1005.8	0.5	---NA---
down	Ityp14697	1005.44	1004.94	-10.9736	0.998061	-1005	0.5	INSR_AEDAERecName: Full=Insulin-like receptor; Short=MIR; Contains: RecName: Full=Insulin-like receptor alpha chain; Contains: RecName: Full=Insulin-like receptor beta chain; Flags: Precursor
	Ityp03226	182.519	149.847	0.864724	0.880969	149.849	332.366	UDB13_RABITRecName: Full=UDP-glucuronosyltransferase 2B13; Short=UDPGT 2B13; AltName: Full=EGT10; Flags: Precursor
	Ityp04557	1652.2	631.088	-0.694248	0.871383	-631.088	1021.11	NOP53_DROMERecName: Full=Ribosome biogenesis protein NOP53
down	Ityp03742	966.559	966.059	-10.9167	0.997966	-966.121	0.5	DORS_DROMERecName: Full=Embryonic polarity protein dorsal
down	Ityp09142	948.307	947.807	-10.8892	0.997887	-947.87	0.5	SYT16_HUMANRecName: Full=Synaptotagmin-16; AltName: Full=Chr14Syt; AltName: Full=Synaptotagmin 14-like protein; AltName: Full=Synaptotagmin XIV-related protein
down	Ityp23754	929.262	928.762	-10.8599	0.9978	-928.825	0.5	H11_DROVIRecName: Full=Histone H1.1
	Ityp03228	30.1554	12.8121	0.51083	0.508194	12.8223	42.9675	LORF2_HUMANRecName: Full=LINE-1 retrotransposable element ORF2 protein; Short=ORF2p; Includes: RecName: Full=Reverse transcriptase; Includes: RecName: Full=Endonuclease
	Ityp04559	487.247	42.2636	0.120006	0.376939	42.2638	529.511	SUS_DROMERecName: Full=Protein suppressor of sable
	Ityp05887	73.0077	35.0953	-0.945377	0.785968	-35.108	37.9125	CAHZ_DANRERecName: Full=Carbonic anhydrase; AltName: Full=Carbonate dehydratase
down	Ityp04825	910.216	909.716	-10.8301	0.997705	-909.781	0.5	SPZ_DROMERecName: Full=Protein spaetzle; Contains: RecName: Full=Protein spaetzle C-106; Flags: Precursor
down	Ityp03799	880.061	879.561	-10.7815	0.997618	-879.627	0.5	SC16A_MOUSERecName: Full=Protein transport protein Sec16A; AltName: Full=SEC16 homolog A; Short=p250
	Ityp05888	784.833	548.422	0.764495	0.883938	548.423	1333.26	SRP19_DROMERecName: Full=Signal recognition particle 19 kDa protein; Short=SRP19
down	Ityp14368	861.809	861.309	-10.7512	0.99757	-861.376	0.5	C1139_DROMERecName: Full=Proton-coupled amino acid transporter-like protein CG1139
down	Ityp12123	849.112	848.612	-10.7298	0.997527	-848.68	0.5	---NA---
down	Ityp20543	844.35	843.85	-10.7217	0.997513	-843.918	0.5	FXL14_MOUSERecName: Full=F-box/LRR-repeat protein 14; AltName: Full=F-box and leucine-rich repeat protein 14
	Ityp04551	680.083	199.858	-0.502001	0.80556	-199.859	480.225	PRDM5_HUMANRecName: Full=PR domain zinc finger protein 5; AltName: Full=PR domain-containing protein 5
down	Ityp17861	841.176	840.676	-10.7163	0.997496	-840.744	0.5	---NA---
down	Ityp06070	821.337	820.837	-10.6818	0.997383	-820.907	0.5	PTN13_HUMANRecName: Full=Tyrosine-protein phosphatase non-receptor type 13; AltName: Full=Fas-associated protein-tyrosine phosphatase 1; Short=FAP-1; AltName: Full=PTP-BAS; AltName: Full=Protein-tyrosine phosphatase 1E; Short=PTP-E1; Short=hPTPE1; AltName: Full=Protein-tyrosine phosphatase PTPL1
	Ityp03221	194.423	84.8658	0.522559	0.787133	84.8674	279.289	CP4C1_BLADIRecName: Full=Cytochrome P450 4C1; AltName: Full=CYPIVC1
	Ityp04552	426.143	187.294	-0.835241	0.882473	-187.296	238.849	ERGI3_DANRERecName: Full=Endoplasmic reticulum-Golgi intermediate compartment protein 3
down	Ityp02813	818.163	817.663	-10.6762	0.997344	-817.733	0.5	---NA---
down	Ityp04578	805.466	804.966	-10.6537	0.997279	-805.036	0.5	CA2D4_HUMANRecName: Full=Voltage-dependent calcium channel subunit alpha-2/delta-4; AltName: Full=Voltage-gated calcium channel subunit alpha-2/delta-4; Contains: RecName: Full=Voltage-dependent calcium channel subunit alpha-2-4; Contains: RecName: Full=Voltage-dependent calcium channel subunit delta-4; Flags: Precursor
down	Ityp00020	803.879	803.379	-10.6508	0.997279	-803.449	0.5	PD5BB_XENLARecName: Full=Sister chromatid cohesion protein PDS5 homolog B-B; AltName: Full=Androgen-induced proliferation inhibitor B
down	Ityp12727	756.265	755.765	-10.5627	0.997018	-755.839	0.5	---NA---
down	Ityp13143	729.284	728.784	-10.5103	0.996853	-728.86	0.5	---NA---
down	Ityp11507	728.49	727.99	-10.5088	0.996853	-728.066	0.5	---NA---
	Ityp05884	172.203	40.7731	-0.389817	0.667145	-40.775	131.43	---NA---
down	Ityp10315	716.587	716.087	-10.485	0.996779	-716.164	0.5	SYNE1_HUMANRecName: Full=Nesprin-1; AltName: Full=Enaptin; AltName: Full=KASH domain-containing protein 1; Short=KASH1; AltName: Full=Myocyte nuclear envelope protein 1; Short=Myne-1; AltName: Full=Nuclear envelope spectrin repeat protein 1; AltName: Full=Synaptic nuclear envelope protein 1; Short=Syne-1
down	Ityp09329	711.825	711.325	-10.4754	0.996766	-711.403	0.5	SLAP1_CLOTHRecName: Full=Cell surface glycoprotein 1; AltName: Full=Outer layer protein B; AltName: Full=S-layer protein 1; Flags: Precursor
	Ityp15216	1678.38	515.735	-0.529657	0.825782	-515.735	1162.65	MA2B1_BOVINRecName: Full=Lysosomal alpha-mannosidase; Short=Laman; AltName: Full=Lysosomal acid alpha-mannosidase; AltName: Full=Mannosidase alpha class 2B member 1; AltName: Full=Mannosidase alpha-B; Contains: RecName: Full=Lysosomal alpha-mannosidase A peptide; Contains: RecName: Full=Lysosomal alpha-mannosidase B peptide; Contains: RecName: Full=Lysosomal alpha-mannosidase C peptide; Contains:…
down	Ityp05413	710.238	709.738	-10.4722	0.99674	-709.816	0.5	---NA---
down	Ityp03368	699.922	699.422	-10.4511	0.996683	-699.5	0.5	MPP5_HUMANRecName: Full=MAGUK p55 subfamily member 5
down	Ityp10270	689.606	689.106	-10.4296	0.996618	-689.185	0.5	SKY_DROMERecName: Full=GTPase-activating protein skywalker
down	Ityp00338	677.702	677.202	-10.4045	0.996553	-677.282	0.5	MYO7A_AEDAERecName: Full=Myosin-VIIa; AltName: Full=Protein crinkled
down	Ityp10240	674.528	674.028	-10.3977	0.996527	-674.108	0.5	E2F1_CHICKRecName: Full=Transcription factor E2F1; Short=E2F-1
	Ityp15221	30.1554	23.8366	-2.2547	0.793853	-23.943	6.31875	ZDH11_MOUSERecName: Full=Probable palmitoyltransferase ZDHHC11; AltName: Full=DHHC-containing protein 10; AltName: Full=Zinc finger DHHC domain-containing protein 11; Short=DHHC-11
down	Ityp17165	672.941	672.441	-10.3943	0.996518	-672.521	0.5	CNC_DROMERecName: Full=Segmentation protein cap'n'collar
down	Ityp08076	666.592	666.092	-10.3807	0.996461	-666.173	0.5	PSD1_RATRecName: Full=PH and SEC7 domain-containing protein 1; AltName: Full=Exchange factor for ADP-ribosylation factor guanine nucleotide factor 6; Short=Exchange factor for ARF6; AltName: Full=Exchange factor for ARF6 A; AltName: Full=Pleckstrin homology and SEC7 domain-containing protein 1
	Ityp15224	9563.22	4134.15	-0.816792	0.897035	-4134.15	5429.07	ANXB9_DROMERecName: Full=Annexin B9; AltName: Full=Annexin IX; AltName: Full=Annexin-9
down	Ityp21923	661.831	661.331	-10.3703	0.996435	-661.412	0.5	ZN543_HUMANRecName: Full=Zinc finger protein 543
down	Ityp10670	657.07	656.57	-10.3599	0.996414	-656.651	0.5	---NA---
down	Ityp02443	641.198	640.698	-10.3246	0.996301	-640.782	0.5	---NA---
	Ityp04546	272.192	95.267	-0.621487	0.826708	-95.269	176.925	RAD54_DROMERecName: Full=DNA repair and recombination protein RAD54-like; Short=DmRAD54; AltName: Full=Protein okra; AltName: Full=RAD54 DNA repair protein
down	Ityp20654	628.501	628.001	-10.2958	0.996214	-628.086	0.5	ELL2_HUMANRecName: Full=RNA polymerase II elongation factor ELL2
	Ityp03217	661.037	118.696	0.238249	0.601278	118.696	779.733	UD19_HUMANRecName: Full=UDP-glucuronosyltransferase 1-9; Short=UDPGT 1-9; Short=UGT1*9; Short=UGT1-09; Short=UGT1.9; AltName: Full=UDP-glucuronosyltransferase 1-I; Short=UGT-1I; Short=UGT1I; AltName: Full=UDP-glucuronosyltransferase 1A9; AltName: Full=lugP4; Flags: Precursor
down	Ityp12514	615.804	615.304	-10.2663	0.996109	-615.39	0.5	DHX15_MOUSERecName: Full=Pre-mRNA-splicing factor ATP-dependent RNA helicase DHX15; AltName: Full=DEAH box protein 15
	Ityp03216	48.4073	6.70358	-0.215049	0.305764	-6.70703	41.7037	TMTC2_DROMERecName: Full=Protein O-mannosyl-transferase TMTC2; AltName: Full=Transmembrane and TPR repeat-containing protein CG4341
	Ityp04547	719.761	292.502	0.491994	0.807664	292.502	1012.26	VPS29_MOUSERecName: Full=Vacuolar protein sorting-associated protein 29; AltName: Full=Vesicle protein sorting 29
down	Ityp15041	611.043	610.543	-10.2551	0.99607	-610.629	0.5	PUR1_DROMERecName: Full=Amidophosphoribosyltransferase; Short=ATase; AltName: Full=Glutamine phosphoribosylpyrophosphate amidotransferase; Short=GPAT; Flags: Precursor
	Ityp03218	15.8712	4.49751	-0.480709	0.305412	-4.52312	11.3737	CP4D2_DROMERecName: Full=Cytochrome P450 4d2; AltName: Full=CYPIVD2
down	Ityp08955	605.488	604.988	-10.242	0.996005	-605.075	0.5	COG1_DROMERecName: Full=Conserved oligomeric Golgi complex subunit 1; Short=COG complex subunit 1; AltName: Full=Component of oligomeric Golgi complex 1
down	Ityp17227	597.552	597.052	-10.2229	0.995935	-597.14	0.5	REQUA_XENLARecName: Full=Zinc finger protein ubi-d4 A; AltName: Full=Apoptosis response zinc finger protein A; AltName: Full=Protein requiem A; Short=xReq A
	Ityp04540	479.312	220.243	-0.88763	0.891819	-220.245	259.069	---NA---
down	Ityp02709	590.41	589.91	-10.2056	0.995883	-589.999	0.5	REPS1_MOUSERecName: Full=RalBP1-associated Eps domain-containing protein 1; AltName: Full=RalBP1-interacting protein 1
down	Ityp14191	584.855	584.355	-10.1919	0.995831	-584.444	0.5	KIBRA_DROVIRecName: Full=Protein kibra
down	Ityp15125	580.094	579.594	-10.1801	0.995783	-579.684	0.5	NEB1_RATRecName: Full=Neurabin-1; AltName: Full=Neurabin-I; AltName: Full=Neural tissue-specific F-actin-binding protein I; AltName: Full=PP1bp175; AltName: Full=Protein phosphatase 1 regulatory subunit 9A; AltName: Full=p180
	Ityp03212	421.382	138.302	-0.573919	0.81691	-138.303	283.08	PGDH_HUMANRecName: Full=15-hydroxyprostaglandin dehydrogenase
	Ityp04543	92.0532	55.8054	0.683678	0.805082	55.8096	147.859	---NA---
down	Ityp18715	580.094	579.594	-10.1801	0.995783	-579.684	0.5	TAKT_DROMERecName: Full=Protein takeout; Flags: Precursor
down	Ityp18469	579.301	578.801	-10.1782	0.995779	-578.89	0.5	BAZ2B_HUMANRecName: Full=Bromodomain adjacent to zinc finger domain protein 2B; AltName: Full=hWALp4
down	Ityp18710	575.333	574.833	-10.1683	0.995744	-574.923	0.5	OSP_DROMERecName: Full=Protein outspread
down	Ityp04468	567.397	566.897	-10.1482	0.995653	-566.988	0.5	RDGB_DROMERecName: Full=Protein retinal degeneration B; AltName: Full=Probable calcium transporter rdgB
	Ityp15228	105441	71286.3	0.745087	0.887841	71286.3	176728	GUN_PHACERecName: Full=Endoglucanase; AltName: Full=Cellulase; AltName: Full=Endo-1,4-beta-glucanase; Flags: Precursor
	Ityp17850	46.8202	39.1148	0.876114	0.797144	39.1246	85.9349	HYEP1_CTEFERecName: Full=Juvenile hormone epoxide hydrolase 1; AltName: Full=CfEH1; AltName: Full=Juvenile hormone epoxide hydrolase I; Short=JHEH I; AltName: Full=Juvenile hormone-specific epoxide hydrolase I
down	Ityp08645	560.255	559.755	-10.1299	0.99557	-559.847	0.5	RG190_DROMERecName: Full=Rho GTPase-activating protein 190; AltName: Full=Rho GTPase-activating protein of 190 kDa
down	Ityp20272	560.255	559.755	-10.1299	0.99557	-559.847	0.5	ACKL_DROMERecName: Full=Activated Cdc42 kinase-like; AltName: Full=Tyrosine-protein kinase PR2
	Ityp03247	700.716	430.34	0.690769	0.869114	430.34	1131.06	BCOR_MOUSERecName: Full=BCL-6 corepressor; Short=BCoR
down	Ityp02812	557.874	557.374	-10.1238	0.995536	-557.466	0.5	---NA---
down	Ityp06616	547.558	547.058	-10.0969	0.99544	-547.151	0.5	AXIN1_XENLARecName: Full=Axin-1; AltName: Full=Axis inhibition protein 1; Short=xAxin
down	Ityp10790	544.384	543.884	-10.0885	0.995409	-543.977	0.5	---NA---
down	Ityp06273	542.003	541.503	-10.0822	0.995383	-541.597	0.5	---NA---
	Ityp03242	2.38069	25.4218	3.54576	0.819714	25.6679	27.8025	PMEB_DICD3RecName: Full=Pectinesterase B; Short=PE B; AltName: Full=Pectin methylesterase B; Flags: Precursor
	Ityp04573	11547.9	1530.18	-0.205076	0.580873	-1530.18	10017.7	MPCP_MOUSERecName: Full=Phosphate carrier protein, mitochondrial; AltName: Full=Phosphate transport protein; Short=PTP; AltName: Full=Solute carrier family 25 member 3; Flags: Precursor
down	Ityp12253	536.448	535.948	-10.0673	0.995336	-536.043	0.5	---NA---
	Ityp04575	4110.65	1365.79	-0.582633	0.854986	-1365.79	2744.86	GBB1_DROMERecName: Full=Guanine nucleotide-binding protein subunit beta-1
down	Ityp08234	535.655	535.155	-10.0652	0.995336	-535.249	0.5	CNKR2_MOUSERecName: Full=Connector enhancer of kinase suppressor of ras 2; Short=Connector enhancer of KSR 2; AltName: Full=CNK homolog protein 2; Short=CNK2
	Ityp04577	466.615	136.776	-0.500472	0.79774	-136.777	329.839	ACKMT_XENLARecName: Full=ATP synthase subunit C lysine N-methyltransferase; AltName: Full=Protein N-lysine methyltransferase FAM173B
down	Ityp22191	534.861	534.361	-10.063	0.995323	-534.456	0.5	CO4A1_CAEELRecName: Full=Collagen alpha-1(IV) chain; Flags: Precursor
down	Ityp02185	531.687	531.187	-10.0544	0.995301	-531.282	0.5	L2GL_DROMERecName: Full=Lethal(2) giant larvae protein
	Ityp17855	30.9489	30.4489	-5.95182	0.853599	-31.0252	0.5	---NA---
	Ityp17858	19.8391	7.20157	-0.650634	0.424396	-7.2309	12.6375	---NA---
down	Ityp12365	530.1	529.6	-10.0501	0.995266	-529.695	0.5	---NA---
down	Ityp12383	522.958	522.458	-10.0306	0.995188	-522.554	0.5	RYR_DROMERecName: Full=Ryanodine receptor; AltName: Full=Ryanodine receptor 44F
	Ityp15200	477.725	231.293	-0.954995	0.895409	-231.295	246.431	Y1411_DROMERecName: Full=WD repeat-containing protein CG11141
down	Ityp11714	517.403	516.903	-10.0151	0.995123	-517	0.5	SF3B4_RATRecName: Full=Splicing factor 3B subunit 4
down	Ityp10272	517.403	516.903	-10.0151	0.995123	-517	0.5	USP_CHOFURecName: Full=Protein ultraspiracle homolog; AltName: Full=Nuclear receptor subfamily 2 group B member 4
	Ityp17864	22.2197	6.84648	0.387502	0.350752	6.85744	29.0662	TRP_DROMERecName: Full=Transient receptor potential protein
	Ityp03237	15.8712	15.3712	-4.98834	0.708729	-16.1604	0.5	TF212_SCHPORecName: Full=Transposon Tf2-12 polyprotein; AltName: Full=Retrotransposable element Tf2 155 kDa protein
	Ityp04568	560.255	243.054	-0.820686	0.885276	-243.055	317.201	TRET1_DROVIRecName: Full=Facilitated trehalose transporter Tret1
down	Ityp07386	515.816	515.316	-10.0107	0.995123	-515.413	0.5	---NA---
down	Ityp15137	511.054	510.554	-9.99733	0.995057	-510.652	0.5	SMG1_HUMANRecName: Full=Serine/threonine-protein kinase SMG1; Short=SMG-1; Short=hSMG-1; AltName: Full=61E3.4; AltName: Full=Lambda/iota protein kinase C-interacting protein; Short=Lambda-interacting protein
down	Ityp01999	509.467	508.967	-9.99285	0.995036	-509.065	0.5	---NA---
	Ityp04560	19.8391	24.3922	1.15672	0.767106	24.4196	44.2312	---NA---
	Ityp03231	26412.9	8767.32	0.413521	0.770162	8767.32	35180.2	CP6A2_DROMERecName: Full=Cytochrome P450 6a2; AltName: Full=CYPVIA2; AltName: Full=Cytochrome P450-B1
down	Ityp00453	503.912	503.412	-9.97703	0.994983	-503.511	0.5	CCNT1_PANTRRecName: Full=Cyclin-T1; Short=CycT1; Short=Cyclin-T
	Ityp03230	6609.58	45.6679	-0.0100027	0.130638	-45.6679	6563.91	CP6A2_DROMERecName: Full=Cytochrome P450 6a2; AltName: Full=CYPVIA2; AltName: Full=Cytochrome P450-B1
down	Ityp08237	502.325	501.825	-9.97248	0.994953	-501.924	0.5	MED12_DROMERecName: Full=Mediator of RNA polymerase II transcription subunit 12; AltName: Full=Mediator complex subunit 12; AltName: Full=Mediator complex subunit Kohtalo; AltName: Full=dTRAP230
down	Ityp14990	499.151	498.651	-9.96333	0.994923	-498.75	0.5	AAK1_BOVINRecName: Full=AP2-associated protein kinase 1; AltName: Full=Adaptor-associated kinase 1
down	Ityp08559	495.976	495.476	-9.95413	0.994901	-495.576	0.5	---NA---
down	Ityp12294	495.183	494.683	-9.95182	0.994901	-494.783	0.5	RHG19_HUMANRecName: Full=Rho GTPase-activating protein 19; AltName: Full=Rho-type GTPase-activating protein 19
	Ityp04563	0.5	28.5662	5.86127	0.841693	29.1613	29.0662	---NA---
down	Ityp11937	491.215	490.715	-9.94021	0.994857	-490.816	0.5	---NA---
	Ityp04565	407.891	85.635	-0.339977	0.69211	-85.6357	322.256	CDIPT_DROMERecName: Full=CDP-diacylglycerol--inositol 3-phosphatidyltransferase; Short=CDIPT; AltName: Full=Phosphatidylinositol synthase
down	Ityp21862	490.422	489.922	-9.93788	0.994836	-490.022	0.5	NCD_DROMERecName: Full=Protein claret segregational
down	Ityp01249	490.422	489.922	-9.93788	0.994836	-490.022	0.5	HLES_DROMERecName: Full=Protein hairless
down	Ityp00842	488.041	487.541	-9.93086	0.994827	-487.642	0.5	DRI_DROMERecName: Full=Protein dead ringer; AltName: Full=Protein retained
down	Ityp11699	477.725	477.225	-9.90004	0.994697	-477.327	0.5	GGNB2_DROMERecName: Full=Gametogenetin-binding protein 2-like
	Ityp15208	1233.99	303.993	0.317709	0.707507	303.993	1537.98	CDYL2_HUMANRecName: Full=Chromodomain Y-like protein 2; Short=CDY-like 2
	Ityp15251	278.54	250.971	0.926774	0.895849	250.972	529.511	RN180_PONABRecName: Full=E3 ubiquitin-protein ligase RNF180; AltName: Full=RING finger protein 180; AltName: Full=RING-type E3 ubiquitin transferase RNF180
down	Ityp04751	474.55	474.05	-9.89042	0.994653	-474.153	0.5	---NA---
	Ityp15253	3362.32	712.242	-0.343422	0.727226	-712.242	2650.08	CTL1_TORMARecName: Full=Choline transporter-like protein 1; AltName: Full=Solute carrier family 44 member 1
down	Ityp07864	468.995	468.495	-9.87343	0.994557	-468.599	0.5	PP16B_MOUSERecName: Full=Protein phosphatase 1 regulatory inhibitor subunit 16B; AltName: Full=CAAX box protein TIMAP; AltName: Full=TGF-beta-inhibited membrane-associated protein; Flags: Precursor
down	Ityp12231	468.995	468.495	-9.87343	0.994557	-468.599	0.5	BRD2_RATRecName: Full=Bromodomain-containing protein 2; AltName: Full=Protein RING3
	Ityp15256	674.528	255.591	0.463538	0.792606	255.592	930.119	RCC1_XENLARecName: Full=Regulator of chromosome condensation
down	Ityp12030	465.028	464.528	-9.86117	0.99451	-464.632	0.5	NELFA_DROMERecName: Full=Negative elongation factor A
down	Ityp18014	465.028	464.528	-9.86117	0.99451	-464.632	0.5	E75BA_DROMERecName: Full=Ecdysone-induced protein 75B, isoform A; Short=E75-B; AltName: Full=Nuclear receptor subfamily 1 group D member 3, isoform A
down	Ityp00745	464.234	463.734	-9.85871	0.994492	-463.839	0.5	KL98A_DROMERecName: Full=Kinesin-like protein Klp98A
down	Ityp08135	461.06	460.56	-9.84881	0.994457	-460.665	0.5	RFC1_DROMERecName: Full=Replication factor C subunit 1; AltName: Full=Activator 1 140 kDa subunit; AltName: Full=Activator 1 subunit 1; AltName: Full=Germline transcription factor 1; AltName: Full=Replication factor C large subunit
down	Ityp23719	459.473	458.973	-9.84384	0.994423	-459.078	0.5	H2A_PENVARecName: Full=Histone H2A
down	Ityp01294	459.473	458.973	-9.84384	0.994423	-459.078	0.5	ISL1_RATRecName: Full=Insulin gene enhancer protein ISL-1; Short=Islet-1
	Ityp03264	44.4395	26.3305	0.671295	0.700452	26.339	70.77	HHEX_PATMIRecName: Full=Hematopoietically-expressed homeobox protein HHEX homolog; Short=AmHEX; Short=Homeobox protein HEX; AltName: Full=HEX homeodomain transcription factor
down	Ityp14067	459.473	458.973	-9.84384	0.994423	-459.078	0.5	CAD_DROMERecName: Full=Homeotic protein caudal
down	Ityp12583	458.679	458.179	-9.84134	0.994423	-458.285	0.5	RU17_DROMERecName: Full=U1 small nuclear ribonucleoprotein 70 kDa; Short=U1 snRNP 70 kDa; Short=U1-70K; Short=snRNP70
	Ityp04594	730.077	343.37	-0.916808	0.898657	-343.371	386.707	TBG1_HUMANRecName: Full=Tubulin gamma-1 chain; AltName: Full=Gamma-1-tubulin; AltName: Full=Gamma-tubulin complex component 1; Short=GCP-1
down	Ityp21068	457.886	457.386	-9.83884	0.994392	-457.491	0.5	---NA---
	Ityp03265	665.005	79.8894	-0.184643	0.502695	-79.8896	585.116	FUR2_DROMERecName: Full=Furin-like protease 2; Short=Furin-2; Flags: Precursor
down	Ityp02040	456.298	455.798	-9.83383	0.994344	-455.904	0.5	GPRK1_DROMERecName: Full=G protein-coupled receptor kinase 1
down	Ityp16349	453.124	452.624	-9.82376	0.994284	-452.731	0.5	FOI_DROMERecName: Full=Zinc transporter foi; AltName: Full=Protein fear-of-intimacy; AltName: Full=Protein kastchen; Flags: Precursor
	Ityp04599	16.6648	16.1648	-5.05873	0.724083	-16.9379	0.5	ZN226_HUMANRecName: Full=Zinc finger protein 226
down	Ityp04101	452.331	451.831	-9.82123	0.994275	-451.937	0.5	NFRKB_MOUSERecName: Full=Nuclear factor related to kappa-B-binding protein; AltName: Full=DNA-binding protein R kappa-B
	Ityp03260	477.725	135.249	-0.480176	0.786515	-135.249	342.476	CRCM_HUMANRecName: Full=Colorectal mutant cancer protein; Short=Protein MCC
	Ityp15263	824.511	187.582	-0.372405	0.736029	-187.582	636.93	SMS2_RATRecName: Full=Phosphatidylcholine:ceramide cholinephosphotransferase 2; AltName: Full=Sphingomyelin synthase 2
	Ityp15265	39.6781	29.8281	0.808798	0.745049	29.839	69.5062	---NA---
down	Ityp13484	446.776	446.276	-9.80341	0.994201	-446.383	0.5	RLIP_DROMERecName: Full=RalA-binding protein 1; Short=RalBP1; AltName: Full=Ral-interacting protein 1
down	Ityp14266	443.601	443.101	-9.79312	0.994171	-443.21	0.5	BEST2_MOUSERecName: Full=Bestrophin-2; AltName: Full=Vitelliform macular dystrophy 2-like protein 1
	Ityp15268	1341.12	343.457	0.328948	0.715489	343.457	1684.58	PP4R1_HUMANRecName: Full=Serine/threonine-protein phosphatase 4 regulatory subunit 1
down	Ityp14625	440.427	439.927	-9.78276	0.994127	-440.036	0.5	ANS1A_HUMANRecName: Full=Ankyrin repeat and SAM domain-containing protein 1A; AltName: Full=Odin
down	Ityp11972	437.253	436.753	-9.77232	0.994079	-436.862	0.5	L2DTL_DROMERecName: Full=Protein lethal(2)denticleless; AltName: Full=Protein DTL83
down	Ityp08518	433.285	432.785	-9.75917	0.994018	-432.895	0.5	REST_RATRecName: Full=RE1-silencing transcription factor; AltName: Full=Neural-restrictive silencer factor
	Ityp15260	459.473	176.393	-0.69877	0.859894	-176.394	283.08	ZN157_HUMANRecName: Full=Zinc finger protein 157; AltName: Full=Zinc finger protein HZF22
	Ityp15261	38.8846	38.3846	-6.28113	0.889571	-38.8951	0.5	CD047_HUMANRecName: Full=UPF0602 protein C4orf47
down	Ityp14716	430.904	430.404	-9.75122	0.993988	-430.515	0.5	PLCG1_MOUSERecName: Full=1-phosphatidylinositol 4,5-bisphosphate phosphodiesterase gamma-1; AltName: Full=Phosphoinositide phospholipase C-gamma-1; AltName: Full=Phospholipase C-gamma-1; Short=PLC-gamma-1
	Ityp03250	61.1043	8.02684	-0.203175	0.329482	-8.02941	53.0775	---NA---
	Ityp04581	649.928	267.012	-0.763251	0.877695	-267.013	382.916	CLCN2_DROMERecName: Full=Chloride channel protein 2; Short=ClC-2; Short=DmClC-2; AltName: Full=Chloride channel-a
down	Ityp15953	423.762	423.262	-9.72711	0.993866	-423.374	0.5	LPHN_DROANRecName: Full=Latrophilin Cirl
down	Ityp07425	422.175	421.675	-9.7217	0.993823	-421.787	0.5	BAB2_DROMERecName: Full=Protein bric-a-brac 2
	Ityp03252	69.8335	31.921	-0.881246	0.763289	-31.9332	37.9125	---NA---
	Ityp03255	855.46	99.9341	0.159396	0.4733	99.9342	955.394	CAF1A_CHICKRecName: Full=Chromatin assembly factor 1 subunit A; Short=CAF-1 subunit A; AltName: Full=Chromatin assembly factor I p150 subunit; Short=CAF-I 150 kDa subunit; Short=CAF-I p150
down	Ityp21658	421.382	420.882	-9.71898	0.993814	-420.994	0.5	TISB_MOUSERecName: Full=mRNA decay activator protein ZFP36L1; AltName: Full=Butyrate response factor 1; AltName: Full=TPA-induced sequence 11b; AltName: Full=Zinc finger protein 36, C3H1 type-like 1; Short=ZFP36-like 1
down	Ityp05881	418.207	417.707	-9.70807	0.993732	-417.82	0.5	AMMR1_HUMANRecName: Full=AMME syndrome candidate gene 1 protein
	Ityp03257	24.6004	10.6992	-0.82347	0.518132	-10.7308	13.9012	---NA---
down	Ityp17215	417.414	416.914	-9.70533	0.993705	-417.027	0.5	CECR2_HUMANRecName: Full=Cat eye syndrome critical region protein 2
down	Ityp13353	415.827	415.327	-9.69984	0.993692	-415.44	0.5	LARP1_HUMANRecName: Full=La-related protein 1; AltName: Full=La ribonucleoprotein domain family member 1
down	Ityp13600	413.446	412.946	-9.69156	0.993627	-413.06	0.5	FBX11_MOUSERecName: Full=F-box only protein 11
	Ityp17892	5923.15	4057.94	0.752833	0.887637	4057.94	9981.09	REEP5_BOVINRecName: Full=Receptor expression-enhancing protein 5
down	Ityp23703	411.859	411.359	-9.68601	0.993614	-411.473	0.5	H11_DROVIRecName: Full=Histone H1.1
down	Ityp04301	409.478	408.978	-9.67764	0.993566	-409.093	0.5	TAOK1_RATRecName: Full=Serine/threonine-protein kinase TAO1; AltName: Full=Thousand and one amino acid protein 1
down	Ityp07967	409.478	408.978	-9.67764	0.993566	-409.093	0.5	TAF3_MOUSERecName: Full=Transcription initiation factor TFIID subunit 3; AltName: Full=140 kDa TATA box-binding protein-associated factor; AltName: Full=TBP-associated factor 3; AltName: Full=Transcription initiation factor TFIID 140 kDa subunit; Short=TAF(II)140; Short=TAF140; Short=TAFII-140; Short=TAFII140
	Ityp03284	1295.09	386.956	0.377164	0.751048	386.957	1682.05	CBPC5_XENTRRecName: Full=Cytosolic carboxypeptidase-like protein 5; AltName: Full=ATP/GTP-binding protein-like 5
down	Ityp07231	407.098	406.598	-9.66923	0.993523	-406.712	0.5	TCPA_DROMERecName: Full=T-complex protein 1 subunit alpha; Short=TCP-1-alpha; AltName: Full=CCT-alpha; AltName: Full=Chaperonin containing TCP1 subunit 1
down	Ityp08307	407.098	406.598	-9.66923	0.993523	-406.712	0.5	---NA---
	Ityp03285	164.267	16.4487	0.137679	0.356581	16.4493	180.716	---NA---
down	Ityp15879	404.717	404.217	-9.66077	0.993453	-404.332	0.5	CERK1_HUMANRecName: Full=Ceramide kinase; Short=hCERK; AltName: Full=Acylsphingosine kinase; AltName: Full=Lipid kinase 4; Short=LK4
down	Ityp07424	404.717	404.217	-9.66077	0.993453	-404.332	0.5	MTH1_DROMERecName: Full=Probable G-protein coupled receptor Mth-like 1; AltName: Full=Protein methuselah-like 1; Flags: Precursor
	Ityp16568	3.17425	34.7382	3.57819	0.873218	34.922	37.9125	---NA---
down	Ityp05770	403.923	403.423	-9.65794	0.993436	-403.539	0.5	---NA---
down	Ityp12085	403.923	403.423	-9.65794	0.993436	-403.539	0.5	---NA---
down	Ityp07798	402.336	401.836	-9.65226	0.993388	-401.952	0.5	JPH1_RABITRecName: Full=Junctophilin-1; Short=JP-1; AltName: Full=Junctophilin type 1; AltName: Full=Mitsugumin-72; Short=Mg72
down	Ityp13473	401.543	401.043	-9.64941	0.993388	-401.159	0.5	CRJ35_CRYJARecName: Full=Pathogenesis-related thaumatin-like protein 3.5; AltName: Allergen=Cry j 3.5; Flags: Precursor
	Ityp15246	658.657	218.872	-0.582729	0.842771	-218.873	439.785	LYAR_HUMANRecName: Full=Cell growth-regulating nucleolar protein
down	Ityp06031	397.575	397.075	-9.63508	0.993284	-397.192	0.5	PGDH_CAVPORecName: Full=15-hydroxyprostaglandin dehydrogenase
down	Ityp01009	395.988	395.488	-9.62931	0.99324	-395.605	0.5	MCFD2_HUMANRecName: Full=Multiple coagulation factor deficiency protein 2; AltName: Full=Neural stem cell-derived neuronal survival protein; Flags: Precursor
down	Ityp10866	394.401	393.901	-9.62352	0.993219	-394.018	0.5	AWH_DROMERecName: Full=LIM/homeobox protein Awh; AltName: Full=Protein arrowhead
down	Ityp00953	393.607	393.107	-9.62061	0.993219	-393.225	0.5	PTRO_DROMERecName: Full=Patronin; AltName: Full=Short spindle protein 4
down	Ityp04015	389.639	389.139	-9.60599	0.993132	-389.258	0.5	AREL1_MOUSERecName: Full=Apoptosis-resistant E3 ubiquitin protein ligase 1; AltName: Full=Apoptosis-resistant HECT-type E3 ubiquitin transferase 1
	Ityp03270	604.695	235.68	-0.712528	0.865723	-235.681	369.015	GILT1_DROMERecName: Full=GILT-like protein 1; Flags: Precursor
down	Ityp01172	388.052	387.552	-9.60011	0.993075	-387.671	0.5	RFX5_HUMANRecName: Full=DNA-binding protein RFX5; AltName: Full=Regulatory factor X 5
	Ityp15299	22.2197	18.2202	0.86394	0.654764	18.2407	40.44	GVQW3_HUMANRecName: Full=Protein GVQW3; AltName: Full=GVQW motif-containing protein 3
down	Ityp10200	387.258	386.758	-9.59715	0.993053	-386.878	0.5	LRCH1_HUMANRecName: Full=Leucine-rich repeat and calponin homology domain-containing protein 1; AltName: Full=Calponin homology domain-containing protein 1; AltName: Full=Neuronal protein 81; Short=NP81
down	Ityp08180	385.671	385.171	-9.59123	0.993032	-385.291	0.5	AMRA1_HUMANRecName: Full=Activating molecule in BECN1-regulated autophagy protein 1
down	Ityp04036	383.291	382.791	-9.58229	0.992975	-382.911	0.5	KRAF1_DROMERecName: Full=Raf homolog serine/threonine-protein kinase Raf; Short=D-Raf; Short=dRAF-1; AltName: Full=Protein pole-hole
down	Ityp05978	378.529	378.029	-9.56426	0.992853	-378.15	0.5	---NA---
down	Ityp02437	376.942	376.442	-9.5582	0.99281	-376.563	0.5	---NA---
down	Ityp01760	375.355	374.855	-9.55211	0.992762	-374.977	0.5	---NA---
	Ityp03299	471.376	54.3388	-0.176702	0.488667	-54.3391	417.037	LRK1_CAEELRecName: Full=Leucine-rich repeat serine/threonine-protein kinase 1; AltName: Full=Leucine-rich repeats, ras-like domain, kinase protein 1; AltName: Full=PARK8-related kinase
down	Ityp04287	374.561	374.061	-9.54906	0.992762	-374.183	0.5	AN13C_HUMANRecName: Full=Ankyrin repeat domain-containing protein 13C
down	Ityp20690	374.561	374.061	-9.54906	0.992762	-374.183	0.5	SYTL5_HUMANRecName: Full=Synaptotagmin-like protein 5
down	Ityp15905	367.419	366.919	-9.52128	0.992575	-367.043	0.5	---NA---
down	Ityp20297	365.039	364.539	-9.51191	0.992532	-364.663	0.5	GNAQ_HOMAMRecName: Full=Guanine nucleotide-binding protein G(q) subunit alpha; AltName: Full=Guanine nucleotide-binding protein alpha-q
down	Ityp14641	363.452	362.952	-9.50562	0.992475	-363.076	0.5	CAND_DROMERecName: Full=Calpain-D; AltName: Full=Calcium-activated neutral proteinase D; Short=CANP D; AltName: Full=Small optic lobes protein
	Ityp11705	455.505	202.755	-0.849756	0.886346	-202.757	252.75	FBX21_PONABRecName: Full=F-box only protein 21
down	Ityp03939	361.071	360.571	-9.49614	0.992445	-360.696	0.5	YETS2_HUMANRecName: Full=YEATS domain-containing protein 2
down	Ityp18660	359.484	358.984	-9.48978	0.992371	-359.109	0.5	KRUP_DROMERecName: Full=Protein krueppel
down	Ityp17340	357.897	357.397	-9.4834	0.992358	-357.522	0.5	CTDS1_HUMANRecName: Full=Carboxy-terminal domain RNA polymerase II polypeptide A small phosphatase 1; AltName: Full=Nuclear LIM interactor-interacting factor 3; Short=NLI-IF; Short=NLI-interacting factor 3; AltName: Full=Small C-terminal domain phosphatase 1; Short=SCP1; Short=Small CTD phosphatase 1
down	Ityp03910	357.897	357.397	-9.4834	0.992358	-357.522	0.5	---NA---
down	Ityp17151	355.516	355.016	-9.47377	0.992301	-355.142	0.5	HMDH_BLAGERecName: Full=3-hydroxy-3-methylglutaryl-coenzyme A reductase; Short=HMG-CoA reductase
	Ityp15274	333.296	29.3998	0.121956	0.363037	29.4001	362.696	AASD1_HUMANRecName: Full=Alanyl-tRNA editing protein Aarsd1; AltName: Full=Alanyl-tRNA synthetase domain-containing protein 1
	Ityp15275	34.1232	33.6232	-6.09268	0.869131	-34.1707	0.5	RS28_DROMERecName: Full=40S ribosomal protein S28
down	Ityp07037	354.722	354.222	-9.47055	0.992284	-354.349	0.5	TTC14_DROMERecName: Full=Tetratricopeptide repeat protein 14 homolog; Short=TPR repeat protein 14 homolog
down	Ityp01475	353.135	352.635	-9.46408	0.992249	-352.762	0.5	NEMF_DROMERecName: Full=Nuclear export mediator factor NEMF homolog; AltName: Full=Protein Caliban
	Ityp15278	287.27	24.4098	-0.128112	0.370492	-24.4101	262.86	GALT_MOUSERecName: Full=Galactose-1-phosphate uridylyltransferase; Short=Gal-1-P uridylyltransferase; AltName: Full=UDP-glucose--hexose-1-phosphate uridylyltransferase
down	Ityp15269	350.755	350.255	-9.45432	0.992193	-350.382	0.5	PP4R1_MOUSERecName: Full=Serine/threonine-protein phosphatase 4 regulatory subunit 1
down	Ityp05976	350.755	350.255	-9.45432	0.992193	-350.382	0.5	---NA---
down	Ityp07895	349.167	348.667	-9.44778	0.99214	-348.795	0.5	S35A3_CANFARecName: Full=UDP-N-acetylglucosamine transporter; AltName: Full=Golgi UDP-GlcNAc transporter; AltName: Full=Solute carrier family 35 member A3
down	Ityp14360	348.374	347.874	-9.44449	0.99211	-348.002	0.5	TOR1A_HUMANRecName: Full=Torsin-1A; AltName: Full=Dystonia 1 protein; AltName: Full=Torsin ATPase-1A; AltName: Full=Torsin family 1 member A; Flags: Precursor
	Ityp15287	720.555	149.34	-0.335075	0.709981	-149.34	571.215	GFOD2_HUMANRecName: Full=Glucose-fructose oxidoreductase domain-containing protein 2; Flags: Precursor
	Ityp15288	690.399	563.24	0.860619	0.897209	563.241	1253.64	FKB14_HUMANRecName: Full=Peptidyl-prolyl cis-trans isomerase FKBP14; Short=PPIase FKBP14; AltName: Full=22 kDa FK506-binding protein; Short=22 kDa FKBP; Short=FKBP-22; AltName: Full=FK506-binding protein 14; Short=FKBP-14; AltName: Full=Rotamase; Flags: Precursor
down	Ityp23798	347.58	347.08	-9.4412	0.99211	-347.209	0.5	SIAH1_HUMANRecName: Full=E3 ubiquitin-protein ligase SIAH1; AltName: Full=RING-type E3 ubiquitin transferase SIAH1; AltName: Full=Seven in absentia homolog 1; Short=Siah-1; AltName: Full=Siah-1a
down	Ityp16346	347.58	347.08	-9.4412	0.99211	-347.209	0.5	NCOA6_HUMANRecName: Full=Nuclear receptor coactivator 6; AltName: Full=Activating signal cointegrator 2; Short=ASC-2; AltName: Full=Amplified in breast cancer protein 3; AltName: Full=Cancer-amplified transcriptional coactivator ASC-2; AltName: Full=Nuclear receptor coactivator RAP250; Short=NRC RAP250; AltName: Full=Nuclear receptor-activating protein, 250 kDa; AltName: Full=Peroxisome prolifera…
down	Ityp01457	346.787	346.287	-9.43791	0.992088	-346.415	0.5	SMAD3_CHICKRecName: Full=Mothers against decapentaplegic homolog 3; Short=MAD homolog 3; Short=Mad3; Short=Mothers against DPP homolog 3; AltName: Full=SMAD family member 3; Short=SMAD 3; Short=Smad3
	Ityp15283	449.156	358.379	0.846308	0.893358	358.38	807.536	RCL1_DROMERecName: Full=Probable RNA 3'-terminal phosphate cyclase-like protein
down	Ityp15932	346.787	346.287	-9.43791	0.992088	-346.415	0.5	RYK2_DROMERecName: Full=Tyrosine-protein kinase Dnt; AltName: Full=Protein doughnut; Flags: Precursor
down	Ityp03773	341.232	340.732	-9.41461	0.991871	-340.862	0.5	LIPA1_HUMANRecName: Full=Liprin-alpha-1; AltName: Full=LAR-interacting protein 1; Short=LIP-1; AltName: Full=Protein tyrosine phosphatase receptor type f polypeptide-interacting protein alpha-1; Short=PTPRF-interacting protein alpha-1
down	Ityp04115	339.645	339.145	-9.40788	0.991832	-339.275	0.5	---NA---
down	Ityp14481	338.058	337.558	-9.40113	0.991771	-337.688	0.5	DYIN_DROMERecName: Full=Cytoplasmic dynein 1 intermediate chain; Short=DH IC; AltName: Full=Dynein intermediate chain, cytosolic; AltName: Full=Protein short wing
down	Ityp14452	334.883	334.383	-9.38751	0.99171	-334.515	0.5	STAR_DROMERecName: Full=Protein Star
down	Ityp00476	331.709	331.209	-9.37377	0.991623	-331.342	0.5	---NA---
down	Ityp05287	330.122	329.622	-9.36686	0.991571	-329.755	0.5	NCOR2_HUMANRecName: Full=Nuclear receptor corepressor 2; Short=N-CoR2; AltName: Full=CTG repeat protein 26; AltName: Full=SMAP270; AltName: Full=Silencing mediator of retinoic acid and thyroid hormone receptor; Short=SMRT; AltName: Full=T3 receptor-associating factor; Short=TRAC; AltName: Full=Thyroid-, retinoic-acid-receptor-associated corepressor
down	Ityp00261	330.122	329.622	-9.36686	0.991571	-329.755	0.5	AT8B2_HUMANRecName: Full=Phospholipid-transporting ATPase ID; AltName: Full=ATPase class I type 8B member 2; AltName: Full=P4-ATPase flippase complex alpha subunit ATP8B2
	Ityp10401	1711.71	546.537	-0.554893	0.83146	-546.538	1165.18	AP1G1_HUMANRecName: Full=AP-1 complex subunit gamma-1; AltName: Full=Adaptor protein complex AP-1 subunit gamma-1; AltName: Full=Adaptor-related protein complex 1 subunit gamma-1; AltName: Full=Clathrin assembly protein complex 1 gamma-1 large chain; AltName: Full=Gamma1-adaptin; AltName: Full=Golgi adaptor HA1/AP1 adaptin subunit gamma-1
down	Ityp23667	328.535	328.035	-9.3599	0.991536	-328.168	0.5	---NA---
down	Ityp08873	328.535	328.035	-9.3599	0.991536	-328.168	0.5	DDB1_XENLARecName: Full=DNA damage-binding protein 1; AltName: Full=Damage-specific DNA-binding protein 1
	Ityp11733	88.879	23.164	-0.435621	0.613732	-23.1681	65.715	PGP_BOVINRecName: Full=Glycerol-3-phosphate phosphatase; Short=G3PP; AltName: Full=Aspartate-based ubiquitous Mg(2+)-dependent phosphatase; Short=AUM; AltName: Full=Phosphoglycolate phosphatase; Short=PGP
down	Ityp01704	327.741	327.241	-9.35641	0.991506	-327.375	0.5	RHBL3_HUMANRecName: Full=Rhomboid-related protein 3; AltName: Full=Ventrhoid transmembrane protein
	Ityp11730	775.31	127.007	-0.258105	0.631716	-127.007	648.303	PRP31_DANRERecName: Full=U4/U6 small nuclear ribonucleoprotein Prp31; AltName: Full=Pre-mRNA-processing factor 31
	Ityp11731	792.769	87.5968	-0.168925	0.488572	-87.597	705.172	ACY1_MOUSERecName: Full=Aminoacylase-1; Short=ACY-1; AltName: Full=N-acyl-L-amino-acid amidohydrolase
	Ityp09404	417.414	205.615	0.577819	0.841788	205.615	623.028	TSAL_GEOSLRecName: Full=L-threonine ammonia-lyase; AltName: Full=L-serine ammonia-lyase; AltName: Full=Threonine/serine ammonia-lyase
	Ityp10400	503.912	237.909	0.557899	0.825748	237.909	741.821	ARFRP_BOVINRecName: Full=ADP-ribosylation factor-related protein 1; Short=ARF-related protein 1
down	Ityp12843	326.948	326.448	-9.35292	0.99148	-326.582	0.5	DCPS_BOVINRecName: Full=m7GpppX diphosphatase; AltName: Full=DCS-1; AltName: Full=Decapping scavenger enzyme; AltName: Full=Hint-related 7meGMP-directed hydrolase; AltName: Full=Histidine triad nucleotide-binding protein 5; AltName: Full=Histidine triad protein member 5; Short=HINT-5; AltName: Full=Scavenger mRNA-decapping enzyme DcpS
down	Ityp01659	322.98	322.48	-9.3353	0.991354	-322.615	0.5	RPGP1_HUMANRecName: Full=Rap1 GTPase-activating protein 1; Short=Rap1GAP; Short=Rap1GAP1
down	Ityp13068	322.186	321.686	-9.33175	0.99131	-321.822	0.5	DUS10_MOUSERecName: Full=Dual specificity protein phosphatase 10; AltName: Full=Mitogen-activated protein kinase phosphatase 5; Short=MAP kinase phosphatase 5; Short=MKP-5
down	Ityp09458	318.219	317.719	-9.31387	0.991136	-317.855	0.5	DAN_DROPSRecName: Full=Protein distal antenna
down	Ityp10099	316.631	316.131	-9.30666	0.991106	-316.268	0.5	---NA---
down	Ityp15904	316.631	316.131	-9.30666	0.991106	-316.268	0.5	NKAIN_DROMERecName: Full=Sodium/potassium-transporting ATPase subunit beta-1-interacting protein; Short=Na(+)/K(+)-transporting ATPase subunit beta-1-interacting protein; Short=dNKAIN
down	Ityp07795	315.044	314.544	-9.29941	0.991028	-314.682	0.5	MCU_DANRERecName: Full=Calcium uniporter protein, mitochondrial; Flags: Precursor
down	Ityp22438	313.457	312.957	-9.29212	0.990936	-313.095	0.5	---NA---
	Ityp10407	1509.36	462.093	0.385323	0.758033	462.093	1971.45	FGGY_MOUSERecName: Full=FGGY carbohydrate kinase domain-containing protein
down	Ityp07658	310.283	309.783	-9.27744	0.99081	-309.922	0.5	ITIH4_HUMANRecName: Full=Inter-alpha-trypsin inhibitor heavy chain H4; Short=ITI heavy chain H4; Short=ITI-HC4; Short=Inter-alpha-inhibitor heavy chain 4; AltName: Full=Inter-alpha-trypsin inhibitor family heavy chain-related protein; Short=IHRP; AltName: Full=Plasma kallikrein sensitive glycoprotein 120; Short=Gp120; Short=PK-120; Contains: RecName: Full=70 kDa inter-alpha-trypsin inhibitor heav…
down	Ityp13952	306.315	305.815	-9.25887	0.990684	-305.955	0.5	ODO1_BOVINRecName: Full=2-oxoglutarate dehydrogenase, mitochondrial; AltName: Full=2-oxoglutarate dehydrogenase complex component E1; Short=OGDC-E1; AltName: Full=Alpha-ketoglutarate dehydrogenase; Flags: Precursor
down	Ityp08680	305.522	305.022	-9.25513	0.990684	-305.162	0.5	---NA---
down	Ityp13186	304.728	304.228	-9.25138	0.990645	-304.369	0.5	SHARK_DROMERecName: Full=Tyrosine-protein kinase Shark
down	Ityp05025	766.581	765.318	-9.24458	0.997087	-765.373	1.26375	SWM_DROMERecName: Full=Zinc finger protein swm; AltName: Full=Protein second mitotic wave missing
down	Ityp08079	302.347	301.847	-9.24006	0.990536	-301.989	0.5	STABP_RATRecName: Full=STAM-binding protein; AltName: Full=Associated molecule with the SH3 domain of STAM
down	Ityp01742	299.967	299.467	-9.22866	0.99048	-299.609	0.5	---NA---
	Ityp10414	949.894	15.6102	0.023516	0.151587	15.6102	965.504	VCP_APIMERecName: Full=Venom serine carboxypeptidase; AltName: Allergen=Api m 9; Flags: Precursor
down	Ityp03913	299.173	298.673	-9.22484	0.990449	-298.815	0.5	---NA---
	Ityp10410	5.55494	18.4563	2.11187	0.740523	18.5767	24.0112	---NA---
	Ityp11740	215.055	11.5918	-0.0799376	0.255773	-11.5921	203.464	---NA---
	Ityp10417	1562.52	889.149	0.649888	0.865641	889.149	2451.67	GLBL3_HUMANRecName: Full=Beta-galactosidase-1-like protein 3
down	Ityp11441	298.379	297.879	-9.221	0.990402	-298.022	0.5	FRL_DROMERecName: Full=Formin-like protein; AltName: Full=Formin related in leukocytes
down	Ityp12844	295.205	294.705	-9.20557	0.99031	-294.849	0.5	GEK_DROMERecName: Full=Serine/threonine-protein kinase Genghis Khan
	Ityp09423	121.415	40.3448	0.413907	0.672696	40.347	161.76	FSHR_CAIMORecName: Full=Follicle-stimulating hormone receptor; Short=FSH-R; AltName: Full=Follitropin receptor; Flags: Precursor
down	Ityp05345	295.205	294.705	-9.20557	0.99031	-294.849	0.5	---NA---
down	Ityp02540	295.205	294.705	-9.20557	0.99031	-294.849	0.5	KELC_ANOSTRecName: Full=Ring canal kelch homolog; AltName: Full=Kelch-like protein 1; Contains: RecName: Full=Kelch short protein
down	Ityp13081	292.825	292.325	-9.19389	0.990219	-292.469	0.5	PTP69_DROMERecName: Full=Tyrosine-protein phosphatase 69D; AltName: Full=Protein-tyrosine-phosphate phosphohydrolase; Short=DPTP; Flags: Precursor
	Ityp09428	28.5682	13.4033	-0.913668	0.584455	-13.4344	15.165	PYX_DROMERecName: Full=Transient receptor potential channel pyrexia
down	Ityp10150	291.237	290.737	-9.18605	0.990119	-290.882	0.5	KEAP1_PIGRecName: Full=Kelch-like ECH-associated protein 1; AltName: Full=Cytosolic inhibitor of Nrf2; Short=INrf2
down	Ityp10739	289.65	289.15	-9.17817	0.990097	-289.296	0.5	---NA---
down	Ityp15844	288.857	288.357	-9.17421	0.990063	-288.503	0.5	UBE2H_HUMANRecName: Full=Ubiquitin-conjugating enzyme E2 H; AltName: Full=(E3-independent) E2 ubiquitin-conjugating enzyme H; AltName: Full=E2 ubiquitin-conjugating enzyme H; AltName: Full=UbcH2; AltName: Full=Ubiquitin carrier protein H; AltName: Full=Ubiquitin-conjugating enzyme E2-20K; AltName: Full=Ubiquitin-protein ligase H
down	Ityp08653	284.889	284.389	-9.15426	0.989867	-284.536	0.5	---NA---
down	Ityp14598	280.921	280.421	-9.13402	0.98971	-280.57	0.5	INT7_CHICKRecName: Full=Integrator complex subunit 7; Short=Int7
down	Ityp01676	279.334	278.834	-9.12585	0.98965	-278.983	0.5	AUTS2_HUMANRecName: Full=Autism susceptibility gene 2 protein
down	Ityp16433	277.747	277.247	-9.11763	0.989606	-277.397	0.5	RHPN2_MOUSERecName: Full=Rhophilin-2; AltName: Full=GTP-Rho-binding protein 2
	Ityp11715	33.3296	7.11035	0.278977	0.34594	7.11582	40.44	RP25L_MOUSERecName: Full=Ribonuclease P protein subunit p25-like protein; Short=RNase P protein subunit-like p25; AltName: Full=Rpp25-like protein
down	Ityp05355	276.953	276.453	-9.1135	0.989554	-276.603	0.5	LIMK1_DROMERecName: Full=LIM domain kinase 1; Short=LIMK-1; AltName: Full=dLIMK
down	Ityp19609	276.16	275.66	-9.10936	0.989524	-275.81	0.5	---NA---
down	Ityp12191	273.779	273.279	-9.09687	0.989432	-273.43	0.5	TSN5_BOVINRecName: Full=Tetraspanin-5; Short=Tspan-5
down	Ityp22063	272.985	272.485	-9.09268	0.989411	-272.637	0.5	TM115_BOVINRecName: Full=Transmembrane protein 115
down	Ityp13653	271.398	270.898	-9.08427	0.989298	-271.051	0.5	PI51A_HUMANRecName: Full=Phosphatidylinositol 4-phosphate 5-kinase type-1 alpha; Short=PIP5K1-alpha; Short=PtdIns(4)P-5-kinase 1 alpha; AltName: Full=68 kDa type I phosphatidylinositol 4-phosphate 5-kinase alpha; AltName: Full=Phosphatidylinositol 4-phosphate 5-kinase type I alpha; Short=PIP5KIalpha
	Ityp23704	37437.1	15925.6	-0.799358	0.892549	-15925.6	21511.5	---NA---
down	Ityp19656	269.811	269.311	-9.07581	0.989276	-269.464	0.5	BMPR2_HUMANRecName: Full=Bone morphogenetic protein receptor type-2; Short=BMP type-2 receptor; Short=BMPR-2; AltName: Full=Bone morphogenetic protein receptor type II; Short=BMP type II receptor; Short=BMPR-II; Flags: Precursor
down	Ityp03818	268.224	267.724	-9.0673	0.989198	-267.878	0.5	EFMT2_DANRERecName: Full=EEF1A lysine methyltransferase 2; AltName: Full=Methyltransferase-like protein 10; AltName: Full=Protein-lysine N-methyltransferase mettl10
	Ityp11724	4531.24	1677.56	0.454408	0.798113	1677.56	6208.8	ENOF1_XENLARecName: Full=Mitochondrial enolase superfamily member 1; AltName: Full=L-fuconate dehydratase
down	Ityp03973	267.431	266.931	-9.06302	0.989132	-267.084	0.5	MSIR6_DROMERecName: Full=RNA-binding protein Musashi homolog Rbp6
down	Ityp19603	265.05	264.55	-9.05012	0.989028	-264.705	0.5	BIRC6_HUMANRecName: Full=Baculoviral IAP repeat-containing protein 6; AltName: Full=BIR repeat-containing ubiquitin-conjugating enzyme; Short=BRUCE; AltName: Full=RING-type E3 ubiquitin transferase BIRC6; AltName: Full=Ubiquitin-conjugating BIR domain enzyme apollon; Short=APOLLON
down	Ityp13206	265.05	264.55	-9.05012	0.989028	-264.705	0.5	OSA_DROMERecName: Full=Trithorax group protein osa; AltName: Full=Protein eyelid
down	Ityp14957	263.463	262.963	-9.04145	0.988967	-263.118	0.5	CUED2_DANRERecName: Full=CUE domain-containing protein 2
down	Ityp08198	261.876	261.376	-9.03274	0.988924	-261.532	0.5	NRL_HUMANRecName: Full=Neural retina-specific leucine zipper protein; Short=NRL
down	Ityp10190	261.876	261.376	-9.03274	0.988924	-261.532	0.5	PGBM_HUMANRecName: Full=Basement membrane-specific heparan sulfate proteoglycan core protein; Short=HSPG; AltName: Full=Perlecan; Short=PLC; Contains: RecName: Full=Endorepellin; Contains: RecName: Full=LG3 peptide; Flags: Precursor
down	Ityp12505	261.876	261.376	-9.03274	0.988924	-261.532	0.5	---NA---
down	Ityp02645	261.876	261.376	-9.03274	0.988924	-261.532	0.5	PDE11_DROMERecName: Full=Dual 3',5'-cyclic-AMP and -GMP phosphodiesterase 11; AltName: Full=cAMP and cGMP phosphodiesterase 11
down	Ityp01214	261.876	261.376	-9.03274	0.988924	-261.532	0.5	KIF4_XENLARecName: Full=Chromosome-associated kinesin KIF4; AltName: Full=Chromokinesin; AltName: Full=Chromosome-associated kinesin KLP1
down	Ityp05567	260.288	259.788	-9.02397	0.988841	-259.945	0.5	TSC2_HUMANRecName: Full=Tuberin; AltName: Full=Tuberous sclerosis 2 protein
	Ityp22424	18.2519	17.7519	-5.18998	0.738315	-18.4951	0.5	---NA---
	Ityp22425	44.4395	29.2745	-1.5511	0.816849	-29.3156	15.165	---NA---
	Ityp22427	23.0133	10.3758	-0.864758	0.521183	-10.4118	12.6375	OBSTE_DROMERecName: Full=Protein obstructor-E; Flags: Precursor
	Ityp22420	843.557	367.115	0.521251	0.819897	367.115	1210.67	---NA---
	Ityp22421	17.4584	9.08036	0.60418	0.469862	9.10044	26.5387	S17A5_SHEEPRecName: Full=Sialin; AltName: Full=Membrane glycoprotein SP55; AltName: Full=Sodium/sialic acid cotransporter; AltName: Full=Solute carrier family 17 member 5
down	Ityp05069	259.495	258.995	-9.01956	0.988785	-259.152	0.5	PIPNA_MOUSERecName: Full=Phosphatidylinositol transfer protein alpha isoform; Short=PI-TP-alpha; Short=PtdIns transfer protein alpha; Short=PtdInsTP alpha
down	Ityp13101	257.908	257.408	-9.01071	0.988758	-257.565	0.5	---NA---
	Ityp11770	322.186	30.2603	-0.142292	0.398344	-30.2606	291.926	MYRO1_BREBRRecName: Full=Myrosinase 1; AltName: Full=Beta-glucosidase 1; AltName: Full=Beta-thioglucosidase 1; AltName: Full=Beta-thioglucosidase glucohydrolase 1; AltName: Full=Sinigrinase 1; AltName: Full=Thioglucosidase 1
down	Ityp06914	257.114	256.614	-9.00627	0.988724	-256.772	0.5	SYTL4_MOUSERecName: Full=Synaptotagmin-like protein 4; AltName: Full=Exophilin-2; AltName: Full=Granuphilin
	Ityp08115	345.2	137.945	-0.736025	0.864576	-137.947	207.255	WRB_DANRERecName: Full=Tail-anchored protein insertion receptor WRB; AltName: Full=Tryptophan-rich basic protein; Short=WRB
down	Ityp05170	256.321	255.821	-9.00181	0.988693	-255.979	0.5	---NA---
	Ityp09445	1214.94	340.731	0.356651	0.738276	340.731	1555.68	ARP21_MOUSERecName: Full=cAMP-regulated phosphoprotein 21; Short=ARPP-21; AltName: Full=Regulator of calmodulin signaling; AltName: Full=Thymocyte cAMP-regulated phosphoprotein
down	Ityp16474	255.527	255.027	-8.99733	0.988693	-255.186	0.5	SIAH1_HUMANRecName: Full=E3 ubiquitin-protein ligase SIAH1; AltName: Full=RING-type E3 ubiquitin transferase SIAH1; AltName: Full=Seven in absentia homolog 1; Short=Siah-1; AltName: Full=Siah-1a
down	Ityp00192	253.146	252.646	-8.98383	0.988537	-252.806	0.5	FAT2_DROMERecName: Full=Fat-like cadherin-related tumor suppressor homolog; AltName: Full=Protein kugelei; Flags: Precursor
	Ityp11776	38.091	14.9865	0.47865	0.528799	14.9941	53.0775	LIPP_RABITRecName: Full=Pancreatic triacylglycerol lipase; Short=PL; Short=PTL; Short=Pancreatic lipase; Flags: Precursor
down	Ityp10029	250.766	250.266	-8.9702	0.988437	-250.426	0.5	W11B2_XENTRRecName: Full=Protein Wnt-11b-2; Flags: Precursor
	Ityp08119	3517.86	1363.17	-0.707217	0.876917	-1363.17	2154.69	HP1_DROVIRecName: Full=Heterochromatin protein 1; Short=HP1
	Ityp10442	1223.67	79.9802	-0.0975185	0.349122	-79.9803	1143.69	CHAD_RATRecName: Full=Chondroadherin; AltName: Full=Cartilage leucine-rich protein; Flags: Precursor
	Ityp11774	25.394	22.8665	-3.32871	0.794131	-23.1075	2.5275	TRPG_DROMERecName: Full=Transient receptor potential-gamma protein; Short=TRPgamma; AltName: Full=Transient receptor potential cation channel gamma
down	Ityp18426	250.766	250.266	-8.9702	0.988437	-250.426	0.5	NEO1_CHICKRecName: Full=Neogenin
down	Ityp19769	250.766	250.266	-8.9702	0.988437	-250.426	0.5	TB1RB_XENLARecName: Full=F-box-like/WD repeat-containing protein TBL1XR1-B; AltName: Full=Nuclear receptor corepressor/HDAC3 complex subunit TBLR1-B; AltName: Full=TBL1-related protein 1-B; AltName: Full=Transducin beta-like 1X-related homolog 1-B
	Ityp10441	92.0532	56.6683	-1.37933	0.898448	-56.685	35.385	T132C_MOUSERecName: Full=Transmembrane protein 132C; Flags: Precursor
	Ityp11775	27.7747	13.8734	-0.998557	0.62693	-13.9093	13.9012	LIPL_PIGRecName: Full=Lipoprotein lipase; Short=LPL; Flags: Precursor
down	Ityp01187	249.179	248.679	-8.96104	0.988319	-248.84	0.5	NOX5_HUMANRecName: Full=NADPH oxidase 5
down	Ityp23646	248.385	247.885	-8.95643	0.988276	-248.047	0.5	---NA---
	Ityp08116	659.45	301.809	-0.882752	0.894475	-301.811	357.641	S17A5_HUMANRecName: Full=Sialin; AltName: Full=H(+)/nitrate cotransporter; AltName: Full=H(+)/sialic acid cotransporter; Short=AST; AltName: Full=Membrane glycoprotein HP59; AltName: Full=Solute carrier family 17 member 5; AltName: Full=Vesicular H(+)/Aspartate-glutamate cotransporter
down	Ityp13019	248.385	247.885	-8.95643	0.988276	-248.047	0.5	CSCL2_MOUSERecName: Full=CSC1-like protein 2; AltName: Full=Transmembrane protein 63B
	Ityp09442	421.382	257.252	0.687505	0.863885	257.253	678.633	ANPRA_RATRecName: Full=Atrial natriuretic peptide receptor 1; AltName: Full=Atrial natriuretic peptide receptor type A; Short=ANP-A; Short=ANPR-A; Short=NPR-A; AltName: Full=Guanylate cyclase A; Short=GC-A; Flags: Precursor
	Ityp08110	1733.93	363.89	0.274845	0.656516	363.89	2097.82	MOT5_MOUSERecName: Full=Monocarboxylate transporter 5; Short=MCT 5
down	Ityp20476	246.004	245.504	-8.94254	0.988172	-245.667	0.5	PO23_POPJARecName: Full=Retrovirus-related Pol polyprotein from type-1 retrotransposable element R2; AltName: Full=Retrovirus-related Pol polyprotein from type I retrotransposable element R2; Includes: RecName: Full=Reverse transcriptase; Includes: RecName: Full=Endonuclease
down	Ityp09363	244.417	243.917	-8.9332	0.988037	-244.081	0.5	SAC1B_DANRERecName: Full=Phosphatidylinositide phosphatase SAC1-B; AltName: Full=Suppressor of actin mutations 1-like protein B
	Ityp22437	0.5	36.1487	6.19569	0.881929	36.6758	36.6487	---NA---
down	Ityp13439	243.624	243.124	-8.92851	0.988037	-243.288	0.5	FRM4B_HUMANRecName: Full=FERM domain-containing protein 4B; AltName: Full=GRP1-binding protein GRSP1
down	Ityp11689	241.243	240.743	-8.91434	0.987876	-240.908	0.5	CLIP4_RATRecName: Full=CAP-Gly domain-containing linker protein 4; AltName: Full=Restin-like protein 2
	Ityp21102	667.386	451.032	0.744866	0.88139	451.033	1118.42	CTCF_CHICKRecName: Full=Transcriptional repressor CTCF; AltName: Full=11-zinc finger protein; AltName: Full=CCCTC-binding factor; AltName: Full=CTCFL paralog
	Ityp10451	1501.42	121.234	0.112028	0.374774	121.234	1622.65	TGFR1_MOUSERecName: Full=TGF-beta receptor type-1; Short=TGFR-1; AltName: Full=ESK2; AltName: Full=Transforming growth factor-beta receptor type I; Short=TGF-beta receptor type I; Short=TbetaR-I; Flags: Precursor
down	Ityp15195	608.662	607.399	-8.91179	0.996031	-607.464	1.26375	CLOCK_DROMERecName: Full=Circadian locomoter output cycles protein kaput; AltName: Full=dCLOCK; AltName: Full=dPAS1
down	Ityp11726	240.449	239.949	-8.90959	0.987806	-240.115	0.5	DOCK1_MOUSERecName: Full=Dedicator of cytokinesis protein 1; AltName: Full=180 kDa protein downstream of CRK; Short=DOCK180
	Ityp22439	2.38069	31.7405	3.84122	0.858881	31.9721	34.1212	---NA---
down	Ityp00423	239.656	239.156	-8.90482	0.987806	-239.322	0.5	MACF1_RATRecName: Full=Microtubule-actin cross-linking factor 1; AltName: Full=Actin cross-linking family 7
down	Ityp00336	238.069	237.569	-8.89523	0.987715	-237.735	0.5	MYO7A_AEDAERecName: Full=Myosin-VIIa; AltName: Full=Protein crinkled
down	Ityp01771	237.275	236.775	-8.89042	0.98765	-236.942	0.5	CISH_CHICKRecName: Full=Cytokine-inducible SH2-containing protein; Short=CIS; AltName: Full=CIS-1; AltName: Full=Suppressor of cytokine signaling; Short=SOCS
down	Ityp13553	235.688	235.188	-8.88073	0.987611	-235.356	0.5	NSE1_DROMERecName: Full=Non-structural maintenance of chromosomes element 1 homolog; Short=Non-SMC element 1 homolog
	Ityp08103	799.911	653.401	0.861433	0.897983	653.401	1453.31	Y6693_DROMERecName: Full=J domain-containing protein CG6693
	Ityp09434	1023.7	175.72	-0.271692	0.647344	-175.72	847.976	SGF11_DROPERecName: Full=SAGA-associated factor 11 homolog
down	Ityp02548	235.688	235.188	-8.88073	0.987611	-235.356	0.5	---NA---
down	Ityp10614	235.688	235.188	-8.88073	0.987611	-235.356	0.5	---NA---
	Ityp10459	6.3485	25.2452	2.31515	0.812859	25.3512	31.5937	DMC1_HUMANRecName: Full=Meiotic recombination protein DMC1/LIM15 homolog
	Ityp11787	1265.73	32.3128	-0.0373088	0.200995	-32.3128	1233.42	LETM1_DROMERecName: Full=Mitochondrial proton/calcium exchanger protein; AltName: Full=Leucine zipper-EF-hand-containing transmembrane protein 1; Short=dLetm1; Flags: Precursor
down	Ityp16322	595.172	593.908	-8.87945	0.995905	-593.974	1.26375	---NA---
	Ityp11788	22.2197	21.7197	-5.47377	0.785229	-22.3989	0.5	IR25A_DROMERecName: Full=Ionotropic receptor 25a; Flags: Precursor
	Ityp08108	664.212	215.581	-0.566114	0.825682	-215.582	448.631	EI24_HUMANRecName: Full=Etoposide-induced protein 2.4 homolog; AltName: Full=p53-induced gene 8 protein
down	Ityp19672	234.894	234.394	-8.87587	0.987563	-234.562	0.5	RASA3_HUMANRecName: Full=Ras GTPase-activating protein 3; AltName: Full=GAP1(IP4BP); AltName: Full=Ins P4-binding protein
	Ityp08107	263.463	128.242	-0.962278	0.883911	-128.245	135.221	MOCS3_CULQURecName: Full=Adenylyltransferase and sulfurtransferase MOCS3; AltName: Full=Molybdenum cofactor synthesis protein 3; Includes: RecName: Full=Molybdopterin-synthase adenylyltransferase; AltName: Full=Adenylyltransferase MOCS3; AltName: Full=Sulfur carrier protein MOCS2A adenylyltransferase; Includes: RecName: Full=Molybdopterin-synthase sulfurtransferase; AltName: Full=Sulfur carrier p…
	Ityp10452	734.045	289.206	-0.722583	0.869314	-289.206	444.84	AIP_HUMANRecName: Full=AH receptor-interacting protein; Short=AIP; AltName: Full=Aryl-hydrocarbon receptor-interacting protein; AltName: Full=HBV X-associated protein 2; Short=XAP-2; AltName: Full=Immunophilin homolog ARA9
down	Ityp16465	234.101	233.601	-8.87099	0.987511	-233.769	0.5	---NA---
down	Ityp11119	234.101	233.601	-8.87099	0.987511	-233.769	0.5	---NA---
down	Ityp10783	233.307	232.807	-8.86609	0.98745	-232.976	0.5	M10L1_MOUSERecName: Full=RNA helicase Mov10l1; AltName: Full=Cardiac helicase activated by MEF2 protein; AltName: Full=Cardiac-specific RNA helicase; AltName: Full=Moloney leukemia virus 10-like protein 1 homolog; Short=MOV10-like protein 1 homolog
down	Ityp09017	3531.35	3523.77	-8.86333	0.999739	-3523.78	7.5825	ANLN_MOUSERecName: Full=Anillin
down	Ityp01095	232.514	232.014	-8.86117	0.98745	-232.183	0.5	ADA10_BOVINRecName: Full=Disintegrin and metalloproteinase domain-containing protein 10; Short=ADAM 10; AltName: Full=Kuzbanian protein homolog; AltName: Full=Mammalian disintegrin-metalloprotease; AltName: Full=Myelin-associated metalloproteinase; AltName: CD_antigen=CD156c; Flags: Precursor
	Ityp09431	31.7425	31.2425	-5.98834	0.85909	-31.8112	0.5	VKT1A_ANEVIRecName: Full=U-actitoxin-Avd3f; Short=U-AITX-Avd3f; AltName: Full=AsKC1a; Flags: Precursor
	Ityp09430	0.5	24.775	5.65964	0.812637	25.4132	25.275	---NA---
	Ityp22408	3.96781	31.4172	3.15672	0.857294	31.5754	35.385	TF21_SCHPORecName: Full=Transposon Tf2-1 polyprotein; AltName: Full=Retrotransposable element Tf2 155 kDa protein
	Ityp08137	599.14	129.025	-0.349879	0.714041	-129.025	470.115	RFC1_DROMERecName: Full=Replication factor C subunit 1; AltName: Full=Activator 1 140 kDa subunit; AltName: Full=Activator 1 subunit 1; AltName: Full=Germline transcription factor 1; AltName: Full=Replication factor C large subunit
down	Ityp10191	231.72	231.22	-8.85624	0.987385	-231.39	0.5	PGBM_MOUSERecName: Full=Basement membrane-specific heparan sulfate proteoglycan core protein; Short=HSPG; Contains: RecName: Full=Endorepellin; Contains: RecName: Full=LG3 peptide; Flags: Precursor
	Ityp11756	408.685	130.66	-0.555774	0.814132	-130.661	278.025	RBGPR_DROMERecName: Full=Rab3 GTPase-activating protein regulatory subunit
down	Ityp06239	231.72	231.22	-8.85624	0.987385	-231.39	0.5	---NA---
down	Ityp13146	231.72	231.22	-8.85624	0.987385	-231.39	0.5	ABHD8_XENLARecName: Full=Protein ABHD8; AltName: Full=Alpha/beta hydrolase domain-containing protein 8; Short=Abhydrolase domain-containing protein 8
down	Ityp16268	230.927	230.427	-8.85129	0.987324	-230.597	0.5	ARMC8_HUMANRecName: Full=Armadillo repeat-containing protein 8
down	Ityp00170	230.927	230.427	-8.85129	0.987324	-230.597	0.5	EXD_ANOGARecName: Full=Homeobox protein extradenticle
	Ityp11754	653.102	85.6785	-0.202882	0.536185	-85.6787	567.423	PXMP2_BOVINRecName: Full=Peroxisomal membrane protein 2
down	Ityp03384	230.927	230.427	-8.85129	0.987324	-230.597	0.5	P3C2B_HUMANRecName: Full=Phosphatidylinositol 4-phosphate 3-kinase C2 domain-containing subunit beta; Short=PI3K-C2-beta; Short=PtdIns-3-kinase C2 subunit beta; AltName: Full=C2-PI3K; AltName: Full=Phosphoinositide 3-kinase-C2-beta
	Ityp09465	3.17425	39.7932	3.75876	0.892684	39.9703	42.9675	---NA---
	Ityp10425	45.2331	25.0131	-1.1616	0.774961	-25.04	20.22	ZFP26_MOUSERecName: Full=Zinc finger protein 26; Short=Zfp-26; AltName: Full=Protein mKR3
down	Ityp23844	230.927	230.427	-8.85129	0.987324	-230.597	0.5	LST4_CAEELRecName: Full=Sorting nexin lst-4; AltName: Full=Lateral signaling target protein 4
	Ityp11752	1328.42	598.794	0.536804	0.829443	598.794	1927.22	CATLL_PHACERecName: Full=Cathepsin L-like proteinase; Flags: Precursor
down	Ityp02686	230.133	229.633	-8.84632	0.987267	-229.803	0.5	RHG20_MOUSERecName: Full=Rho GTPase-activating protein 20; AltName: Full=RA and RhoGAP domain-containing protein; Short=RARhoGAP; AltName: Full=Rho-type GTPase-activating protein 20
	Ityp08139	433.285	210.865	-0.962031	0.894275	-210.867	222.42	XXLT1_MOUSERecName: Full=Xyloside xylosyltransferase 1; AltName: Full=UDP-xylose:alpha-xyloside alpha-1,3-xylosyltransferase
down	Ityp03429	230.133	229.633	-8.84632	0.987267	-229.803	0.5	ZBT49_HUMANRecName: Full=Zinc finger and BTB domain-containing protein 49; AltName: Full=Zinc finger protein 509
down	Ityp12850	228.546	228.046	-8.83634	0.987211	-228.217	0.5	---NA---
down	Ityp12298	228.546	228.046	-8.83634	0.987211	-228.217	0.5	SUV92_CHICKRecName: Full=Histone-lysine N-methyltransferase SUV39H2; AltName: Full=Suppressor of variegation 3-9 homolog 2; Short=Su(var)3-9 homolog 2
	Ityp09469	941.165	352.258	-0.676408	0.866358	-352.259	588.907	CGRF1_MOUSERecName: Full=Cell growth regulator with RING finger domain protein 1; AltName: Full=Cell growth regulatory gene 19 protein
down	Ityp06293	228.546	228.046	-8.83634	0.987211	-228.217	0.5	NUDEL_DROMERecName: Full=Serine protease nudel; Flags: Precursor
	Ityp09464	3.96781	26.3622	2.93433	0.824726	26.525	30.33	---NA---
	Ityp08132	154.745	75.2577	0.571759	0.793066	75.2599	230.002	THAP9_HUMANRecName: Full=DNA transposase THAP9; AltName: Full=THAP domain-containing protein 9; Short=hTh9
	Ityp09463	919.739	128.632	-0.217351	0.578517	-128.632	791.107	C43BP_CRIGRRecName: Full=Collagen type IV alpha-3-binding protein; AltName: Full=Ceramide transfer protein
down	Ityp09841	228.546	228.046	-8.83634	0.987211	-228.217	0.5	NLK_HUMANRecName: Full=Serine/threonine-protein kinase NLK; AltName: Full=Nemo-like kinase; AltName: Full=Protein LAK1
	Ityp09462	173.79	41.0472	0.305898	0.615393	41.0483	214.837	---NA---
	Ityp11758	26.9811	26.4811	-5.75388	0.828099	-27.099	0.5	---NA---
down	Ityp12007	227.752	227.252	-8.83132	0.987133	-227.424	0.5	PAKM_DROMERecName: Full=Serine/threonine-protein kinase PAK mbt; AltName: Full=Protein mushroom bodies tiny; AltName: Full=p21-activated kinase-related protein
down	Ityp11859	1147.49	1144.96	-8.82656	0.998465	-1145	2.5275	PYC_HUMANRecName: Full=Pyruvate carboxylase, mitochondrial; AltName: Full=Pyruvic carboxylase; Short=PCB; Flags: Precursor
down	Ityp12201	224.578	224.078	-8.81107	0.986976	-224.251	0.5	FMN2_HUMANRecName: Full=Formin-2
	Ityp22413	227.752	23.7337	0.143012	0.382768	23.7341	251.486	---NA---
down	Ityp07422	224.578	224.078	-8.81107	0.986976	-224.251	0.5	---NA---
	Ityp11760	280.921	147.49	0.608831	0.838398	147.491	428.411	ELOVL_DROMERecName: Full=Elongation of very long chain fatty acids protein; AltName: Full=Elongation of very long chain fatty acids elongase; AltName: Full=Very-long-chain 3-oxoacyl-CoA synthase
down	Ityp06265	223.785	223.285	-8.80597	0.986933	-223.458	0.5	GDAP2_DROMERecName: Full=Protein GDAP2 homolog
down	Ityp22936	223.785	223.285	-8.80597	0.986933	-223.458	0.5	YI31B_YEASTRecName: Full=Transposon Ty3-I Gag-Pol polyprotein; AltName: Full=Gag3-Pol3; AltName: Full=Transposon Ty3-2 TYA-TYB polyprotein; Contains: RecName: Full=Capsid protein; Short=CA; AltName: Full=p24; Contains: RecName: Full=Spacer peptide p3; Contains: RecName: Full=Nucleocapsid protein p11; Short=NC; Contains: RecName: Full=Ty3 protease; Short=PR; AltName: Full=p16; Contains: RecName: F…
	Ityp08126	215.055	42.7494	0.261571	0.578821	42.7502	257.805	BGB_DROMERecName: Full=Protein big brother
	Ityp10435	57.9301	52.0161	0.924414	0.832334	52.0243	109.946	CD63_RABITRecName: Full=CD63 antigen; AltName: CD_antigen=CD63
down	Ityp17007	221.404	220.904	-8.79054	0.986746	-221.079	0.5	DIA_DROMERecName: Full=Protein diaphanous
down	Ityp14055	221.404	220.904	-8.79054	0.986746	-221.079	0.5	TM165_HUMANRecName: Full=Transmembrane protein 165; AltName: Full=Transmembrane protein PT27; AltName: Full=Transmembrane protein TPARL; Flags: Precursor
down	Ityp12481	219.023	218.523	-8.77494	0.986589	-218.699	0.5	HELZ_DANRERecName: Full=Probable helicase with zinc finger domain
down	Ityp13030	219.023	218.523	-8.77494	0.986589	-218.699	0.5	---NA---
	Ityp11765	31.7425	31.2425	-5.98834	0.85909	-31.8112	0.5	RHOM_DROMERecName: Full=Protein rhomboid; AltName: Full=Protein veinlet
down	Ityp23647	217.436	216.936	-8.76445	0.986459	-217.113	0.5	JPH1_RABITRecName: Full=Junctophilin-1; Short=JP-1; AltName: Full=Junctophilin type 1; AltName: Full=Mitsugumin-72; Short=Mg72
	Ityp09454	46.0266	6.85039	-0.23249	0.308086	-6.85434	39.1762	FRMD8_HUMANRecName: Full=FERM domain-containing protein 8; AltName: Full=Band4.1 inhibitor LRP interactor; Short=Bili; AltName: Full=iRhom tail-associated protein; Short=iTAP
down	Ityp12109	216.643	216.143	-8.75917	0.986459	-216.32	0.5	ABTB2_RATRecName: Full=Ankyrin repeat and BTB/POZ domain-containing protein 2; AltName: Full=CCA3; AltName: Full=Confluent 3Y1 cell-associated protein
	Ityp11766	4.76137	30.6236	2.89369	0.8502	30.76	35.385	---NA---
	Ityp10431	2075.96	1428.42	0.75538	0.887385	1428.42	3504.38	TRBID_DROMERecName: Full=Ubiquitin thioesterase trabid; Short=dTrbd
down	Ityp05752	215.849	215.349	-8.75388	0.986385	-215.527	0.5	ANKF1_HUMANRecName: Full=Ankyrin repeat and fibronectin type-III domain-containing protein 1
	Ityp08129	701.509	155.313	0.288533	0.664997	155.313	856.822	---NA---
down	Ityp03358	215.849	215.349	-8.75388	0.986385	-215.527	0.5	ASNA_AEDAERecName: Full=ATPase ASNA1 homolog; AltName: Full=Arsenical pump-driving ATPase homolog; AltName: Full=Arsenite-stimulated ATPase
down	Ityp00678	215.055	214.555	-8.74856	0.986307	-214.734	0.5	GP158_MOUSERecName: Full=Probable G-protein coupled receptor 158; Flags: Precursor
	Ityp10433	428.524	110.059	-0.428241	0.76135	-110.06	318.465	CASP7_HUMANRecName: Full=Caspase-7; Short=CASP-7; AltName: Full=Apoptotic protease Mch-3; AltName: Full=CMH-1; AltName: Full=ICE-like apoptotic protease 3; Short=ICE-LAP3; Contains: RecName: Full=Caspase-7 subunit p20; Contains: RecName: Full=Caspase-7 subunit p11; Flags: Precursor
down	Ityp01788	215.055	214.555	-8.74856	0.986307	-214.734	0.5	S6KL_DROMERecName: Full=Serine/threonine-protein kinase S6KL; AltName: Full=Protein kinase-like 17E; AltName: Full=S6 kinase-like protein
down	Ityp06264	215.055	214.555	-8.74856	0.986307	-214.734	0.5	GDAP2_DROMERecName: Full=Protein GDAP2 homolog
	Ityp10432	587.236	6.72594	0.0164301	0.146162	6.72596	593.962	NSD2_HUMANRecName: Full=Histone-lysine N-methyltransferase NSD2; AltName: Full=Multiple myeloma SET domain-containing protein; Short=MMSET; AltName: Full=Nuclear SET domain-containing protein 2; AltName: Full=Protein trithorax-5; AltName: Full=Wolf-Hirschhorn syndrome candidate 1 protein
	Ityp08122	1588.71	919.83	0.658992	0.866967	919.83	2508.54	MPU1_DROMERecName: Full=Mannose-P-dolichol utilization defect 1 protein homolog
down	Ityp04860	215.055	214.555	-8.74856	0.986307	-214.734	0.5	CUT_DROMERecName: Full=Homeobox protein cut
	Ityp10439	17.4584	36.8828	1.63813	0.859111	36.9192	54.3412	APOP1_BOVINRecName: Full=Apoptogenic protein 1, mitochondrial; Short=APOP-1; Flags: Precursor
down	Ityp07472	214.262	213.762	-8.74323	0.986255	-213.941	0.5	CP306_DROMERecName: Full=Cytochrome P450 306a1; Short=CYPCCCVIA1; AltName: Full=Protein phantom; Short=Dmphm
down	Ityp08509	212.675	212.175	-8.7325	0.986172	-212.354	0.5	SMC3_RATRecName: Full=Structural maintenance of chromosomes protein 3; Short=SMC protein 3; Short=SMC-3; AltName: Full=Basement membrane-associated chondroitin proteoglycan; Short=Bamacan; AltName: Full=Chondroitin sulfate proteoglycan 6; AltName: Full=Chromosome segregation protein SmcD
down	Ityp23359	211.881	211.381	-8.72711	0.986107	-211.561	0.5	---NA---
down	Ityp18274	211.881	211.381	-8.72711	0.986107	-211.561	0.5	---NA---
down	Ityp16448	211.088	210.588	-8.7217	0.986042	-210.768	0.5	---NA---
	Ityp22465	122.209	81.255	0.735425	0.845079	81.2583	203.464	---NA---
down	Ityp10231	207.913	207.413	-8.69984	0.985816	-207.596	0.5	L259_DROMERecName: Full=Probable multidrug resistance-associated protein lethal(2)03659; AltName: Full=Wunen region A protein
	Ityp21136	71.4206	14.5143	0.266904	0.448305	14.5168	85.9349	ALPL_ARATHRecName: Full=Protein ALP1-like
	Ityp10482	980.843	159.406	-0.255873	0.63652	-159.406	821.437	RIR2_DROMERecName: Full=Ribonucleoside-diphosphate reductase subunit M2; AltName: Full=Ribonucleotide reductase small subunit
	Ityp10481	1773.61	618.545	-0.618714	0.857347	-618.546	1155.07	---NA---
down	Ityp09178	207.913	207.413	-8.69984	0.985816	-207.596	0.5	CHMP3_XENTRRecName: Full=Charged multivesicular body protein 3; AltName: Full=Chromatin-modifying protein 3; AltName: Full=Vacuolar protein-sorting-associated protein 24
down	Ityp11696	207.12	206.62	-8.69432	0.985716	-206.803	0.5	KCTD9_HUMANRecName: Full=BTB/POZ domain-containing protein KCTD9
	Ityp10480	16.6648	5.29107	-0.551098	0.346883	-5.31969	11.3737	---NA---
down	Ityp22330	207.12	206.62	-8.69432	0.985716	-206.803	0.5	SH3K1_RATRecName: Full=SH3 domain-containing kinase-binding protein 1; AltName: Full=Regulator of ubiquitous kinase; Short=Ruk; AltName: Full=SH3-containing, expressed in tumorigenic astrocytes
	Ityp08158	26.9811	26.4811	-5.75388	0.828099	-27.099	0.5	SC5A8_MOUSERecName: Full=Sodium-coupled monocarboxylate transporter 1; AltName: Full=Electrogenic sodium monocarboxylate cotransporter; AltName: Full=Solute carrier family 5 member 8
down	Ityp17372	206.326	205.826	-8.68878	0.985607	-206.01	0.5	---NA---
	Ityp08157	131.731	10.4114	-0.118782	0.294636	-10.4121	121.32	---NA---
down	Ityp11067	206.326	205.826	-8.68878	0.985607	-206.01	0.5	CDK14_DASNORecName: Full=Cyclin-dependent kinase 14; AltName: Full=Cell division protein kinase 14
down	Ityp14284	4170.17	4160.06	-8.68818	0.999796	-4160.07	10.11	PICO_DROANRecName: Full=Putative inorganic phosphate cotransporter
down	Ityp08556	205.533	205.033	-8.68322	0.985607	-205.216	0.5	ELOV6_CHICKRecName: Full=Elongation of very long chain fatty acids protein 6; AltName: Full=3-keto acyl-CoA synthase ELOVL6; AltName: Full=ELOVL fatty acid elongase 6; Short=ELOVL FA elongase 6; AltName: Full=Very long chain 3-ketoacyl-CoA synthase 6; AltName: Full=Very long chain 3-oxoacyl-CoA synthase 6
down	Ityp03162	203.946	203.446	-8.67204	0.985429	-203.63	0.5	SLO_DROMERecName: Full=Calcium-activated potassium channel slowpoke; Short=dSlo; AltName: Full=BK channel; AltName: Full=Maxi K channel; Short=MaxiK
down	Ityp08748	203.946	203.446	-8.67204	0.985429	-203.63	0.5	LRP1_MOUSERecName: Full=Prolow-density lipoprotein receptor-related protein 1; Short=LRP-1; AltName: Full=Alpha-2-macroglobulin receptor; Short=A2MR; AltName: CD_antigen=CD91; Contains: RecName: Full=Low-density lipoprotein receptor-related protein 1 85 kDa subunit; Short=LRP-85; Contains: RecName: Full=Low-density lipoprotein receptor-related protein 1 515 kDa subunit; Short=LRP-515; Contains: R…
	Ityp08151	292.825	19.3215	0.0921848	0.295301	19.3217	312.146	---NA---
	Ityp08150	482.486	191.824	-0.731143	0.863928	-191.825	290.662	CC28B_HUMANRecName: Full=Coiled-coil domain-containing protein 28B
down	Ityp03379	203.152	202.652	-8.66642	0.985359	-202.837	0.5	CREBA_DROMERecName: Full=Cyclic AMP response element-binding protein A; Short=cAMP response element-binding protein A; Short=dCREB-A; AltName: Full=Box B-binding factor 2; Short=BBF-2
	Ityp22462	209.5	26.8206	0.173795	0.431542	26.8212	236.321	MBOA2_CHICKRecName: Full=Membrane-bound O-acyltransferase domain-containing protein 2; Short=O-acyltransferase domain-containing protein 2
	Ityp08155	184.106	79.2153	-0.811647	0.85333	-79.2195	104.891	BRN_DROMERecName: Full=Beta-1,3-galactosyltransferase brn; AltName: Full=Brainiac protein; AltName: Full=Neurogenic secreted-signaling protein brn
down	Ityp15219	202.358	201.858	-8.66077	0.985268	-202.044	0.5	CI_DROMERecName: Full=Transcriptional activator cubitus interruptus; Short=Transcriptional activator ci; AltName: Full=ci form of 155 kDa; Short=ci-155; AltName: Full=ci full-length protein; Short=ciFL; Contains: RecName: Full=Transcriptional repressor cubitus interruptus; Short=Transcriptional repressor ci; AltName: Full=ci C-terminally truncated form; AltName: Full=ci form of 75 kDa; Short=ci-75
down	Ityp11848	201.565	201.065	-8.6551	0.985268	-201.251	0.5	WASF2_HUMANRecName: Full=Wiskott-Aldrich syndrome protein family member 2; Short=WASP family protein member 2; AltName: Full=Protein WAVE-2; AltName: Full=Verprolin homology domain-containing protein 2
	Ityp08152	448.363	40.7082	0.125377	0.394079	40.7084	489.071	DUS2L_MOUSERecName: Full=tRNA-dihydrouridine(20) synthase
down	Ityp09118	6101.7	6086.54	-8.65232	0.999865	-6086.54	15.165	---NA---
down	Ityp14575	200.771	200.271	-8.64941	0.985181	-200.458	0.5	ADCY9_MOUSERecName: Full=Adenylate cyclase type 9; AltName: Full=ATP pyrophosphate-lyase 9; AltName: Full=Adenylate cyclase type IX; AltName: Full=Adenylyl cyclase 9; Short=AC9; AltName: Full=Adenylyl cyclase type 10; Short=ACTP10
	Ityp22477	18.2519	10.8143	0.671295	0.498535	10.8351	29.0662	RYAR_TRICARecName: Full=RYamide receptor
	Ityp10493	1483.96	677.049	0.542253	0.830056	677.05	2161.01	RAB10_DIPOMRecName: Full=Ras-related protein Rab-10; Short=ORA1
down	Ityp07166	199.184	198.684	-8.63796	0.985037	-198.872	0.5	---NA---
down	Ityp03927	198.391	197.891	-8.6322	0.984937	-198.079	0.5	---NA---
down	Ityp22346	197.597	197.097	-8.62642	0.984937	-197.286	0.5	IRAK4_BOVINRecName: Full=Interleukin-1 receptor-associated kinase 4; Short=IRAK-4
	Ityp10491	390.433	207.321	0.614476	0.845123	207.322	597.753	DJC22_XENTRRecName: Full=DnaJ homolog subfamily C member 22
down	Ityp04405	195.216	194.716	-8.60893	0.984707	-194.907	0.5	RRP1_MOUSERecName: Full=Ribosomal RNA processing protein 1 homolog A; AltName: Full=Novel nuclear protein 1; Short=NNP-1; AltName: Full=Nucleolar protein Nop52; AltName: Full=RRP1-like protein
	Ityp08148	949.101	281.841	-0.508313	0.815032	-281.842	667.26	GPAA1_MOUSERecName: Full=Glycosylphosphatidylinositol anchor attachment 1 protein; Short=GPI anchor attachment protein 1; AltName: Full=GAA1 protein homolog; Short=mGAA1
	Ityp08145	35.7103	35.2103	-6.15827	0.877873	-35.7448	0.5	S4A7_RATRecName: Full=Sodium bicarbonate cotransporter 3; AltName: Full=Electroneutral sodium bicarbonate cotransporter 1; AltName: Full=NBC-like protein; AltName: Full=Solute carrier family 4 member 7
	Ityp09476	593.585	180.339	-0.522453	0.81062	-180.339	413.246	PLD1_CRIGRRecName: Full=Phospholipase D1; Short=PLD 1; AltName: Full=Choline phosphatase 1; AltName: Full=Phosphatidylcholine-hydrolyzing phospholipase D1
down	Ityp17745	194.423	193.923	-8.60305	0.984607	-194.114	0.5	ULA1_DROMERecName: Full=Nedd8-activating enzyme E1 regulatory subunit; AltName: Full=Beta-amyloid precursor binding protein 1; Short=dAPP-BP1
down	Ityp14241	194.423	193.923	-8.60305	0.984607	-194.114	0.5	ZNT1_MOUSERecName: Full=Zinc transporter 1; Short=ZnT-1; AltName: Full=Solute carrier family 30 member 1
	Ityp10499	370.594	90.0413	-0.401568	0.731555	-90.0422	280.552	ACBD6_XENLARecName: Full=Acyl-CoA-binding domain-containing protein 6
down	Ityp17876	193.629	193.129	-8.59715	0.984607	-193.32	0.5	KIF4_MOUSERecName: Full=Chromosome-associated kinesin KIF4; AltName: Full=Chromokinesin
	Ityp10498	46.8202	39.2377	-2.62639	0.889006	-39.3255	7.5825	SLIRP_MOUSERecName: Full=SRA stem-loop-interacting RNA-binding protein, mitochondrial; Flags: Precursor
down	Ityp17269	192.836	192.336	-8.59123	0.984542	-192.527	0.5	---NA---
	Ityp22471	319.806	110.023	-0.608302	0.830077	-110.025	209.782	---NA---
down	Ityp11113	192.836	192.336	-8.59123	0.984542	-192.527	0.5	INP4A_RATRecName: Full=Inositol polyphosphate-4-phosphatase type I A; AltName: Full=Inositol polyphosphate 4-phosphatase type I; AltName: Full=Type I inositol 3,4-bisphosphate 4-phosphatase
down	Ityp13568	192.042	191.542	-8.58528	0.984429	-191.734	0.5	---NA---
down	Ityp15111	191.249	190.749	-8.5793	0.984324	-190.941	0.5	VP26C_HUMANRecName: Full=Vacuolar protein sorting-associated protein 26C; AltName: Full=Down syndrome critical region protein 3; AltName: Full=Down syndrome critical region protein A
down	Ityp05993	191.249	190.749	-8.5793	0.984324	-190.941	0.5	CNOT6_HUMANRecName: Full=CCR4-NOT transcription complex subunit 6; AltName: Full=CCR4 carbon catabolite repression 4-like; AltName: Full=Carbon catabolite repressor protein 4 homolog; AltName: Full=Cytoplasmic deadenylase
	Ityp08141	23.0133	2.79332	-0.186686	0.195501	-2.79955	20.22	---NA---
	Ityp22470	444.395	199.228	-0.858076	0.886702	-199.229	245.167	CAPU_DROMERecName: Full=Protein cappuccino
	Ityp05908	32.5361	7.90392	0.313743	0.353247	7.91014	40.44	ST65G_HUMANRecName: Full=STAGA complex 65 subunit gamma; AltName: Full=Adenocarcinoma antigen ART1; AltName: Full=SPTF-associated factor 65 gamma; Short=STAF65gamma; AltName: Full=Suppressor of Ty 7-like
down	Ityp09259	189.661	189.161	-8.56728	0.984203	-189.355	0.5	U183_DROMERecName: Full=UPF0183 protein CG7083
	Ityp22446	118.241	24.7234	-0.338421	0.571983	-24.7257	93.5174	FRIH_TREBERecName: Full=Ferritin, heavy subunit; Short=Ferritin H
down	Ityp23331	189.661	189.161	-8.56728	0.984203	-189.355	0.5	ORC2_DROMERecName: Full=Origin recognition complex subunit 2; Short=DmORC2
down	Ityp06505	189.661	189.161	-8.56728	0.984203	-189.355	0.5	---NA---
down	Ityp17057	188.868	188.368	-8.56123	0.984111	-188.562	0.5	PLXA4_MOUSERecName: Full=Plexin-A4; Flags: Precursor
down	Ityp03834	188.868	188.368	-8.56123	0.984111	-188.562	0.5	MTMR8_CHICKRecName: Full=Myotubularin-related protein 8; AltName: Full=Phosphatidylinositol-3,5-bisphosphate 3-phosphatase; AltName: Full=Phosphatidylinositol-3-phosphate phosphatase
	Ityp22442	187.281	60.9058	-0.567492	0.777708	-60.9085	126.375	DPOD1_DROMERecName: Full=DNA polymerase delta catalytic subunit
	Ityp22443	828.479	363.419	-0.833049	0.890636	-363.42	465.06	ARL1_DROMERecName: Full=ADP-ribosylation factor-like protein 1
down	Ityp04070	187.281	186.781	-8.54906	0.983911	-186.976	0.5	PPCS_HUMANRecName: Full=Phosphopantothenate--cysteine ligase; AltName: Full=Phosphopantothenoylcysteine synthetase; Short=PPC synthetase
down	Ityp07645	187.281	186.781	-8.54906	0.983911	-186.976	0.5	SIF2_DROMERecName: Full=Protein still life, isoforms C/SIF type 2
down	Ityp15337	187.281	186.781	-8.54906	0.983911	-186.976	0.5	---NA---
	Ityp10460	364.245	177.21	-0.961602	0.891245	-177.213	187.035	PCY2_HUMANRecName: Full=Ethanolamine-phosphate cytidylyltransferase; AltName: Full=CTP:phosphoethanolamine cytidylyltransferase; AltName: Full=Phosphorylethanolamine transferase
	Ityp11792	45.2331	58.3944	1.19596	0.891923	58.4066	103.627	---NA---
	Ityp11793	82.5305	70.3832	0.889718	0.854399	70.3888	152.914	---NA---
down	Ityp11024	185.694	185.194	-8.53678	0.983842	-185.39	0.5	---NA---
down	Ityp05337	184.106	183.606	-8.5244	0.983594	-183.804	0.5	GCP5_MOUSERecName: Full=Gamma-tubulin complex component 5; Short=GCP-5
down	Ityp18669	184.106	183.606	-8.5244	0.983594	-183.804	0.5	AT2C1_PONABRecName: Full=Calcium-transporting ATPase type 2C member 1; Short=ATPase 2C1
	Ityp05904	887.996	9.69064	-0.0158306	0.149009	-9.69065	878.306	TOLL7_DROMERecName: Full=Toll-like receptor 7; Flags: Precursor
	Ityp05905	607.869	224.953	-0.666732	0.857094	-224.954	382.916	RSF1_HUMANRecName: Full=Remodeling and spacing factor 1; Short=Rsf-1; AltName: Full=HBV pX-associated protein 8; AltName: Full=Hepatitis B virus X-associated protein; AltName: Full=p325 subunit of RSF chromatin-remodeling complex
down	Ityp13823	184.106	183.606	-8.5244	0.983594	-183.804	0.5	LLR1_HUMANRecName: Full=Leucine-rich repeat protein 1; AltName: Full=4-1BB-mediated-signaling molecule; AltName: Full=4-1BBlrr; AltName: Full=LRR-repeat protein 1; Short=LRR-1; AltName: Full=Peptidylprolyl isomerase-like 5
	Ityp05903	557.081	72.2663	0.175969	0.499804	72.2665	629.347	UQCC1_XENLARecName: Full=Ubiquinol-cytochrome-c reductase complex assembly factor 1; AltName: Full=Basic FGF-repressed Zic-binding protein homolog; AltName: Full=Ubiquinol-cytochrome c reductase complex chaperone CBP3 homolog; AltName: Full=Zic3-binding protein
down	Ityp13596	183.313	182.813	-8.51816	0.983494	-183.011	0.5	---NA---
	Ityp10467	1837.1	215.707	-0.180196	0.520853	-215.707	1621.39	UBFD1_HUMANRecName: Full=Ubiquitin domain-containing protein UBFD1; AltName: Full=Ubiquitin-binding protein homolog
down	Ityp12297	183.313	182.813	-8.51816	0.983494	-183.011	0.5	SF01_HUMANRecName: Full=Splicing factor 1; AltName: Full=Mammalian branch point-binding protein; Short=BBP; Short=mBBP; AltName: Full=Transcription factor ZFM1; AltName: Full=Zinc finger gene in MEN1 locus; AltName: Full=Zinc finger protein 162
	Ityp08178	184.9	24.4039	-0.204207	0.459811	-24.4047	160.496	LYRM7_DANRERecName: Full=Complex III assembly factor LYRM7; AltName: Full=LYR motif-containing protein 7
	Ityp10469	463.44	134.313	0.367166	0.72903	134.313	597.753	URM1_BOVINRecName: Full=Ubiquitin-related modifier 1
	Ityp11799	40.4717	25.3067	-1.41617	0.788311	-25.3463	15.165	CCD97_HUMANRecName: Full=Coiled-coil domain-containing protein 97
	Ityp10464	312.664	97.8262	-0.541366	0.799804	-97.8277	214.837	ATX1_MOUSERecName: Full=Ataxin-1; AltName: Full=Spinocerebellar ataxia type 1 protein homolog
down	Ityp04159	181.726	181.226	-8.50562	0.983416	-181.425	0.5	---NA---
	Ityp08173	78830.9	10531.6	-0.20689	0.58179	-10531.6	68299.3	---NA---
down	Ityp17254	181.726	181.226	-8.50562	0.983416	-181.425	0.5	PKN_DROMERecName: Full=Serine/threonine-protein kinase N; AltName: Full=Protein kinase related to PKN
	Ityp08171	17594.1	2742.18	0.208964	0.581434	2742.18	20336.3	---NA---
down	Ityp21066	180.932	180.432	-8.49931	0.983312	-180.632	0.5	BAB1_DROMERecName: Full=Protein bric-a-brac 1
down	Ityp00751	180.932	180.432	-8.49931	0.983312	-180.632	0.5	TRPCG_DROMERecName: Full=Transient receptor potential cation channel trpm; AltName: Full=Transient receptor potential cation channel, subfamily M ortholog
	Ityp08175	16.6648	17.4564	1.03386	0.689284	17.487	34.1212	NLGNX_HUMANRecName: Full=Neuroligin-4, X-linked; Short=Neuroligin X; AltName: Full=HNLX; Flags: Precursor
down	Ityp00464	180.932	180.432	-8.49931	0.983312	-180.632	0.5	---NA---
	Ityp22458	17.4584	16.9584	-5.12585	0.724083	-17.7161	0.5	---NA---
down	Ityp03386	180.932	180.432	-8.49931	0.983312	-180.632	0.5	ELOV4_MACFARecName: Full=Elongation of very long chain fatty acids protein 4; AltName: Full=3-keto acyl-CoA synthase ELOVL4; AltName: Full=ELOVL fatty acid elongase 4; Short=ELOVL FA elongase 4; AltName: Full=Very long chain 3-ketoacyl-CoA synthase 4; AltName: Full=Very long chain 3-oxoacyl-CoA synthase 4
down	Ityp10399	178.552	178.052	-8.4802	0.983107	-178.253	0.5	---NA---
down	Ityp18643	178.552	178.052	-8.4802	0.983107	-178.253	0.5	APP_DROMERecName: Full=Palmitoyltransferase app; AltName: Full=Protein approximated
	Ityp10473	2.38069	24.158	3.47865	0.811846	24.4072	26.5387	MYCB2_HUMANRecName: Full=E3 ubiquitin-protein ligase MYCBP2; AltName: Full=Myc-binding protein 2; AltName: Full=Protein associated with Myc
down	Ityp13634	178.552	178.052	-8.4802	0.983107	-178.253	0.5	---NA---
down	Ityp06003	178.552	178.052	-8.4802	0.983107	-178.253	0.5	WNT8A_DANRERecName: Full=Protein Wnt-8a; Flags: Precursor
down	Ityp10561	177.758	177.258	-8.47377	0.983012	-177.46	0.5	GPSM2_HUMANRecName: Full=G-protein-signaling modulator 2; AltName: Full=Mosaic protein LGN
	Ityp10478	69.0399	52.28	0.813314	0.822405	52.2863	121.32	---NA---
	Ityp10475	340.438	34.611	-0.154676	0.42077	-34.6113	305.827	---NA---
	Ityp10474	62.6914	37.4164	-1.31056	0.846144	-37.4394	25.275	MYCB2_HUMANRecName: Full=E3 ubiquitin-protein ligase MYCBP2; AltName: Full=Myc-binding protein 2; AltName: Full=Protein associated with Myc
down	Ityp14875	11678.9	11646	-8.47346	0.99997	-11646	32.8575	YL_DROMERecName: Full=Putative vitellogenin receptor; AltName: Full=Protein yolkless; Short=YL; Flags: Precursor
down	Ityp05810	176.964	176.464	-8.46732	0.982938	-176.667	0.5	ZSWM8_HUMANRecName: Full=Zinc finger SWIM domain-containing protein 8
down	Ityp07305	176.171	175.671	-8.46083	0.982842	-175.874	0.5	SCHI1_MOUSERecName: Full=Schwannomin-interacting protein 1; Short=SCHIP-1
down	Ityp17096	175.377	174.877	-8.45432	0.982712	-175.082	0.5	UBF1B_XENLARecName: Full=Nucleolar transcription factor 1-B; AltName: Full=Upstream-binding factor 1-B; Short=UBF-1-B; Short=xUBF-2
down	Ityp10422	172.997	172.497	-8.4346	0.982499	-172.703	0.5	TIPT_DROMERecName: Full=Protein tiptop
	Ityp08166	38.091	25.4535	-1.59174	0.79767	-25.5032	12.6375	OPA_DROMERecName: Full=Pair-rule protein odd-paired
down	Ityp17137	172.997	172.497	-8.4346	0.982499	-172.703	0.5	FOXP4_HUMANRecName: Full=Forkhead box protein P4; AltName: Full=Fork head-related protein-like A
	Ityp05928	99.9889	52.9248	0.612878	0.785176	52.9283	152.914	---NA---
down	Ityp02805	172.997	172.497	-8.4346	0.982499	-172.703	0.5	MBOA7_DANRERecName: Full=Lysophospholipid acyltransferase 7; Short=LPLAT 7; AltName: Full=Leukocyte receptor cluster member 4; AltName: Full=Membrane-bound O-acyltransferase domain-containing protein 7; Short=O-acyltransferase domain-containing protein 7
	Ityp05923	93.6404	44.3541	-0.925946	0.815658	-44.3638	49.2862	IF140_MOUSERecName: Full=Intraflagellar transport protein 140 homolog; AltName: Full=WD and tetratricopeptide repeats protein 2
	Ityp05920	883.235	152.788	-0.274018	0.644549	-152.788	730.447	PRP17_HUMANRecName: Full=Pre-mRNA-processing factor 17; AltName: Full=Cell division cycle 40 homolog; AltName: Full=EH-binding protein 3; Short=Ehb3; AltName: Full=PRP17 homolog; Short=hPRP17
	Ityp05921	17.4584	16.9584	-5.12585	0.724083	-17.7161	0.5	RTBS_DROMERecName: Full=Probable RNA-directed DNA polymerase from transposon BS; AltName: Full=Reverse transcriptase
down	Ityp02546	172.997	172.497	-8.4346	0.982499	-172.703	0.5	---NA---
	Ityp05927	327.741	107.849	-0.57576	0.825974	-107.85	219.892	EXD1_BOMMORecName: Full=piRNA biogenesis protein EXD1; AltName: Full=Exonuclease 3'-5' domain-containing protein 1; AltName: Full=Exonuclease 3'-5' domain-like-containing protein 1; AltName: Full=Inactive exonuclease EXD1; Short=BmExd1
	Ityp05925	2125.95	700.445	-0.576633	0.852878	-700.445	1425.51	LIP3_DROMERecName: Full=Lipase 3; Short=DmLip3; Flags: Precursor
down	Ityp13945	172.203	171.703	-8.42797	0.982355	-171.91	0.5	NNTM_HUMANRecName: Full=NAD(P) transhydrogenase, mitochondrial; AltName: Full=Nicotinamide nucleotide transhydrogenase; AltName: Full=Pyridine nucleotide transhydrogenase; Flags: Precursor
	Ityp17911	6.3485	31.564	2.57819	0.854986	31.6691	37.9125	---NA---
down	Ityp02720	172.203	171.703	-8.42797	0.982355	-171.91	0.5	---NA---
down	Ityp12347	171.409	170.909	-8.4213	0.982229	-171.117	0.5	DEFI8_DROMERecName: Full=Differentially expressed in FDCP 8 homolog
	Ityp08193	105.544	89.0736	0.882799	0.866471	89.0779	194.617	RUXF_DROMERecName: Full=Small nuclear ribonucleoprotein F; Short=snRNP-F; AltName: Full=Membrane-associated protein Deb-B; AltName: Full=Sm protein F; Short=Sm-F; Short=SmF
down	Ityp11509	169.029	168.529	-8.40113	0.981994	-168.738	0.5	---NA---
	Ityp17915	783.246	241.098	-0.530778	0.818601	-241.098	542.148	---NA---
down	Ityp11570	167.442	166.942	-8.38751	0.981738	-167.152	0.5	BRE1_DROMERecName: Full=E3 ubiquitin-protein ligase Bre1; AltName: Full=RING-type E3 ubiquitin transferase Bre1; AltName: Full=dBre1
	Ityp08197	3784.5	1652.55	-0.827932	0.897253	-1652.55	2131.94	RPN2_PONABRecName: Full=Dolichyl-diphosphooligosaccharide--protein glycosyltransferase subunit 2; AltName: Full=Dolichyl-diphosphooligosaccharide--protein glycosyltransferase 63 kDa subunit; AltName: Full=Ribophorin II; Short=RPN-II; AltName: Full=Ribophorin-2; Flags: Precursor
	Ityp08196	433.285	213.393	-0.978519	0.894588	-213.395	219.892	SPF27_MOUSERecName: Full=Pre-mRNA-splicing factor SPF27; AltName: Full=Breast carcinoma-amplified sequence 2 homolog; AltName: Full=DNA amplified in mammary carcinoma 1 protein
down	Ityp07514	167.442	166.942	-8.38751	0.981738	-167.152	0.5	MELT_DROMERecName: Full=Protein melted
down	Ityp13485	166.648	166.148	-8.38066	0.981738	-166.359	0.5	TNPO1_MOUSERecName: Full=Transportin-1; AltName: Full=Importin beta-2; AltName: Full=Karyopherin beta-2
down	Ityp20910	165.855	165.355	-8.37377	0.981612	-165.566	0.5	SIDT1_HUMANRecName: Full=SID1 transmembrane family member 1; Flags: Precursor
	Ityp05911	321.393	135.622	-0.790811	0.869388	-135.624	185.771	HELQ_HUMANRecName: Full=Helicase POLQ-like; AltName: Full=Mus308-like helicase; AltName: Full=POLQ-like helicase
	Ityp05913	688.019	513.807	0.804708	0.887659	513.808	1201.83	KCJ12_BOVINRecName: Full=ATP-sensitive inward rectifier potassium channel 12; AltName: Full=Potassium channel, inwardly rectifying subfamily J member 12
	Ityp05914	309.489	147.729	-0.936036	0.886876	-147.732	161.76	ENASE_MOUSERecName: Full=Cytosolic endo-beta-N-acetylglucosaminidase; Short=ENGase
down	Ityp09954	165.855	165.355	-8.37377	0.981612	-165.566	0.5	RGS7_MOUSERecName: Full=Regulator of G-protein signaling 7; Short=RGS7
	Ityp08181	120.621	27.104	-0.36718	0.606229	-27.1065	93.5174	AMRA1_MOUSERecName: Full=Activating molecule in BECN1-regulated autophagy protein 1
down	Ityp10119	165.061	164.561	-8.36686	0.981481	-164.774	0.5	---NA---
	Ityp08187	303.934	58.7671	-0.309993	0.643301	-58.7679	245.167	GHC1_BOVINRecName: Full=Mitochondrial glutamate carrier 1; Short=GC-1; AltName: Full=Glutamate/H(+) symporter 1; AltName: Full=Solute carrier family 25 member 22
	Ityp17925	59.5172	9.98903	0.223836	0.357255	9.99153	69.5062	HMEN_BOMMORecName: Full=Segmentation polarity homeobox protein engrailed
down	Ityp17346	165.061	164.561	-8.36686	0.981481	-164.774	0.5	---NA---
down	Ityp02800	165.061	164.561	-8.36686	0.981481	-164.774	0.5	---NA---
	Ityp04619	161.093	56.2717	0.432223	0.724691	56.2734	217.365	ASCC1_MOUSERecName: Full=Activating signal cointegrator 1 complex subunit 1; AltName: Full=ASC-1 complex subunit p50; AltName: Full=Trip4 complex subunit p50
	Ityp21156	15.0777	20.3073	1.23072	0.734068	20.3446	35.385	---NA---
down	Ityp08663	165.061	164.561	-8.36686	0.981481	-164.774	0.5	HSF_DROMERecName: Full=Heat shock factor protein; Short=HSF; AltName: Full=Heat shock transcription factor; Short=HSTF
	Ityp05944	528.513	443.311	0.878756	0.898109	443.311	971.823	KCNJ5_PIGRecName: Full=G protein-activated inward rectifier potassium channel 4; Short=GIRK-4; AltName: Full=Cardiac inward rectifier; Short=CIR; AltName: Full=Heart KATP channel; AltName: Full=Inward rectifier K(+) channel Kir3.4; AltName: Full=KATP-1; AltName: Full=Potassium channel, inwardly rectifying subfamily J member 5
down	Ityp01028	164.267	163.767	-8.3599	0.981312	-163.981	0.5	---NA---
down	Ityp01171	163.474	162.974	-8.35292	0.981229	-163.188	0.5	---NA---
	Ityp04614	30.1554	53.2521	1.46776	0.896001	53.2723	83.4074	---NA---
down	Ityp17182	161.093	160.593	-8.33175	0.981012	-160.809	0.5	SO2B1_RATRecName: Full=Solute carrier organic anion transporter family member 2B1; AltName: Full=Organic anion transporter moatp1; AltName: Full=Solute carrier family 21 member 9
down	Ityp11901	160.3	159.8	-8.32463	0.980873	-160.016	0.5	---NA---
down	Ityp17802	159.506	159.006	-8.31747	0.980873	-159.223	0.5	ARHGC_MOUSERecName: Full=Rho guanine nucleotide exchange factor 12; AltName: Full=Leukemia-associated RhoGEF
	Ityp05948	70.6271	22.8904	0.405015	0.585742	22.894	93.5174	KCJ12_BOVINRecName: Full=ATP-sensitive inward rectifier potassium channel 12; AltName: Full=Potassium channel, inwardly rectifying subfamily J member 12
down	Ityp21046	159.506	159.006	-8.31747	0.980873	-159.223	0.5	SH3K1_HUMANRecName: Full=SH3 domain-containing kinase-binding protein 1; AltName: Full=CD2-binding protein 3; Short=CD2BP3; AltName: Full=Cbl-interacting protein of 85 kDa; AltName: Full=Human Src family kinase-binding protein 1; Short=HSB-1
	Ityp05949	470.583	8.37844	0.0254603	0.166914	8.37848	478.961	UTP15_XENLARecName: Full=U3 small nucleolar RNA-associated protein 15 homolog
down	Ityp09426	157.125	156.625	-8.29577	0.980399	-156.845	0.5	---NA---
down	Ityp12587	157.125	156.625	-8.29577	0.980399	-156.845	0.5	COIA1_HUMANRecName: Full=Collagen alpha-1(XVIII) chain; Contains: RecName: Full=Endostatin; Contains: RecName: Full=Non-collagenous domain 1; Short=NC1; Flags: Precursor
down	Ityp01627	157.125	156.625	-8.29577	0.980399	-156.845	0.5	SEN34_HUMANRecName: Full=tRNA-splicing endonuclease subunit Sen34; AltName: Full=Leukocyte receptor cluster member 5; AltName: Full=tRNA-intron endonuclease Sen34; Short=HsSen34
down	Ityp21101	396.781	395.517	-8.29449	0.99324	-395.604	1.26375	GOE_DROMERecName: Full=Protein gone early
down	Ityp11861	155.538	155.038	-8.28113	0.980264	-155.259	0.5	PIP1_DROMERecName: Full=1-phosphatidylinositol 4,5-bisphosphate phosphodiesterase classes I and II; AltName: Full=Phosphoinositide phospholipase C
	Ityp04609	415.033	125.635	-0.520169	0.802343	-125.636	289.399	LPP_CHICKRecName: Full=Lipoma-preferred partner homolog
	Ityp04608	711.825	515.275	0.785658	0.887415	515.276	1227.1	PDC10_XENLARecName: Full=Programmed cell death protein 10
down	Ityp04193	153.951	153.451	-8.26633	0.979951	-153.674	0.5	KRH2_DROMERecName: Full=Krueppel homolog 2; AltName: Full=Protein Kr-h2
	Ityp04600	1568.87	415.213	0.338746	0.724148	415.213	1984.09	CF136_MACMURecName: Full=Uncharacterized protein C6orf136 homolog
down	Ityp14584	153.951	153.451	-8.26633	0.979951	-153.674	0.5	MOT4_CHICKRecName: Full=Monocarboxylate transporter 4; Short=MCT 4; AltName: Full=Solute carrier family 16 member 3
down	Ityp15149	153.158	152.658	-8.25887	0.97986	-152.881	0.5	ALK_HUMANRecName: Full=ALK tyrosine kinase receptor; AltName: Full=Anaplastic lymphoma kinase; AltName: CD_antigen=CD246; Flags: Precursor
down	Ityp11695	153.158	152.658	-8.25887	0.97986	-152.881	0.5	---NA---
down	Ityp11117	152.364	151.864	-8.25138	0.979699	-152.088	0.5	---NA---
down	Ityp12851	151.57	151.07	-8.24384	0.979699	-151.295	0.5	ILK_PONABRecName: Full=Integrin-linked protein kinase
	Ityp04604	995.127	545.383	0.630455	0.858407	545.383	1540.51	ZY11B_HUMANRecName: Full=Protein zyg-11 homolog B
down	Ityp04238	151.57	151.07	-8.24384	0.979699	-151.295	0.5	SNR48_HUMANRecName: Full=U11/U12 small nuclear ribonucleoprotein 48 kDa protein; Short=U11/U12 snRNP 48 kDa protein; Short=U11/U12-48K
	Ityp04606	314.251	16.0059	-0.075419	0.271827	-16.0061	298.245	---NA---
down	Ityp01404	151.57	151.07	-8.24384	0.979699	-151.295	0.5	CNO10_MOUSERecName: Full=CCR4-NOT transcription complex subunit 10
down	Ityp01047	151.57	151.07	-8.24384	0.979699	-151.295	0.5	THADA_HUMANRecName: Full=Thyroid adenoma-associated protein; AltName: Full=Gene inducing thyroid adenomas protein
down	Ityp02240	151.57	151.07	-8.24384	0.979699	-151.295	0.5	NPL4_DROMERecName: Full=Nuclear protein localization protein 4 homolog
down	Ityp13025	150.777	150.277	-8.23627	0.979547	-150.502	0.5	NFIX_CHICKRecName: Full=Nuclear factor 1 X-type; Short=NF1-X; Short=Nuclear factor 1/X; AltName: Full=CCAAT-box-binding transcription factor; Short=CTF; AltName: Full=Nuclear factor I/X; Short=NF-I/X; Short=NFI-X; AltName: Full=TGGCA-binding protein
	Ityp17900	42.8524	40.3249	-4.08359	0.896514	-40.5311	2.5275	PXK_MOUSERecName: Full=PX domain-containing protein kinase-like protein; AltName: Full=Modulator of Na,K-ATPase; Short=MONaKA
down	Ityp14084	150.777	150.277	-8.23627	0.979547	-150.502	0.5	STXB5_HUMANRecName: Full=Syntaxin-binding protein 5; AltName: Full=Lethal(2) giant larvae protein homolog 3; AltName: Full=Tomosyn-1
down	Ityp15266	149.19	148.69	-8.221	0.979256	-148.917	0.5	KGP1_DROMERecName: Full=cGMP-dependent protein kinase, isozyme 1; Short=cGK
	Ityp17903	78.5627	0.210228	-0.00386572	0.106712	-0.210263	78.3524	DPOA2_HUMANRecName: Full=DNA polymerase alpha subunit B; AltName: Full=DNA polymerase alpha 70 kDa subunit
	Ityp17905	34.9167	26.0705	-1.98078	0.808559	-26.1456	8.84624	---NA---
down	Ityp14994	149.19	148.69	-8.221	0.979256	-148.917	0.5	FLOT2_DROMERecName: Full=Flotillin-2
down	Ityp01976	148.396	147.896	-8.21331	0.979091	-148.124	0.5	RECK_MOUSERecName: Full=Reversion-inducing cysteine-rich protein with Kazal motifs; Short=mRECK; Flags: Precursor
down	Ityp13718	148.396	147.896	-8.21331	0.979091	-148.124	0.5	PACS1_HUMANRecName: Full=Phosphofurin acidic cluster sorting protein 1; Short=PACS-1
	Ityp05729	1.58712	26.2154	4.13073	0.828013	26.5388	27.8025	---NA---
	Ityp05726	55.5494	49.3418	0.917051	0.826487	49.3503	104.891	SP63_STRPURecName: Full=63 kDa sperm flagellar membrane protein; Flags: Precursor
down	Ityp17153	147.603	147.103	-8.20557	0.979091	-147.331	0.5	SSBP3_HUMANRecName: Full=Single-stranded DNA-binding protein 3; AltName: Full=Sequence-specific single-stranded-DNA-binding protein
down	Ityp02109	2228.32	2220.74	-8.19907	0.999435	-2220.76	7.5825	---NA---
down	Ityp07944	146.809	146.309	-8.1978	0.978978	-146.539	0.5	TAAR1_RATRecName: Full=Trace amine-associated receptor 1; Short=TaR-1; Short=Trace amine receptor 1
	Ityp17718	266.637	79.6021	-0.511569	0.782016	-79.6037	187.035	CNC_DROMERecName: Full=Segmentation protein cap'n'collar
down	Ityp12005	146.809	146.309	-8.1978	0.978978	-146.539	0.5	SIK2_HUMANRecName: Full=Serine/threonine-protein kinase SIK2; AltName: Full=Qin-induced kinase; AltName: Full=Salt-inducible kinase 2; Short=SIK-2; AltName: Full=Serine/threonine-protein kinase SNF1-like kinase 2
	Ityp05713	533.274	217.337	-0.755239	0.875022	-217.338	315.937	KAT2A_DANRERecName: Full=Histone acetyltransferase KAT2A; AltName: Full=Histone succinyltransferase KAT2A; AltName: Full=Lysine acetyltransferase 2A
	Ityp05714	155.538	72.1308	-0.899021	0.856486	-72.1364	83.4074	---NA---
down	Ityp12465	146.015	145.515	-8.18998	0.978852	-145.746	0.5	---NA---
	Ityp05715	1118.92	421.587	0.461298	0.797735	421.588	1540.51	RM50_HUMANRecName: Full=39S ribosomal protein L50, mitochondrial; Short=L50mt; Short=MRP-L50; AltName: Full=Mitochondrial large ribosomal subunit protein mL50
down	Ityp10353	145.222	144.722	-8.18212	0.978712	-144.953	0.5	beta-hydroxysteroid epimerase; Short=3-alpha-
down	Ityp05404	144.428	143.928	-8.17421	0.978543	-144.16	0.5	BAB2_DROMERecName: Full=Protein bric-a-brac 2
down	Ityp12091	142.841	142.341	-8.15827	0.978326	-142.575	0.5	BC11A_HUMANRecName: Full=B-cell lymphoma/leukemia 11A; Short=BCL-11A; AltName: Full=B-cell CLL/lymphoma 11A; AltName: Full=COUP-TF-interacting protein 1; AltName: Full=Ecotropic viral integration site 9 protein homolog; Short=EVI-9; AltName: Full=Zinc finger protein 856
	Ityp17723	1560.94	135.428	-0.130935	0.419584	-135.428	1425.51	SRP54_MOUSERecName: Full=Signal recognition particle 54 kDa protein; Short=SRP54
	Ityp17726	469.789	194.292	-0.769974	0.874357	-194.293	275.497	RPC1_BOVINRecName: Full=DNA-directed RNA polymerase III subunit RPC1; Short=RNA polymerase III subunit C1; AltName: Full=DNA-directed RNA polymerase III subunit A
down	Ityp01747	141.254	140.754	-8.14215	0.977943	-140.989	0.5	DCAM_DROMERecName: Full=S-adenosylmethionine decarboxylase proenzyme; Short=AdoMetDC; Short=SAMDC; Contains: RecName: Full=S-adenosylmethionine decarboxylase alpha chain; Contains: RecName: Full=S-adenosylmethionine decarboxylase beta chain; Flags: Precursor
	Ityp17728	580.094	242.607	0.504081	0.808442	242.607	822.701	PFD1_DANRERecName: Full=Prefoldin subunit 1
down	Ityp18423	141.254	140.754	-8.14215	0.977943	-140.989	0.5	CABL1_MOUSERecName: Full=CDK5 and ABL1 enzyme substrate 1; AltName: Full=Interactor with CDK3 1; Short=Ik3-1
	Ityp22288	52.3751	30.8914	-1.28564	0.813989	-30.9181	21.4837	AJUBA_DROMERecName: Full=LIM domain-containing protein jub
down	Ityp18717	140.461	139.961	-8.13402	0.977821	-140.197	0.5	JING_DROMERecName: Full=Zinc finger protein jing; AltName: Full=Zinc finger protein rhumba
down	Ityp13955	140.461	139.961	-8.13402	0.977821	-140.197	0.5	---NA---
down	Ityp12488	140.461	139.961	-8.13402	0.977821	-140.197	0.5	SMOC1_MOUSERecName: Full=SPARC-related modular calcium-binding protein 1; AltName: Full=SPARC-related gene protein; AltName: Full=Secreted modular calcium-binding protein 1; Short=SMOC-1; Flags: Precursor
down	Ityp20913	138.873	138.373	-8.11763	0.977613	-138.611	0.5	SIDT2_MOUSERecName: Full=SID1 transmembrane family member 2; Flags: Precursor
down	Ityp14771	138.873	138.373	-8.11763	0.977613	-138.611	0.5	---NA---
down	Ityp03917	138.873	138.373	-8.11763	0.977613	-138.611	0.5	---NA---
	Ityp05748	23.8069	31.7981	1.22384	0.818123	31.8216	55.605	CCAPR_DROMERecName: Full=Cardioacceleratory peptide receptor; AltName: Full=Crustacean cardioactive peptide receptor
	Ityp04419	111.099	25.3862	0.296899	0.551913	25.3879	136.485	DHGL_DROPSRecName: Full=Glucose dehydrogenase [FAD, quinone]; Contains: RecName: Full=Glucose dehydrogenase
	Ityp05749	141.254	48.3083	0.42438	0.707442	48.3101	189.562	---NA---
	Ityp04410	24.6004	17.0179	-1.69794	0.716089	-17.1024	7.5825	---NA---
	Ityp05742	991.953	414.6	0.50382	0.814124	414.6	1406.55	CANT1_HUMANRecName: Full=Soluble calcium-activated nucleotidase 1; Short=SCAN-1; AltName: Full=Apyrase homolog; AltName: Full=Putative MAPK-activating protein PM09; AltName: Full=Putative NF-kappa-B-activating protein 107
down	Ityp15841	138.873	138.373	-8.11763	0.977613	-138.611	0.5	WDR35_RATRecName: Full=WD repeat-containing protein 35; AltName: Full=Naofen
down	Ityp00887	138.08	137.58	-8.10936	0.97746	-137.819	0.5	---NA---
	Ityp05740	1903.76	727.37	0.466832	0.804369	727.37	2631.13	MTNB_AEDAERecName: Full=Probable methylthioribulose-1-phosphate dehydratase; Short=MTRu-1-P dehydratase
	Ityp04411	275.366	63.0563	-0.37518	0.70216	-63.0574	212.31	RGN_DANRERecName: Full=Regucalcin; Short=RC; AltName: Full=Gluconolactonase; Short=GNL
	Ityp05741	556.287	110.184	-0.318452	0.688363	-110.184	446.103	UBP30_XENTRRecName: Full=Ubiquitin carboxyl-terminal hydrolase 30; AltName: Full=Deubiquitinating enzyme 30; AltName: Full=Ubiquitin thioesterase 30; AltName: Full=Ubiquitin-specific-processing protease 30; Short=Ub-specific protease 30
	Ityp22285	811.814	549.244	0.745507	0.883299	549.244	1361.06	FIS1_MOUSERecName: Full=Mitochondrial fission 1 protein; AltName: Full=FIS1 homolog; AltName: Full=Tetratricopeptide repeat protein 11; Short=TPR repeat protein 11
down	Ityp03987	138.08	137.58	-8.10936	0.97746	-137.819	0.5	PACE1_HUMANRecName: Full=Protein-associating with the carboxyl-terminal domain of ezrin; AltName: Full=Ezrin-binding protein PACE-1; AltName: Full=SCY1-like protein 3
down	Ityp02384	138.08	137.58	-8.10936	0.97746	-137.819	0.5	ZFAN4_MOUSERecName: Full=AN1-type zinc finger protein 4; AltName: Full=AN1-type zinc finger and ubiquitin domain-containing protein-like 1
down	Ityp17817	137.286	136.786	-8.10104	0.977282	-137.026	0.5	GTR1_DROMERecName: Full=Glucose transporter type 1; Flags: Precursor
	Ityp22283	173.79	72.6409	0.503838	0.771831	72.6427	246.431	RERGL_DANRERecName: Full=Ras-related and estrogen-regulated growth inhibitor-like protein; AltName: Full=RERG/Ras-like protein
down	Ityp14128	2417.19	2408.34	-8.09405	0.999509	-2408.36	8.84624	RENT1_DROMERecName: Full=Regulator of nonsense transcripts 1 homolog
	Ityp04403	1311.76	1048.92	0.847702	0.899178	1048.93	2360.68	---NA---
down	Ityp03383	136.493	135.993	-8.09268	0.977095	-136.233	0.5	P3C2A_HUMANRecName: Full=Phosphatidylinositol 4-phosphate 3-kinase C2 domain-containing subunit alpha; Short=PI3K-C2-alpha; Short=PtdIns-3-kinase C2 subunit alpha; AltName: Full=Phosphoinositide 3-kinase-C2-alpha
down	Ityp21048	135.699	135.199	-8.08427	0.977095	-135.441	0.5	---NA---
down	Ityp13013	135.699	135.199	-8.08427	0.977095	-135.441	0.5	FCHO2_RATRecName: Full=F-BAR domain only protein 2
down	Ityp06564	134.906	134.406	-8.07581	0.976917	-134.648	0.5	KIF23_HUMANRecName: Full=Kinesin-like protein KIF23; AltName: Full=Kinesin-like protein 5; AltName: Full=Mitotic kinesin-like protein 1
	Ityp05733	995.921	174.311	0.232691	0.596879	174.311	1170.23	CHIP_CHICKRecName: Full=STIP1 homology and U box-containing protein 1; AltName: Full=E3 ubiquitin-protein ligase CHIP; AltName: Full=RING-type E3 ubiquitin transferase CHIP
	Ityp04404	682.464	135.182	0.260724	0.633151	135.182	817.646	RRP1L_DROMERecName: Full=Ribosomal RNA processing protein 1 homolog; AltName: Full=NNP-1 homolog; AltName: Full=RRP1-like protein
down	Ityp14158	134.906	134.406	-8.07581	0.976917	-134.648	0.5	---NA---
	Ityp04407	181.726	98.8265	0.626507	0.82976	98.8285	280.552	---NA---
down	Ityp19657	134.112	133.612	-8.0673	0.976713	-133.855	0.5	APP_DROMERecName: Full=Palmitoyltransferase app; AltName: Full=Protein approximated
	Ityp04406	95.2275	85.4886	0.924275	0.867093	85.4936	180.716	BND7A_AEDAERecName: Full=Band 7 protein AAEL010189
	Ityp04409	766.581	532.553	0.76104	0.883807	532.553	1299.13	GD_DROMERecName: Full=Serine protease gd; AltName: Full=Protein gastrulation defective; Flags: Precursor
	Ityp04408	69.8335	2.85478	-0.0602166	0.159359	-2.85542	66.9787	TMX3_XENLARecName: Full=Protein disulfide-isomerase TMX3; AltName: Full=Thioredoxin domain-containing protein 10; AltName: Full=Thioredoxin-related transmembrane protein 3; Flags: Precursor
down	Ityp21871	134.112	133.612	-8.0673	0.976713	-133.855	0.5	---NA---
down	Ityp17819	133.318	132.818	-8.05873	0.976491	-133.063	0.5	---NA---
	Ityp05731	222.991	110.517	-0.987398	0.879104	-110.522	112.474	NDL1A_DANRERecName: Full=Nuclear distribution protein nudE-like 1-A
down	Ityp22182	133.318	132.818	-8.05873	0.976491	-133.063	0.5	ANO10_HUMANRecName: Full=Anoctamin-10; AltName: Full=Transmembrane protein 16K
	Ityp22295	96.8146	40.934	0.508742	0.7241	40.9372	137.749	CI085_RATRecName: Full=Uncharacterized protein C9orf85 homolog
	Ityp22298	2435.44	965.703	-0.728623	0.877452	-965.703	1469.74	CSN6_PONABRecName: Full=COP9 signalosome complex subunit 6; Short=SGN6; Short=Signalosome subunit 6
	Ityp22292	199.184	81.6555	-0.76109	0.846461	-81.659	117.529	---NA---
down	Ityp08416	133.318	132.818	-8.05873	0.976491	-133.063	0.5	DICH_DROMERecName: Full=SOX domain-containing protein dichaete; AltName: Full=Protein fish-hook
down	Ityp13237	131.731	131.231	-8.04145	0.976304	-131.478	0.5	SL9A9_HUMANRecName: Full=Sodium/hydrogen exchanger 9; AltName: Full=Na(+)/H(+) exchanger 9; Short=NHE-9; AltName: Full=Solute carrier family 9 member 9
down	Ityp15440	131.731	131.231	-8.04145	0.976304	-131.478	0.5	---NA---
down	Ityp13441	4643.13	4625.44	-8.03582	0.999822	-4625.45	17.6925	---NA---
	Ityp17755	712.619	54.2057	-0.114137	0.363267	-54.2058	658.413	MPPE1_DANRERecName: Full=Metallophosphoesterase 1; AltName: Full=Post-GPI attachment to proteins factor 5
	Ityp16424	8.72919	24.1283	1.9123	0.793062	24.204	32.8575	DCHS_DROMERecName: Full=Histidine decarboxylase; Short=HDC
down	Ityp00794	130.938	130.438	-8.03274	0.9761	-130.685	0.5	SEM1A_DROMERecName: Full=Semaphorin-1A; AltName: Full=Semaphorin-I; Short=Sema I
down	Ityp15800	130.938	130.438	-8.03274	0.9761	-130.685	0.5	BTBD7_HUMANRecName: Full=BTB/POZ domain-containing protein 7
	Ityp05768	21.4262	20.9262	-5.4213	0.774809	-21.617	0.5	---NA---
down	Ityp15257	130.144	129.644	-8.02397	0.975961	-129.892	0.5	---NA---
down	Ityp11673	130.144	129.644	-8.02397	0.975961	-129.892	0.5	MYSM1_DANRERecName: Full=Histone H2A deubiquitinase MYSM1; Short=2A-DUB; AltName: Full=Myb-like, SWIRM and MPN domain-containing protein 1
down	Ityp10385	130.144	129.644	-8.02397	0.975961	-129.892	0.5	STAN_DROMERecName: Full=Protocadherin-like wing polarity protein stan; AltName: Full=Protein flamingo; AltName: Full=Protein starry night; Flags: Precursor
	Ityp05766	2152.93	1659.8	0.82452	0.896353	1659.8	3812.73	---NA---
	Ityp03106	62.6914	45.991	0.793779	0.803204	45.9978	108.682	---NA---
down	Ityp17315	130.144	129.644	-8.02397	0.975961	-129.892	0.5	ZN713_HUMANRecName: Full=Zinc finger protein 713
down	Ityp01566	130.144	129.644	-8.02397	0.975961	-129.892	0.5	TRET1_CULQURecName: Full=Facilitated trehalose transporter Tret1
	Ityp03109	12.697	29.0067	1.71569	0.825448	29.0574	41.7037	---NA---
	Ityp03108	838.002	22.8837	-0.0399442	0.198274	-22.8837	815.118	---NA---
down	Ityp08432	128.557	128.057	-8.00627	0.975678	-128.307	0.5	LIGO2_MOUSERecName: Full=Leucine-rich repeat and immunoglobulin-like domain-containing nogo receptor-interacting protein 2; AltName: Full=Leucine-rich repeat neuronal protein 6C; Flags: Precursor
down	Ityp16350	126.97	126.47	-7.98834	0.97523	-126.722	0.5	CYHR1_DROMERecName: Full=Cysteine and histidine-rich protein 1 homolog
down	Ityp03938	126.97	126.47	-7.98834	0.97523	-126.722	0.5	---NA---
	Ityp04430	968.146	147.973	-0.239296	0.606125	-147.973	820.173	AT133_MOUSERecName: Full=Probable cation-transporting ATPase 13A3
down	Ityp11808	126.97	126.47	-7.98834	0.97523	-126.722	0.5	TFP8L_DROPSRecName: Full=Tumor necrosis factor alpha-induced protein 8-like protein; Short=TNF alpha-induced protein 8-like protein
down	Ityp08448	639.611	637.084	-7.98334	0.996283	-637.134	2.5275	STA5B_MOUSERecName: Full=Signal transducer and activator of transcription 5B
	Ityp04434	3817.04	434.217	0.155435	0.489371	434.217	4251.25	FABP1_DORPERecName: Full=Sodium/calcium exchanger regulatory protein 1; Short=ReP1-NCXSQ; AltName: Full=Fatty acid-binding protein 1; AltName: Full=Na(+)/Ca(2+) exchanger regulatory protein 1
down	Ityp18440	126.176	125.676	-7.9793	0.975035	-125.929	0.5	CD109_MOUSERecName: Full=CD109 antigen; AltName: Full=GPI-anchored alpha-2 macroglobulin-related protein; AltName: CD_antigen=CD109; Flags: Precursor
down	Ityp02703	126.176	125.676	-7.9793	0.975035	-125.929	0.5	KIF1A_AEDAERecName: Full=Kinesin-like protein unc-104
down	Ityp14532	126.176	125.676	-7.9793	0.975035	-125.929	0.5	BBX_MOUSERecName: Full=HMG box transcription factor BBX; AltName: Full=Bobby sox homolog; AltName: Full=HMG box-containing protein 2
	Ityp05763	334.883	286.881	0.89271	0.895044	286.883	621.765	---NA---
	Ityp16425	392.02	55.3474	0.190533	0.506447	55.3477	447.367	NEDD4_DROMERecName: Full=E3 ubiquitin-protein ligase Nedd-4; Short=DNedd4; AltName: Full=HECT-type E3 ubiquitin transferase NEDD4
	Ityp16426	49.9944	3.08303	0.0863321	0.190862	3.08424	53.0775	ITPA_CULQURecName: Full=Inosine triphosphate pyrophosphatase; Short=ITPase; Short=Inosine triphosphatase; AltName: Full=Non-canonical purine NTP pyrophosphatase; AltName: Full=Non-standard purine NTP pyrophosphatase; AltName: Full=Nucleoside-triphosphate diphosphatase; AltName: Full=Nucleoside-triphosphate pyrophosphatase; Short=NTPase
	Ityp17756	246.798	50.9168	-0.333352	0.652565	-50.9179	195.881	IN80E_RATRecName: Full=INO80 complex subunit E; AltName: Full=Coiled-coil domain-containing protein 95
down	Ityp11548	125.383	124.883	-7.9702	0.97477	-125.137	0.5	ECR_AEDAERecName: Full=Ecdysone receptor; AltName: Full=20-hydroxy-ecdysone receptor; Short=20E receptor; AltName: Full=EcRH; Short=AaEcR; AltName: Full=Ecdysteroid receptor; AltName: Full=Nuclear receptor subfamily 1 group H member 1
down	Ityp00773	125.383	124.883	-7.9702	0.97477	-125.137	0.5	CLA1A_XENLARecName: Full=CLIP-associating protein 1-A; AltName: Full=Cytoplasmic linker-associated protein 1-A; Short=XCLASP1
down	Ityp10019	125.383	124.883	-7.9702	0.97477	-125.137	0.5	KCAB2_RATRecName: Full=Voltage-gated potassium channel subunit beta-2; AltName: Full=K(+) channel subunit beta-2; AltName: Full=Kv-beta-2
	Ityp16429	213.468	51.7084	-0.400168	0.695092	-51.7099	161.76	RBM14_HUMANRecName: Full=RNA-binding protein 14; AltName: Full=Paraspeckle protein 2; Short=PSP2; AltName: Full=RNA-binding motif protein 14; AltName: Full=RRM-containing coactivator activator/modulator; AltName: Full=Synaptotagmin-interacting protein; Short=SYT-interacting protein
	Ityp17760	1869.63	839.677	-0.860173	0.899083	-839.678	1029.96	ANK3_MOUSERecName: Full=Ankyrin-3; Short=ANK-3; AltName: Full=Ankyrin-G
	Ityp17761	2.38069	21.6305	3.33426	0.784411	21.886	24.0112	---NA---
down	Ityp13392	125.383	124.883	-7.9702	0.97477	-125.137	0.5	---NA---
	Ityp15102	25.394	21.6027	-2.74374	0.781177	-21.7763	3.79125	---NA---
down	Ityp01863	124.589	124.089	-7.96104	0.97477	-124.344	0.5	---NA---
down	Ityp13177	123.796	123.296	-7.95182	0.974474	-123.552	0.5	DYRK2_HUMANRecName: Full=Dual specificity tyrosine-phosphorylation-regulated kinase 2
	Ityp17766	0.5	34.885	6.14507	0.873661	35.4221	35.385	DRC8_MOUSERecName: Full=Dynein regulatory complex protein 8; AltName: Full=EF-hand calcium-binding domain-containing protein 2
down	Ityp15929	311.076	309.813	-7.94342	0.99081	-309.915	1.26375	P3A2_STRPURecName: Full=DNA-binding protein P3A2
down	Ityp11581	3109.97	3097.33	-7.94305	0.999674	-3097.34	12.6375	DHGL_DROPSRecName: Full=Glucose dehydrogenase [FAD, quinone]; Contains: RecName: Full=Glucose dehydrogenase
	Ityp04424	383.291	325.673	0.887272	0.896522	325.674	708.963	UB2G1_RATRecName: Full=Ubiquitin-conjugating enzyme E2 G1; AltName: Full=E2 ubiquitin-conjugating enzyme G1; AltName: Full=E217K; AltName: Full=UBC7; AltName: Full=Ubiquitin carrier protein G1; AltName: Full=Ubiquitin-protein ligase G1; Contains: RecName: Full=Ubiquitin-conjugating enzyme E2 G1, N-terminally processed
down	Ityp08190	122.209	121.709	-7.9332	0.973996	-121.967	0.5	---NA---
	Ityp04427	1544.27	1042.62	0.744294	0.88529	1042.62	2586.89	RM44_MOUSERecName: Full=39S ribosomal protein L44, mitochondrial; Short=L44mt; Short=MRP-L44; Flags: Precursor
down	Ityp07704	121.415	120.915	-7.9238	0.973735	-121.174	0.5	CALCR_CAVPORecName: Full=Calcitonin receptor; Short=CT-R; Flags: Precursor
	Ityp04429	37.2974	24.6263	0.731416	0.69401	24.6371	61.9237	PXDN_MOUSERecName: Full=Peroxidasin homolog; Flags: Precursor
down	Ityp15188	120.621	120.121	-7.91434	0.973735	-120.382	0.5	---NA---
down	Ityp03411	119.034	118.534	-7.89523	0.973213	-118.797	0.5	COLL1_DROMERecName: Full=Collagen alpha chain CG42342
	Ityp04421	2243.4	596.244	0.340023	0.726378	596.244	2839.64	CHKB_HUMANRecName: Full=Choline/ethanolamine kinase; AltName: Full=Choline kinase beta; Short=CK; Short=CKB; AltName: Full=Choline kinase-like protein; AltName: Full=Ethanolamine kinase; Short=EK; AltName: Full=Ethanolamine kinase beta; Short=EKB; AltName: Full=choline/ethanolamine kinase beta; Short=CKEKB
	Ityp05754	20.6326	6.73138	-0.569714	0.37846	-6.75545	13.9012	ANKF1_HUMANRecName: Full=Ankyrin repeat and fibronectin type-III domain-containing protein 1
down	Ityp02132	119.034	118.534	-7.89523	0.973213	-118.797	0.5	---NA---
down	Ityp14184	119.034	118.534	-7.89523	0.973213	-118.797	0.5	---NA---
down	Ityp10242	299.967	298.703	-7.89095	0.990449	-298.807	1.26375	PUM_DROMERecName: Full=Maternal protein pumilio
down	Ityp11503	299.173	297.909	-7.88713	0.990402	-298.014	1.26375	SSXT_MOUSERecName: Full=Protein SSXT; AltName: Full=Protein SYT; AltName: Full=Synovial sarcoma-associated Ss18-alpha
down	Ityp00849	117.447	116.947	-7.87587	0.972618	-117.212	0.5	---NA---
down	Ityp04292	117.447	116.947	-7.87587	0.972618	-117.212	0.5	CSTN1_DROMERecName: Full=Calsyntenin-1; AltName: Full=Cadherin-102F; Flags: Precursor
	Ityp15107	289.65	169.091	0.663368	0.851304	169.092	458.741	DESI2_DANRERecName: Full=Deubiquitinase DESI2; AltName: Full=Desumoylating isopeptidase 2; Short=DeSI-2; AltName: Full=PPPDE peptidase domain-containing protein 1; AltName: Full=Protein FAM152A
	Ityp16438	155.538	11.2767	0.100979	0.281238	11.2771	166.815	MPDZ_HUMANRecName: Full=Multiple PDZ domain protein; AltName: Full=Multi-PDZ domain protein 1
	Ityp15108	215.055	175.443	0.860609	0.884433	175.445	390.498	PTH_SULACRecName: Full=Peptidyl-tRNA hydrolase; Short=PTH
down	Ityp18671	117.447	116.947	-7.87587	0.972618	-117.212	0.5	AT2C1_RATRecName: Full=Calcium-transporting ATPase type 2C member 1; Short=ATPase 2C1; AltName: Full=ATP-dependent Ca(2+) pump PMR1
	Ityp17769	187.281	47.7766	0.32781	0.647553	47.7777	235.057	MDR1_CRIGRRecName: Full=ATP-dependent translocase ABCB1; AltName: Full=ATP-binding cassette sub-family B member 1; AltName: Full=Multidrug resistance protein 1; AltName: Full=P-glycoprotein 1; AltName: Full=Phospholipid transporter ABCB1; AltName: CD_antigen=CD243
down	Ityp07803	117.447	116.947	-7.87587	0.972618	-117.212	0.5	---NA---
	Ityp17731	268.224	161.451	0.679806	0.855225	161.452	429.675	U488_DROMERecName: Full=UPF0488 protein CG14286
	Ityp17730	649.134	250.655	0.471071	0.795953	250.656	899.789	MCRS1_MOUSERecName: Full=Microspherule protein 1; AltName: Full=58 kDa microspherule protein
	Ityp17733	29.3618	2.23192	0.105697	0.175756	2.23442	31.5937	RESIL_DROMERecName: Full=Pro-resilin; Flags: Precursor
down	Ityp22169	116.654	116.154	-7.86609	0.972618	-116.42	0.5	YAF2_MOUSERecName: Full=YY1-associated factor 2
	Ityp03127	864.983	206.676	0.309103	0.687537	206.677	1071.66	---NA---
down	Ityp07071	116.654	116.154	-7.86609	0.972618	-116.42	0.5	---NA---
	Ityp04459	1298.27	412.848	0.39835	0.761794	412.849	1711.12	THIO2_DROYARecName: Full=Thioredoxin-2; Short=Trx-2
	Ityp04450	602.314	75.0557	0.169428	0.484707	75.0559	677.37	GOSR1_DROMERecName: Full=Golgi SNAP receptor complex member 1; AltName: Full=Probable 28 kDa Golgi SNARE protein
down	Ityp09067	588.03	585.502	-7.86204	0.995844	-585.555	2.5275	---NA---
down	Ityp21674	115.86	115.36	-7.85624	0.972327	-115.627	0.5	SVEP1_MOUSERecName: Full=Sushi, von Willebrand factor type A, EGF and pentraxin domain-containing protein 1; AltName: Full=Polydom; Flags: Precursor
	Ityp04452	25.394	24.894	-5.66642	0.812637	-25.5308	0.5	---NA---
down	Ityp16845	115.86	115.36	-7.85624	0.972327	-115.627	0.5	YI31B_YEASTRecName: Full=Transposon Ty3-I Gag-Pol polyprotein; AltName: Full=Gag3-Pol3; AltName: Full=Transposon Ty3-2 TYA-TYB polyprotein; Contains: RecName: Full=Capsid protein; Short=CA; AltName: Full=p24; Contains: RecName: Full=Spacer peptide p3; Contains: RecName: Full=Nucleocapsid protein p11; Short=NC; Contains: RecName: Full=Ty3 protease; Short=PR; AltName: Full=p16; Contains: RecName: F…
down	Ityp07346	115.067	114.567	-7.84632	0.972005	-114.835	0.5	---NA---
down	Ityp11555	114.273	113.773	-7.83634	0.971709	-114.043	0.5	PHAR4_MOUSERecName: Full=Phosphatase and actin regulator 4; AltName: Full=Protein Humpty dumpty; Short=Humdy
down	Ityp01398	114.273	113.773	-7.83634	0.971709	-114.043	0.5	GNAO_LOCMIRecName: Full=Guanine nucleotide-binding protein G(o) subunit alpha
down	Ityp12820	113.479	112.979	-7.82629	0.971392	-113.25	0.5	MELK_XENTRRecName: Full=Maternal embryonic leucine zipper kinase
down	Ityp12868	113.479	112.979	-7.82629	0.971392	-113.25	0.5	PDE7A_MOUSERecName: Full=High affinity cAMP-specific 3',5'-cyclic phosphodiesterase 7A; AltName: Full=P2A
	Ityp03122	46.0266	19.4879	-0.794369	0.658355	-19.5041	26.5387	---NA---
	Ityp04453	219.817	63.1119	-0.488251	0.759911	-63.1138	156.705	RRNAD_BOVINRecName: Full=Protein RRNAD1
	Ityp05787	249.179	117.309	0.556583	0.81095	117.31	366.487	GO45_RATRecName: Full=Golgin-45; AltName: Full=Basic leucine zipper nuclear factor 1
down	Ityp02454	113.479	112.979	-7.82629	0.971392	-113.25	0.5	FZD4_HUMANRecName: Full=Frizzled-4; Short=Fz-4; Short=hFz4; AltName: Full=FzE4; AltName: CD_antigen=CD344; Flags: Precursor
down	Ityp10962	113.479	112.979	-7.82629	0.971392	-113.25	0.5	PICAL_DROMERecName: Full=Phosphatidylinositol-binding clathrin assembly protein LAP; AltName: Full=Like-AP180
	Ityp03124	72.2142	28.8858	0.485428	0.666106	28.8898	101.1	---NA---
	Ityp04455	73.8013	14.6611	0.261419	0.445279	14.6635	88.4624	---NA---
down	Ityp21655	113.479	112.979	-7.82629	0.971392	-113.25	0.5	LPH_RATRecName: Full=Lactase-phlorizin hydrolase; AltName: Full=Lactase-glycosylceramidase; Includes: RecName: Full=Lactase; Includes: RecName: Full=Phlorizin hydrolase; Flags: Precursor
down	Ityp12653	112.686	112.186	-7.81616	0.971392	-112.458	0.5	ZMAT5_MOUSERecName: Full=Zinc finger matrin-type protein 5; AltName: Full=U11/U12 small nuclear ribonucleoprotein 20 kDa protein; Short=U11/U12 snRNP 20 kDa protein
	Ityp17735	349.961	25.3725	0.100979	0.323152	25.3727	375.334	---NA---
down	Ityp06738	111.892	111.392	-7.80597	0.971066	-111.665	0.5	CCNE_DROMERecName: Full=G1/S-specific cyclin-E; Short=DmCycE
down	Ityp03999	111.892	111.392	-7.80597	0.971066	-111.665	0.5	NCL1_CAEELRecName: Full=B-box type zinc finger protein ncl-1
	Ityp16405	362.658	40.402	-0.170402	0.459607	-40.4023	322.256	XPP1_HUMANRecName: Full=Xaa-Pro aminopeptidase 1; AltName: Full=Aminoacylproline aminopeptidase; AltName: Full=Cytosolic aminopeptidase P; AltName: Full=Soluble aminopeptidase P; Short=sAmp; AltName: Full=X-Pro aminopeptidase 1; AltName: Full=X-prolyl aminopeptidase 1, soluble
down	Ityp06032	111.892	111.392	-7.80597	0.971066	-111.665	0.5	PGDH_CAVPORecName: Full=15-hydroxyprostaglandin dehydrogenase
down	Ityp16951	111.099	110.599	-7.7957	0.97077	-110.873	0.5	PKNX2_HUMANRecName: Full=Homeobox protein PKNOX2; AltName: Full=Homeobox protein PREP-2; AltName: Full=PBX/knotted homeobox 2
	Ityp17739	69.0399	28.6	-0.771649	0.732181	-28.6104	40.44	---NA---
	Ityp16408	50.788	35.623	-1.74374	0.856125	-35.6657	15.165	OFUT1_DROMERecName: Full=GDP-fucose protein O-fucosyltransferase 1; AltName: Full=Neurotic protein; AltName: Full=Peptide-O-fucosyltransferase 1; Short=O-FucT-1; Flags: Precursor
down	Ityp05821	110.305	109.805	-7.78536	0.970475	-110.081	0.5	CAD89_DROMERecName: Full=Cadherin-89D; Flags: Precursor
	Ityp16410	403.13	17.6862	-0.0647247	0.237041	-17.6863	385.444	EST6_APIMERecName: Full=Venom carboxylesterase-6; AltName: Allergen=Api m 8; Flags: Precursor
down	Ityp10146	110.305	109.805	-7.78536	0.970475	-110.081	0.5	---NA---
down	Ityp12557	110.305	109.805	-7.78536	0.970475	-110.081	0.5	---NA---
	Ityp17744	1534.75	296.423	0.254764	0.628165	296.423	1831.17	ECI1_MOUSERecName: Full=Enoyl-CoA delta isomerase 1, mitochondrial; AltName: Full=3,2-trans-enoyl-CoA isomerase; AltName: Full=Delta(3),Delta(2)-enoyl-CoA isomerase; Short=D3,D2-enoyl-CoA isomerase; AltName: Full=Dodecenoyl-CoA isomerase; Flags: Precursor
	Ityp17743	1045.92	432.997	-0.770999	0.883681	-432.998	612.918	ULA1_XENLARecName: Full=NEDD8-activating enzyme E1 regulatory subunit; AltName: Full=APP-BP1; AltName: Full=Amyloid protein-binding protein 1
	Ityp03116	83.3241	45.4116	-1.13606	0.864871	-45.4258	37.9125	RBTN1_HUMANRecName: Full=Rhombotin-1; AltName: Full=Cysteine-rich protein TTG-1; AltName: Full=LIM domain only protein 1; Short=LMO-1; AltName: Full=T-cell translocation protein 1
	Ityp04447	180.139	3.10497	0.0246552	0.13868	3.10507	183.244	CASC1_MOUSERecName: Full=Protein CASC1; AltName: Full=Cancer susceptibility candidate gene 1 protein homolog; AltName: Full=Lung adenoma susceptibility protein 1
down	Ityp01570	110.305	109.805	-7.78536	0.970475	-110.081	0.5	---NA---
	Ityp04449	7465.04	1199.37	-0.252682	0.636142	-1199.37	6265.67	ADRL_DROMERecName: Full=Adiponectin receptor protein
down	Ityp00473	109.512	109.012	-7.77494	0.970475	-109.289	0.5	---NA---
	Ityp05778	518.99	211.899	-0.75704	0.874604	-211.9	307.091	SSP2_BOMMORecName: Full=Sex-specific storage-protein 2; Short=SP 2; AltName: Full=Arylphorin; Flags: Precursor
down	Ityp13389	109.512	109.012	-7.77494	0.970475	-109.289	0.5	TEY_DROMERecName: Full=Protein Teyrha-meyrha
down	Ityp19136	109.512	109.012	-7.77494	0.970475	-109.289	0.5	PAPS2_HUMANRecName: Full=Bifunctional 3'-phosphoadenosine 5'-phosphosulfate synthase 2; Short=PAPS synthase 2; Short=PAPSS 2; AltName: Full=Sulfurylase kinase 2; Short=SK 2; Short=SK2; Includes: RecName: Full=Sulfate adenylyltransferase; AltName: Full=ATP-sulfurylase; AltName: Full=Sulfate adenylate transferase; Short=SAT; Includes: RecName: Full=Adenylyl-sulfate kinase; AltName: Full=3'-phosphoa…
	Ityp04440	46.8202	41.7652	-3.21135	0.898039	-41.8885	5.055	---NA---
down	Ityp17784	4137.63	4118.68	-7.76999	0.999796	-4118.69	18.9562	S36A1_HUMANRecName: Full=Proton-coupled amino acid transporter 1; Short=Proton/amino acid transporter 1; Short=hPAT1; AltName: Full=Solute carrier family 36 member 1
down	Ityp21037	108.718	108.218	-7.76445	0.970127	-108.496	0.5	---NA---
down	Ityp13598	107.924	107.424	-7.75388	0.969788	-107.704	0.5	MA2A2_HUMANRecName: Full=Alpha-mannosidase 2x; AltName: Full=Alpha-mannosidase IIx; Short=Man IIx; AltName: Full=Mannosidase alpha class 2A member 2; AltName: Full=Mannosyl-oligosaccharide 1,3-1,6-alpha-mannosidase
down	Ityp00329	107.924	107.424	-7.75388	0.969788	-107.704	0.5	ERCC5_HUMANRecName: Full=DNA repair protein complementing XP-G cells; AltName: Full=DNA excision repair protein ERCC-5; AltName: Full=Xeroderma pigmentosum group G-complementing protein
down	Ityp01400	107.924	107.424	-7.75388	0.969788	-107.704	0.5	---NA---
down	Ityp14628	107.924	107.424	-7.75388	0.969788	-107.704	0.5	ANS1B_HUMANRecName: Full=Ankyrin repeat and sterile alpha motif domain-containing protein 1B; AltName: Full=Amyloid-beta protein intracellular domain-associated protein 1; Short=AIDA-1; AltName: Full=E2A-PBX1-associated protein; Short=EB-1
down	Ityp11839	107.924	107.424	-7.75388	0.969788	-107.704	0.5	COQ8B_DANRERecName: Full=Atypical kinase COQ8B, mitochondrial; AltName: Full=AarF domain-containing protein kinase 4; AltName: Full=Coenzyme Q protein 8B
	Ityp04444	280.128	81.7189	-0.497609	0.778552	-81.7204	198.409	GABT_PIGRecName: Full=4-aminobutyrate aminotransferase, mitochondrial; AltName: Full=(S)-3-amino-2-methylpropionate transaminase; AltName: Full=GABA aminotransferase; Short=GABA-AT; AltName: Full=Gamma-amino-N-butyrate transaminase; Short=GABA transaminase; Short=GABA-T; AltName: Full=L-AIBAT; Flags: Precursor
down	Ityp03509	2981.41	2967.51	-7.74464	0.999648	-2967.52	13.9012	MOEH_AEDAERecName: Full=Moesin/ezrin/radixin homolog 1
down	Ityp06878	107.131	106.631	-7.74323	0.969479	-106.912	0.5	---NA---
	Ityp17746	143.635	27.3699	-0.304989	0.562294	-27.3716	116.265	---NA---
down	Ityp01640	107.131	106.631	-7.74323	0.969479	-106.912	0.5	KLH18_HUMANRecName: Full=Kelch-like protein 18
down	Ityp00332	107.131	106.631	-7.74323	0.969479	-106.912	0.5	---NA---
	Ityp16416	54.7558	20.6346	-0.682342	0.653134	-20.6459	34.1212	GST1D_ANOGARecName: Full=Glutathione S-transferase 1, isoform D; AltName: Full=AgGst1-alpha; AltName: Full=Aggst1-1; AltName: Full=Aggst1-6; AltName: Full=Aggst2-1; AltName: Full=DDT-dehydrochlorinase; AltName: Full=GST class-theta
down	Ityp19690	107.131	106.631	-7.74323	0.969479	-106.912	0.5	---NA---
down	Ityp20671	107.131	106.631	-7.74323	0.969479	-106.912	0.5	GLCEB_DANRERecName: Full=D-glucuronyl C5-epimerase B
down	Ityp21664	107.131	106.631	-7.74323	0.969479	-106.912	0.5	RHG20_HUMANRecName: Full=Rho GTPase-activating protein 20; AltName: Full=Rho-type GTPase-activating protein 20
down	Ityp13139	106.337	105.837	-7.7325	0.969218	-106.119	0.5	NF1_MOUSERecName: Full=Neurofibromin; AltName: Full=Neurofibromatosis-related protein NF-1
down	Ityp10572	106.337	105.837	-7.7325	0.969218	-106.119	0.5	---NA---
down	Ityp01366	105.544	105.044	-7.7217	0.969218	-105.327	0.5	IR75A_DROMERecName: Full=Ionotropic receptor 75a
	Ityp15130	1430	796.727	0.63891	0.86238	796.727	2226.73	IGB1B_MOUSERecName: Full=Immunoglobulin-binding protein 1b; AltName: Full=Alpha 4-b protein; AltName: Full=CD79a-binding protein 1b; AltName: Full=Protein alpha-4-b
	Ityp17793	258.701	211.413	0.861725	0.887698	211.415	470.115	---NA---
	Ityp15131	1349.06	513.71	0.465496	0.802608	513.71	1862.77	RGPS1_CHICKRecName: Full=Ras-specific guanine nucleotide-releasing factor RalGPS1; AltName: Full=Ral GEF with PH domain and SH3-binding motif 1; AltName: Full=RalA exchange factor RalGPS1
down	Ityp20401	105.544	105.044	-7.7217	0.969218	-105.327	0.5	CNC_DROMERecName: Full=Segmentation protein cap'n'collar
down	Ityp10172	104.75	104.25	-7.71081	0.968927	-104.535	0.5	CCDCX_ANOGARecName: Full=Coiled-coil domain-containing protein AGAP005037
down	Ityp12687	104.75	104.25	-7.71081	0.968927	-104.535	0.5	GALL2_DROMERecName: Full=MIP18 family protein galla-2
	Ityp15135	24.6004	24.1004	-5.62061	0.812637	-24.7472	0.5	---NA---
down	Ityp15891	104.75	104.25	-7.71081	0.968927	-104.535	0.5	C2CD5_HUMANRecName: Full=C2 domain-containing protein 5; AltName: Full=C2 domain-containing phosphoprotein of 138 kDa
down	Ityp02425	104.75	104.25	-7.71081	0.968927	-104.535	0.5	CAMKI_MACNPRecName: Full=Calcium/calmodulin-dependent protein kinase type 1; AltName: Full=CaM kinase I; Short=MnCaMKI
down	Ityp11450	103.163	102.663	-7.68878	0.968214	-102.951	0.5	ESCA_DROMERecName: Full=Protein escargot; AltName: Full=Protein fleabag
down	Ityp12515	103.163	102.663	-7.68878	0.968214	-102.951	0.5	---NA---
	Ityp16468	33.3296	32.8296	-6.05873	0.864511	-33.384	0.5	MYO5B_HUMANRecName: Full=Unconventional myosin-Vb
	Ityp17798	34.1232	33.6232	-6.09268	0.869131	-34.1707	0.5	KCNT1_HUMANRecName: Full=Potassium channel subfamily T member 1; AltName: Full=KCa4.1
down	Ityp07135	103.163	102.663	-7.68878	0.968214	-102.951	0.5	PRTG_RATRecName: Full=Protogenin; AltName: Full=Protein Shen-Dan; Flags: Precursor
down	Ityp08965	102.37	101.87	-7.67764	0.967849	-102.158	0.5	---NA---
down	Ityp20400	102.37	101.87	-7.67764	0.967849	-102.158	0.5	CNC_DROMERecName: Full=Segmentation protein cap'n'collar
	Ityp16460	18.2519	19.6605	1.05462	0.714358	19.6888	37.9125	SOX14_DROMERecName: Full=Putative transcription factor SOX-14
	Ityp17790	80.1498	52.5439	0.727329	0.805216	52.5489	132.694	---NA---
	Ityp03141	8.72919	19.0733	1.67129	0.740797	19.1464	27.8025	---NA---
down	Ityp01334	102.37	101.87	-7.67764	0.967849	-102.158	0.5	---NA---
down	Ityp12830	515.022	512.494	-7.67078	0.995079	-512.552	2.5275	TRC_DROPSRecName: Full=Serine/threonine-protein kinase tricorner; AltName: Full=NDR protein kinase; AltName: Full=Serine/threonine-protein kinase 38-like
	Ityp04471	51.5816	34.3534	0.73639	0.761324	34.3613	85.9349	TM234_ANOGARecName: Full=Transmembrane protein 234 homolog
down	Ityp15128	100.782	100.282	-7.6551	0.967401	-100.574	0.5	---NA---
down	Ityp00262	100.782	100.282	-7.6551	0.967401	-100.574	0.5	AT8B4_HUMANRecName: Full=Probable phospholipid-transporting ATPase IM; AltName: Full=ATPase class I type 8B member 4; AltName: Full=P4-ATPase flippase complex alpha subunit ATP8B4
	Ityp03142	599.14	149.245	-0.413305	0.749639	-149.245	449.895	TF2H1_DROMERecName: Full=General transcription factor IIH subunit 1; AltName: Full=TFIIH basal transcription factor complex subunit 1
down	Ityp13647	100.782	100.282	-7.6551	0.967401	-100.574	0.5	NTAQ1_ANOGARecName: Full=Protein N-terminal glutamine amidohydrolase; AltName: Full=Protein NH2-terminal glutamine deamidase; Short=N-terminal Gln amidase; Short=Nt(Q)-amidase; AltName: Full=Protein tungus
	Ityp03145	7865	4365.57	0.636973	0.864963	4365.57	12230.6	CP9E2_BLAGERecName: Full=Cytochrome P450 9e2; AltName: Full=CYPIXE2
	Ityp04476	26.1876	2.17632	-0.125172	0.180921	-2.17992	24.0112	---NA---
down	Ityp02674	100.782	100.282	-7.6551	0.967401	-100.574	0.5	ZO1_CANFARecName: Full=Tight junction protein ZO-1; AltName: Full=Tight junction protein 1; AltName: Full=Zona occludens protein 1; AltName: Full=Zonula occludens protein 1
down	Ityp09784	100.782	100.282	-7.6551	0.967401	-100.574	0.5	NRBP_DROMERecName: Full=Nuclear receptor-binding protein homolog; AltName: Full=MLF1-adaptor molecule
	Ityp03147	2569.56	93.1645	0.0513819	0.230756	93.1645	2662.72	CP9E2_BLAGERecName: Full=Cytochrome P450 9e2; AltName: Full=CYPIXE2
down	Ityp03644	100.782	100.282	-7.6551	0.967401	-100.574	0.5	ALDR_ENCCURecName: Full=Aldose reductase; Short=AR; AltName: Full=Aldehyde reductase
	Ityp03146	2750.49	1569.01	0.651175	0.867019	1569.01	4319.49	CP9E2_BLAGERecName: Full=Cytochrome P450 9e2; AltName: Full=CYPIXE2
	Ityp04477	26.9811	37.4701	1.25626	0.845714	37.4911	64.4512	---NA---
	Ityp16469	261.876	236.042	0.927024	0.895062	236.043	497.917	---NA---
down	Ityp15433	100.782	100.282	-7.6551	0.967401	-100.574	0.5	ZNF83_HUMANRecName: Full=Zinc finger protein 83; AltName: Full=Zinc finger protein 816B; AltName: Full=Zinc finger protein HPF1
down	Ityp07027	100.782	100.282	-7.6551	0.967401	-100.574	0.5	ELP2_DANRERecName: Full=Elongator complex protein 2; Short=ELP2
	Ityp15141	857.841	622.009	0.786669	0.88845	622.01	1479.85	ALRA_DICDIRecName: Full=Aldose reductase A; Short=ARA; AltName: Full=Aldehyde reductase A
	Ityp15142	332.503	46.6221	0.189307	0.498013	46.6225	379.125	ADAT1_DROMERecName: Full=tRNA-specific adenosine deaminase 1; AltName: Full=dADAT1; AltName: Full=tRNA-specific adenosine-37 deaminase
down	Ityp05934	760.233	756.442	-7.64762	0.997044	-756.48	3.79125	FA20C_DROMERecName: Full=Extracellular serine/threonine protein CG31145; AltName: Full=Golgi casein kinase; AltName: Full=Golgi-enriched fraction casein kinase; Short=GEF-CK
down	Ityp10005	99.9889	99.4889	-7.6437	0.967132	-99.7821	0.5	ACO11_SPOLIRecName: Full=Acyl-CoA Delta(11) desaturase; AltName: Full=Acyl-CoA Delta-11 desaturase; Short=Delta(11)-desaturase; AltName: Full=SlsZ/E11
down	Ityp01112	99.9889	99.4889	-7.6437	0.967132	-99.7821	0.5	DPS1_MOUSERecName: Full=Decaprenyl-diphosphate synthase subunit 1; AltName: Full=All-trans-decaprenyl-diphosphate synthase subunit 1; AltName: Full=Decaprenyl pyrophosphate synthase subunit 1; AltName: Full=Solanesyl-diphosphate synthase subunit 1; AltName: Full=Trans-prenyltransferase 1; Short=TPT 1
down	Ityp00406	98.4017	97.9017	-7.62061	0.966284	-98.1979	0.5	HIL_DROMERecName: Full=Hillarin; AltName: Full=D-Hillarin; Short=D-hil
down	Ityp05014	98.4017	97.9017	-7.62061	0.966284	-98.1979	0.5	---NA---
down	Ityp08580	98.4017	97.9017	-7.62061	0.966284	-98.1979	0.5	ZMYM1_HUMANRecName: Full=Zinc finger MYM-type protein 1
	Ityp15148	433.285	200.755	-0.897901	0.890493	-200.757	232.53	GLPK_MOUSERecName: Full=Glycerol kinase; Short=GK; Short=Glycerokinase; AltName: Full=ATP:glycerol 3-phosphotransferase
down	Ityp12682	96.8146	96.3146	-7.59715	0.965897	-96.6138	0.5	KS6A5_CHICKRecName: Full=Ribosomal protein S6 kinase alpha-5; Short=S6K-alpha-5
down	Ityp13594	96.8146	96.3146	-7.59715	0.965897	-96.6138	0.5	---NA---
	Ityp15140	2445.76	613.323	-0.416519	0.782638	-613.323	1832.44	PTP61_DROMERecName: Full=Tyrosine-protein phosphatase non-receptor type 61F; AltName: Full=dPTP61F
down	Ityp10167	11165.4	11107.3	-7.58548	0.999957	-11107.3	58.1325	---NA---
down	Ityp23668	96.021	95.521	-7.58528	0.965489	-95.8217	0.5	TUD_DROMERecName: Full=Maternal protein tudor
	Ityp05794	30.9489	30.4489	-5.95182	0.853599	-31.0252	0.5	HR4_DROMERecName: Full=Hormone receptor 4; Short=dHR4; AltName: Full=Nuclear receptor subfamily 6 group A member 2
down	Ityp18670	96.021	95.521	-7.58528	0.965489	-95.8217	0.5	---NA---
	Ityp05791	89.6726	72.0873	0.851116	0.85216	72.0924	161.76	---NA---
	Ityp04462	1749.01	452.44	0.331915	0.717806	452.44	2201.45	NIPSN_DROMERecName: Full=Protein NipSnap
down	Ityp00552	96.021	95.521	-7.58528	0.965489	-95.8217	0.5	---NA---
	Ityp03133	1.58712	28.7429	4.25626	0.841654	29.0563	30.33	PGLR_PHACERecName: Full=Polygalacturonase; Short=PG; AltName: Full=Pectinase; Flags: Precursor
	Ityp05798	38.091	54.1627	1.27616	0.889345	54.1777	92.2537	---NA---
down	Ityp17724	94.4339	93.9339	-7.56123	0.964584	-94.2378	0.5	DOP1_DROMERecName: Full=Protein dopey-1 homolog
	Ityp04467	249.179	26.3187	0.144858	0.390436	26.3191	275.497	---NA---
	Ityp05795	1167.33	934.285	0.848286	0.898826	934.285	2101.61	---NA---
down	Ityp04973	94.4339	93.9339	-7.56123	0.964584	-94.2378	0.5	REV1_CHICKRecName: Full=DNA repair protein REV1; AltName: Full=Rev1-like terminal deoxycytidyl transferase
	Ityp04466	6430.24	164.568	-0.0374033	0.205973	-164.568	6265.67	UBA1_BOVINRecName: Full=Ubiquitin-like modifier-activating enzyme 1; AltName: Full=Ubiquitin-activating enzyme E1
down	Ityp19683	93.6404	93.1404	-7.54906	0.964584	-93.4458	0.5	VPS18_DANRERecName: Full=Vacuolar protein sorting-associated protein 18 homolog
down	Ityp10980	1181.61	1175.3	-7.54691	0.998492	-1175.32	6.31875	PDPK1_RATRecName: Full=3-phosphoinositide-dependent protein kinase 1; AltName: Full=Protein kinase B kinase; Short=PkB kinase
	Ityp05790	1426.83	80.9323	-0.084245	0.303578	-80.9324	1345.89	DRPR_DROMERecName: Full=Protein draper; Flags: Precursor
down	Ityp03077	92.8468	92.3468	-7.53678	0.964124	-92.6538	0.5	---NA---
	Ityp16440	16.6648	16.1648	-5.05873	0.724083	-16.9379	0.5	---NA---
down	Ityp10207	92.8468	92.3468	-7.53678	0.964124	-92.6538	0.5	EFGM_DROANRecName: Full=Elongation factor G, mitochondrial; Short=EF-Gmt; AltName: Full=Elongation factor G 1, mitochondrial; Short=mEF-G 1; AltName: Full=Elongation factor G1; AltName: Full=Protein iconoclast; Flags: Precursor
	Ityp16441	740.394	83.2441	-0.172071	0.487363	-83.2443	657.15	TRM7_HUMANRecName: Full=Putative tRNA (cytidine(32)/guanosine(34)-2'-O)-methyltransferase; AltName: Full=2'-O-ribose RNA methyltransferase TRM7 homolog; AltName: Full=Protein ftsJ homolog 1
	Ityp17773	34.1232	20.2219	-1.29554	0.735407	-20.2634	13.9012	SCAI_MOUSERecName: Full=Protein SCAI; AltName: Full=Suppressor of cancer cell invasion protein
down	Ityp14193	92.8468	92.3468	-7.53678	0.964124	-92.6538	0.5	KIBRA_DROANRecName: Full=Protein kibra
	Ityp16442	1145.11	351.476	-0.52894	0.822887	-351.476	793.634	GPCP1_HUMANRecName: Full=Glycerophosphocholine phosphodiesterase GPCPD1; AltName: Full=Glycerophosphodiester phosphodiesterase 5
	Ityp16443	2658.43	1155.84	-0.823118	0.895709	-1155.84	1502.6	ZNT7_BOVINRecName: Full=Zinc transporter 7; Short=ZnT-7; AltName: Full=Solute carrier family 30 member 7
	Ityp17775	18.2519	17.7519	-5.18998	0.738315	-18.4951	0.5	SRP09_DROMERecName: Full=Signal recognition particle 9 kDa protein; Short=SRP9
	Ityp16444	22.2197	6.84648	0.387502	0.350752	6.85744	29.0662	---NA---
down	Ityp17427	5835.86	5804.26	-7.52916	0.999852	-5804.27	31.5937	STUB_DROMERecName: Full=Serine proteinase stubble; AltName: Full=Protein stubble-stubbloid; Contains: RecName: Full=Serine proteinase stubble non-catalytic chain; Contains: RecName: Full=Serine proteinase stubble catalytic chain
	Ityp16445	713.413	129.56	-0.289134	0.660981	-129.561	583.852	RS25_SPOFRRecName: Full=40S ribosomal protein S25
	Ityp17777	984.811	244.817	0.320303	0.705056	244.817	1229.63	MRT4_MOUSERecName: Full=mRNA turnover protein 4 homolog; AltName: Full=Ribosome assembly factor Mrto4
down	Ityp11679	92.0532	91.5532	-7.5244	0.96358	-91.8619	0.5	---NA---
down	Ityp10374	91.2597	90.7597	-7.51191	0.963063	-91.07	0.5	FNG_DROMERecName: Full=Fringe glycosyltransferase; AltName: Full=O-fucosylpeptide 3-beta-N-acetylglucosaminyltransferase
	Ityp17776	471.376	194.62	0.498635	0.805156	194.62	665.996	JIP3_DROMERecName: Full=JNK-interacting protein 3; AltName: Full=Protein sunday driver
	Ityp04494	11925.7	530.429	-0.065639	0.28542	-530.429	11395.2	MRPP3_HUMANRecName: Full=Mitochondrial ribonuclease P catalytic subunit; AltName: Full=Mitochondrial ribonuclease P protein 3; Short=Mitochondrial RNase P protein 3; AltName: Full=Protein only RNase P catalytic subunit; Flags: Precursor
down	Ityp16362	91.2597	90.7597	-7.51191	0.963063	-91.07	0.5	FKH_DROMERecName: Full=Protein fork head
down	Ityp08720	91.2597	90.7597	-7.51191	0.963063	-91.07	0.5	PLDX1_HUMANRecName: Full=Plexin domain-containing protein 1; AltName: Full=Tumor endothelial marker 3; AltName: Full=Tumor endothelial marker 7; Flags: Precursor
down	Ityp15600	91.2597	90.7597	-7.51191	0.963063	-91.07	0.5	TANC2_HUMANRecName: Full=Protein TANC2; AltName: Full=Tetratricopeptide repeat, ankyrin repeat and coiled-coil domain-containing protein 2
	Ityp04496	1125.27	113.008	-0.152689	0.457881	-113.008	1012.26	ALG11_HUMANRecName: Full=GDP-Man:Man(3)GlcNAc(2)-PP-Dol alpha-1,2-mannosyltransferase; AltName: Full=Asparagine-linked glycosylation protein 11 homolog; AltName: Full=Glycolipid 2-alpha-mannosyltransferase
down	Ityp09344	90.4661	89.9661	-7.49931	0.962528	-90.2781	0.5	SOX15_DROMERecName: Full=Putative transcription factor SOX-15; AltName: Full=Sox50E
down	Ityp22066	90.4661	89.9661	-7.49931	0.962528	-90.2781	0.5	---NA---
down	Ityp15892	90.4661	89.9661	-7.49931	0.962528	-90.2781	0.5	---NA---
down	Ityp01513	89.6726	89.1726	-7.48659	0.962528	-89.4863	0.5	---NA---
down	Ityp13072	89.6726	89.1726	-7.48659	0.962528	-89.4863	0.5	TIPE_DROMERecName: Full=Protein tipE; AltName: Full=Temperature-induced paralytic E
	Ityp04497	247.591	119.953	-0.955896	0.88169	-119.957	127.639	---NA---
down	Ityp04280	88.879	88.379	-7.47377	0.962011	-88.6944	0.5	---NA---
down	Ityp11858	88.879	88.379	-7.47377	0.962011	-88.6944	0.5	CP4C1_BLADIRecName: Full=Cytochrome P450 4C1; AltName: Full=CYPIVC1
down	Ityp17253	88.0854	87.5854	-7.46083	0.961481	-87.9026	0.5	---NA---
	Ityp17779	1063.37	455.51	-0.80683	0.891067	-455.511	607.863	SPRTN_BOVINRecName: Full=SprT-like domain-containing protein Spartan; AltName: Full=Protein with SprT-like domain at the N terminus; Short=Spartan
	Ityp15117	1089.56	450.104	-0.768828	0.883911	-450.105	639.457	YTDC1_DROMERecName: Full=YTH domain-containing protein 1; AltName: Full=Splicing factor YT521; Short=YT521-B
down	Ityp01434	88.0854	87.5854	-7.46083	0.961481	-87.9026	0.5	CF410_MOUSERecName: Full=Cilia- and flagella-associated protein 410
	Ityp17778	361.071	167.717	-0.90104	0.887194	-167.72	193.354	UB2WB_DANRERecName: Full=Probable ubiquitin-conjugating enzyme E2 W-B; AltName: Full=E2 ubiquitin-conjugating enzyme W-B; AltName: Full=N-terminal E2 ubiquitin-conjugating enzyme; AltName: Full=Ubiquitin carrier protein W-B; AltName: Full=Ubiquitin-protein ligase W-B
	Ityp15118	336.47	151.963	-0.866801	0.883299	-151.966	184.507	TM104_DROMERecName: Full=Transmembrane protein 104 homolog
down	Ityp14777	88.0854	87.5854	-7.46083	0.961481	-87.9026	0.5	RNO_DROMERecName: Full=PHD finger protein rhinoceros
	Ityp15119	171.409	33.3179	0.256257	0.55669	33.3189	204.727	XPR1_MUSTRRecName: Full=Xenotropic and polytropic retrovirus receptor 1
	Ityp04490	3360.74	497.081	-0.23092	0.607955	-497.081	2863.66	ARMET_DROGRRecName: Full=Mesencephalic astrocyte-derived neurotrophic factor homolog; AltName: Full=MANF/CDNF-like protein; Flags: Precursor
	Ityp04492	3603.57	638.839	0.235457	0.621879	638.839	4242.41	INDY1_DROMERecName: Full=Protein I'm not dead yet; AltName: Full=INDY transporter protein; AltName: Full=drIndy
down	Ityp12301	1103.85	1097.53	-7.44868	0.998335	-1097.55	6.31875	---NA---
down	Ityp08109	87.2919	86.7919	-7.44778	0.960933	-87.1108	0.5	---NA---
down	Ityp05783	87.2919	86.7919	-7.44778	0.960933	-87.1108	0.5	---NA---
	Ityp15120	424.556	181.916	-0.807138	0.880138	-181.918	242.64	MET17_BOVINRecName: Full=Methyltransferase-like protein 17, mitochondrial; AltName: Full=Methyltransferase 11 domain-containing protein 1; AltName: Full=Protein RSM22 homolog, mitochondrial; Flags: Precursor
	Ityp16451	1819.64	1078.14	0.671295	0.868397	1078.14	2897.78	LKHA4_HUMANRecName: Full=Leukotriene A-4 hydrolase; Short=LTA-4 hydrolase; AltName: Full=Leukotriene A(4) hydrolase
down	Ityp11180	87.2919	86.7919	-7.44778	0.960933	-87.1108	0.5	---NA---
	Ityp15121	254.734	44.9512	-0.280095	0.598657	-44.952	209.782	---NA---
	Ityp16452	957.036	43.3456	-0.0668678	0.273813	-43.3456	913.691	RM13_DROMERecName: Full=39S ribosomal protein L13, mitochondrial; Short=L13mt; Short=MRP-L13
down	Ityp15550	87.2919	86.7919	-7.44778	0.960933	-87.1108	0.5	---NA---
	Ityp16453	6.3485	26.509	2.37173	0.820453	26.6149	32.8575	---NA---
down	Ityp17962	87.2919	86.7919	-7.44778	0.960933	-87.1108	0.5	VAV_DROMERecName: Full=Protein vav; Short=DroVav; Short=dVAV
	Ityp15123	1180.82	535.045	-0.870685	0.898935	-535.046	645.776	SSRA_HUMANRecName: Full=Translocon-associated protein subunit alpha; Short=TRAP-alpha; AltName: Full=Signal sequence receptor subunit alpha; Short=SSR-alpha; Flags: Precursor
down	Ityp06555	86.4983	85.9983	-7.4346	0.960933	-86.3191	0.5	KIF23_HUMANRecName: Full=Kinesin-like protein KIF23; AltName: Full=Kinesin-like protein 5; AltName: Full=Mitotic kinesin-like protein 1
down	Ityp05156	86.4983	85.9983	-7.4346	0.960933	-86.3191	0.5	SUWA_DROMERecName: Full=Protein suppressor of white apricot
down	Ityp11750	872.919	867.864	-7.43199	0.997587	-867.895	5.055	E75BA_DROMERecName: Full=Ecdysone-induced protein 75B, isoform A; Short=E75-B; AltName: Full=Nuclear receptor subfamily 1 group D member 3, isoform A
down	Ityp11772	85.7047	85.2047	-7.4213	0.960403	-85.5273	0.5	ANK1_HUMANRecName: Full=Ankyrin-1; Short=ANK-1; AltName: Full=Ankyrin-R; AltName: Full=Erythrocyte ankyrin
	Ityp17788	22419.7	7743.81	-0.611318	0.859216	-7743.81	14675.9	RL7_DROMERecName: Full=60S ribosomal protein L7
down	Ityp12404	1720.44	1710.33	-7.41085	0.999144	-1710.35	10.11	PATH_DROMERecName: Full=Proton-coupled amino acid transporter-like protein pathetic
	Ityp17787	772.93	288.914	-0.675283	0.864171	-288.915	484.016	---NA---
down	Ityp06229	84.9112	84.4112	-7.40788	0.959746	-84.7356	0.5	STUB_DROMERecName: Full=Serine proteinase stubble; AltName: Full=Protein stubble-stubbloid; Contains: RecName: Full=Serine proteinase stubble non-catalytic chain; Contains: RecName: Full=Serine proteinase stubble catalytic chain
down	Ityp08751	84.9112	84.4112	-7.40788	0.959746	-84.7356	0.5	VP35L_DROMERecName: Full=VPS35 endosomal protein sorting factor-like
down	Ityp14648	84.9112	84.4112	-7.40788	0.959746	-84.7356	0.5	LIPK_MOUSERecName: Full=Lipase member K; AltName: Full=Lipase-like abhydrolase domain-containing protein 2; Flags: Precursor
down	Ityp22473	84.1176	83.6176	-7.39434	0.959203	-83.9439	0.5	---NA---
down	Ityp04451	84.1176	83.6176	-7.39434	0.959203	-83.9439	0.5	MNT_XENLARecName: Full=Max-binding protein MNT; AltName: Full=Myc antagonist MNT
	Ityp04487	802.292	403.325	0.587573	0.849896	403.326	1205.62	CCZ1_XENTRRecName: Full=Vacuolar fusion protein CCZ1 homolog
down	Ityp05510	84.1176	83.6176	-7.39434	0.959203	-83.9439	0.5	OSGEP_XENLARecName: Full=Probable tRNA N6-adenosine threonylcarbamoyltransferase; AltName: Full=N6-L-threonylcarbamoyladenine synthase; Short=t(6)A synthase; AltName: Full=O-sialoglycoprotein endopeptidase; AltName: Full=t(6)A37 threonylcarbamoyladenosine biosynthesis protein osgep; AltName: Full=tRNA threonylcarbamoyladenosine biosynthesis protein osgep
	Ityp03158	1261.76	235.779	0.247155	0.625591	235.779	1497.54	GPAT3_DANRERecName: Full=Glycerol-3-phosphate acyltransferase 3; Short=GPAT-3; AltName: Full=1-acyl-sn-glycerol-3-phosphate O-acyltransferase 10; Short=AGPAT 10; AltName: Full=1-acyl-sn-glycerol-3-phosphate O-acyltransferase 9; Short=1-AGP acyltransferase 9; Short=1-AGPAT 9; AltName: Full=Lysophosphatidic acid acyltransferase theta; Short=LPAAT-theta
	Ityp04489	730.871	278.449	-0.691947	0.864776	-278.45	452.422	S35B2_DROMERecName: Full=Adenosine 3'-phospho 5'-phosphosulfate transporter 1; AltName: Full=PAPS transporter 1; AltName: Full=Protein slalom
	Ityp04488	34.1232	33.6232	-6.09268	0.869131	-34.1707	0.5	TUTLB_HUMANRecName: Full=Protein turtle homolog B; AltName: Full=Immunoglobulin superfamily member 9B; Short=IgSF9B; Flags: Precursor
	Ityp15127	228.546	5.24763	0.032751	0.15995	5.24773	233.794	---NA---
down	Ityp00582	84.1176	83.6176	-7.39434	0.959203	-83.9439	0.5	CSKP_RATRecName: Full=Peripheral plasma membrane protein CASK; AltName: Full=Calcium/calmodulin-dependent serine protein kinase
down	Ityp13512	84.1176	83.6176	-7.39434	0.959203	-83.9439	0.5	---NA---
	Ityp15129	847.525	172.683	-0.328705	0.706129	-172.683	674.842	TVP23_DROMERecName: Full=Uncharacterized Golgi apparatus membrane protein-like protein CG5021
	Ityp04481	372.974	20.3883	-0.081101	0.279295	-20.3885	352.586	MGT4B_DANRERecName: Full=Alpha-1,3-mannosyl-glycoprotein 4-beta-N-acetylglucosaminyltransferase B; AltName: Full=N-glycosyl-oligosaccharide-glycoprotein N-acetylglucosaminyltransferase IVb; Short=GlcNAc-T IVb; Short=GnT-IVb; Short=N-acetylglucosaminyltransferase IVb; AltName: Full=UDP-N-acetylglucosamine: alpha-1,3-D-mannoside beta-1,4-N-acetylglucosaminyltransferase IVb
down	Ityp12032	84.1176	83.6176	-7.39434	0.959203	-83.9439	0.5	---NA---
down	Ityp08634	84.1176	83.6176	-7.39434	0.959203	-83.9439	0.5	MIB1_XENLARecName: Full=E3 ubiquitin-protein ligase mib1; AltName: Full=Mind bomb homolog 1; AltName: Full=RING-type E3 ubiquitin transferase mib1
	Ityp15176	726.903	40.1926	0.0776435	0.295383	40.1927	767.096	CANA_DROMERecName: Full=Calpain-A; AltName: Full=Calcium-activated neutral proteinase A; Short=CANP A; Contains: RecName: Full=Calpain-A catalytic subunit
	Ityp15177	19.8391	14.2822	0.782326	0.589884	14.3036	34.1212	IF122_XENTRRecName: Full=Intraflagellar transport protein 122 homolog
	Ityp15179	765.788	406.972	0.61489	0.85283	406.972	1172.76	ALG1_HUMANRecName: Full=Chitobiosyldiphosphodolichol beta-mannosyltransferase; AltName: Full=Asparagine-linked glycosylation protein 1 homolog; AltName: Full=Beta-1,4-mannosyltransferase; AltName: Full=GDP-Man:GlcNAc2-PP-dolichol mannosyltransferase; AltName: Full=GDP-mannose-dolichol diphosphochitobiose mannosyltransferase; AltName: Full=Mannosyltransferase-1; Short=MT-1; Short=hMat-1
down	Ityp17103	83.3241	82.8241	-7.38066	0.958525	-83.1523	0.5	---NA---
	Ityp00916	5014.52	907.336	-0.287962	0.682021	-907.336	4107.18	RL4_DROMERecName: Full=60S ribosomal protein L4; AltName: Full=L1
down	Ityp08994	83.3241	82.8241	-7.38066	0.958525	-83.1523	0.5	RGS_DROMERecName: Full=Regulator of G-protein signaling loco; Short=RGS; AltName: Full=Locomotion defects protein; Short=Loco
down	Ityp13277	83.3241	82.8241	-7.38066	0.958525	-83.1523	0.5	MGAT2_RATRecName: Full=Alpha-1,6-mannosyl-glycoprotein 2-beta-N-acetylglucosaminyltransferase; AltName: Full=Beta-1,2-N-acetylglucosaminyltransferase II; AltName: Full=GlcNAc-T II; Short=GNT-II; AltName: Full=Mannoside acetylglucosaminyltransferase 2; AltName: Full=N-glycosyl-oligosaccharide-glycoprotein N-acetylglucosaminyltransferase II
down	Ityp14196	626.121	622.329	-7.36762	0.996157	-622.373	3.79125	DECA_TRICARecName: Full=Protein decapentaplegic; Flags: Precursor
down	Ityp13954	82.5305	82.0305	-7.36686	0.958525	-82.3606	0.5	HLF_HUMANRecName: Full=Hepatic leukemia factor
	Ityp03180	23.0133	22.5133	-5.5244	0.794949	-23.1812	0.5	---NA---
down	Ityp08287	82.5305	82.0305	-7.36686	0.958525	-82.3606	0.5	DPP6_PANTRRecName: Full=Dipeptidyl aminopeptidase-like protein 6; AltName: Full=Dipeptidyl peptidase 6; AltName: Full=Dipeptidyl peptidase VI; Short=DPP VI
down	Ityp17725	81.7369	81.2369	-7.35292	0.957959	-81.569	0.5	DOP1_DROMERecName: Full=Protein dopey-1 homolog
down	Ityp10323	81.7369	81.2369	-7.35292	0.957959	-81.569	0.5	GIT2_MOUSERecName: Full=ARF GTPase-activating protein GIT2; Short=ARF GAP GIT2; AltName: Full=Cool-interacting tyrosine-phosphorylated protein 2; Short=CAT-2; Short=CAT2; AltName: Full=G protein-coupled receptor kinase-interactor 2; AltName: Full=GRK-interacting protein 2
down	Ityp09356	80.9434	80.4434	-7.33884	0.957355	-80.7774	0.5	---NA---
down	Ityp05306	80.9434	80.4434	-7.33884	0.957355	-80.7774	0.5	---NA---
	Ityp15180	713.413	99.1781	0.187792	0.526756	99.1783	812.591	CPSF1_DROMERecName: Full=Cleavage and polyadenylation specificity factor subunit 1; AltName: Full=Cleavage and polyadenylation specificity factor 160 kDa subunit; Short=CPSF 160 kDa subunit; Short=dCPSF 160
down	Ityp06749	80.1498	79.6498	-7.32463	0.956603	-79.9859	0.5	BMR1B_CHICKRecName: Full=Bone morphogenetic protein receptor type-1B; Short=BMP type-1B receptor; Short=BMPR-1B; AltName: Full=Activin receptor-like kinase 6; Short=ALK-6; AltName: Full=RPK-1; AltName: Full=Serine/threonine-protein kinase receptor R6; Short=SKR6; Flags: Precursor
	Ityp00903	84.1176	37.3589	-0.847172	0.786863	-37.3685	46.7587	CU20_TENMORecName: Full=Adult-specific cuticular protein ACP-20; Flags: Precursor
	Ityp15183	577.713	77.2687	-0.207143	0.547209	-77.269	500.445	PRCC_HUMANRecName: Full=Proline-rich protein PRCC; AltName: Full=Papillary renal cell carcinoma translocation-associated gene protein
	Ityp15184	719.761	336.733	0.553695	0.827782	336.734	1056.49	HCD2_DROMERecName: Full=3-hydroxyacyl-CoA dehydrogenase type-2; AltName: Full=17-beta-hydroxysteroid dehydrogenase 10; Short=17-beta-HSD 10; AltName: Full=3-hydroxy-2-methylbutyryl-CoA dehydrogenase; AltName: Full=3-hydroxyacyl-CoA dehydrogenase type II; AltName: Full=Mitochondrial ribonuclease P protein 2; Short=Mitochondrial RNase P protein 2; AltName: Full=Scully protein; AltName: Full=Type II…
down	Ityp09908	80.1498	79.6498	-7.32463	0.956603	-79.9859	0.5	CYA1_DROMERecName: Full=Ca(2+)/calmodulin-responsive adenylate cyclase; AltName: Full=ATP pyrophosphate-lyase; AltName: Full=Protein rutabaga
down	Ityp11979	80.1498	79.6498	-7.32463	0.956603	-79.9859	0.5	---NA---
	Ityp03170	22.2197	21.7197	-5.47377	0.785229	-22.3989	0.5	---NA---
down	Ityp02807	79.3562	78.8562	-7.31027	0.95586	-79.1944	0.5	WDR81_HUMANRecName: Full=WD repeat-containing protein 81
down	Ityp07076	79.3562	78.8562	-7.31027	0.95586	-79.1944	0.5	VGR_SOLINRecName: Full=Vitellogenin receptor; Short=SiVgR; Flags: Precursor
	Ityp00933	8900.6	6480.5	0.789184	0.892158	6480.5	15381.1	CHIA_BOVINRecName: Full=Acidic mammalian chitinase; Short=AMCase; AltName: Full=Chitin-binding protein b04; Short=CBPb04; Flags: Precursor
	Ityp15152	53718.6	6654.07	-0.190782	0.551287	-6654.07	47064.5	MYSP1_DROMERecName: Full=Paramyosin, long form
	Ityp15153	7203.17	736.561	-0.155623	0.491515	-736.561	6466.6	---NA---
[truncated: 10,466 more rows]

## Sheet: M±1 lim
Tags	Feature	C1	D	L1	M	Probability	Ranking	Description
[truncated: 4,030 more rows]

## Sheet: M±1 lim detox
Tags	Feature	C1	D	L1	M	Probability	Ranking	Description	Category
[truncated: 294 more rows]

## Sheet: Sab M±1
Tags	Feature	C1	D	M	Probability	Ranking	S1	Description
[truncated: 6,578 more rows]

[truncated: 1 more sheets: Sab M±1 detox]
