# Supplementary material for: Insights into the Detoxification of Spruce Monoterpenes by the Eurasian Spruce Bark Beetle
Source: Int J Mol Sci. 2024 Sep 23;25(18):10209. doi: 10.3390/ijms251810209 (PMC11432361; doi:10.3390/ijms251810209)
Supplement: Supplementary file 1 [file ijms-25-10209-s001.zip › S4_figure_Heatmap_Bars_venn_new.xlsx]

## Sheet: Detox gene List
limonene detox	sabine-detox	carene-detox	L2 vs pupa-detox	high (MJ)-low (stored) detox	CM-SM-detox	ips adult-pupa detox				common between limonene & sabiene detox	desription
Ityp10826	Ityp05969	Ityp03905	Ityp00978	Ityp01156	Ityp03212	Ityp06081				Ityp01795	NUDT9_MOUSERecName: Full=ADP-ribose pyrophosphatase, mitochondrial; AltName: Full=ADP-ribose diphosphatase; AltName: Full=ADP-ribose phosphohydrolase; AltName: Full=Adenosine diphosphoribose pyrophosphatase; Short=ADPR-PPase; AltName: Full=Nucleoside diphosphate-linked moiety X motif 9; Short=Nudix motif 9; Flags: Precursor
Ityp12627	Ityp11819	Ityp01834	Ityp00981	Ityp08402	Ityp12595	Ityp10157				Ityp17070	RDHE2_HUMANRecName: Full=Epidermal retinol dehydrogenase 2; Short=EPHD-2; Short=RDH-E2; AltName: Full=Retinal short-chain dehydrogenase reductase 2; Short=retSDR2; AltName: Full=Short-chain dehydrogenase/reductase family 16C member 5
Ityp16403	Ityp01766	Ityp13834	Ityp10250	Ityp08881	Ityp04644	Ityp14998				Ityp16403	ABCF2_HUMANRecName: Full=ATP-binding cassette sub-family F member 2; AltName: Full=Iron-inhibited ABC transporter 2
Ityp12843	Ityp14716	Ityp03226	Ityp10251	Ityp16358	Ityp13834	Ityp07276				Ityp13647	NTAQ1_ANOGARecName: Full=Protein N-terminal glutamine amidohydrolase; AltName: Full=Protein NH2-terminal glutamine deamidase; Short=N-terminal Gln amidase; Short=Nt(Q)-amidase; AltName: Full=Protein tungus
Ityp12134	Ityp06031	Ityp04142	Ityp10417	Ityp04924	Ityp03643	Ityp14100				Ityp09210	RDH13_HUMANRecName: Full=Retinol dehydrogenase 13; AltName: Full=Short chain dehydrogenase/reductase family 7C member 3
Ityp04142	Ityp12843	Ityp13935	Ityp14563	Ityp14384	Ityp20677	Ityp03153				Ityp08323	CHST4_MOUSERecName: Full=Carbohydrate sulfotransferase 4; AltName: Full=Galactose/N-acetylglucosamine/N-acetylglucosamine 6-O-sulfotransferase 3; Short=GST-3; AltName: Full=High endothelial cells N-acetylglucosamine 6-O-sulfotransferase; Short=HEC-GlcNAc6ST; AltName: Full=L-selectin ligand sulfotransferase; Short=LSST; AltName: Full=N-acetylglucosamine 6-O-sulfotransferase 2; Short=GlcNAc6ST-2; S…
Ityp12666	Ityp13952	Ityp10836	Ityp03543	Ityp17996	Ityp06087	Ityp03031				Ityp09945	EST6_DROMERecName: Full=Esterase-6; Short=Est-6; AltName: Full=Carboxylic-ester hydrolase 6; Short=Carboxylesterase-6; Flags: Precursor
Ityp10825	Ityp13081	Ityp11306	Ityp08410	Ityp01950	Ityp17887	Ityp15007				Ityp02649	NTAN1_PIGRecName: Full=Protein N-terminal asparagine amidohydrolase; AltName: Full=Protein NH2-terminal asparagine amidohydrolase; Short=PNAA; AltName: Full=Protein NH2-terminal asparagine deamidase; Short=PNAD; Short=Protein N-terminal Asn amidase; Short=Protein NTN-amidase
Ityp13647	Ityp02645	Ityp07436	Ityp22109	Ityp03217	Ityp20267	Ityp14706				Ityp12411	ABD12_MACFARecName: Full=Lysophosphatidylserine lipase ABHD12; AltName: Full=2-arachidonoylglycerol hydrolase ABHD12; AltName: Full=Abhydrolase domain-containing protein 12; AltName: Full=Monoacylglycerol lipase ABHD12; AltName: Full=Oxidized phosphatidylserine lipase ABHD12
Ityp04006	Ityp13146	Ityp12478	Ityp11930	Ityp13943	Ityp05166	Ityp09248				Ityp02110	CLYBL_HUMANRecName: Full=Citramalyl-CoA lyase, mitochondrial; AltName: Full=(3S)-malyl-CoA thioesterase; AltName: Full=Beta-methylmalate synthase; AltName: Full=Citrate lyase subunit beta-like protein; Short=Citrate lyase beta-like; AltName: Full=Malate synthase; Flags: Precursor
Ityp09945	Ityp07472	Ityp00542	Ityp14703	Ityp01672	Ityp00535	Ityp08822				Ityp09301	C6A13_DROMERecName: Full=Probable cytochrome P450 6a13; AltName: Full=CYPVIA13
Ityp16370	Ityp11861	Ityp10198	Ityp03221	Ityp23371	Ityp08888	Ityp14766				Ityp05422	MINY3_DROMERecName: Full=Ubiquitin carboxyl-terminal hydrolase MINDY-3 homolog; AltName: Full=Deubiquitinating enzyme MINDY-3; AltName: Full=Protein CARP homolog
Ityp09210	Ityp11581	Ityp23328	Ityp01836	Ityp06807	Ityp03849	Ityp01895				Ityp20279	EPHX4_HUMANRecName: Full=Epoxide hydrolase 4; AltName: Full=Abhydrolase domain-containing protein 7; AltName: Full=Epoxide hydrolase-related protein
Ityp13467	Ityp12868	Ityp11208	Ityp18284	Ityp04942	Ityp00941	Ityp03872				Ityp01691	RDH11_MOUSERecName: Full=Retinol dehydrogenase 11; AltName: Full=Androgen-regulated short-chain dehydrogenase/reductase 1; AltName: Full=Cell line MC/9.IL4-derived protein 1; AltName: Full=M42C60; AltName: Full=Prostate short-chain dehydrogenase/reductase 1; AltName: Full=Retinal reductase 1; Short=RalR1; AltName: Full=Short-chain aldehyde dehydrogenase; Short=SCALD
Ityp08323	Ityp21655	Ityp05781	Ityp16868	Ityp09033	Ityp14785	Ityp15002				Ityp13146	ABHD8_XENLARecName: Full=Protein ABHD8; AltName: Full=Alpha/beta hydrolase domain-containing protein 8; Short=Abhydrolase domain-containing protein 8
Ityp14268	Ityp06032	Ityp01453	Ityp10009	Ityp03147	Ityp01579	Ityp16965				Ityp23371	EST1_CULPIRecName: Full=Esterase B1; Flags: Precursor
Ityp02649	Ityp13647	Ityp00954	Ityp02055	Ityp13843	Ityp12066	Ityp15006				Ityp06053	DCP2_PONABRecName: Full=m7GpppN-mRNA hydrolase; AltName: Full=mRNA-decapping enzyme 2
Ityp12411	Ityp11858	Ityp01579	Ityp12026	Ityp10250	Ityp03211	Ityp18289				Ityp10995	PLD6_DANRERecName: Full=Mitochondrial cardiolipin hydrolase; AltName: Full=Choline phosphatase 6; AltName: Full=Mitochondrial phospholipase; Short=MitoPLD; AltName: Full=Phosphatidylcholine-hydrolyzing phospholipase D6; AltName: Full=Phospholipase D6; Short=PLD 6
Ityp01691	Ityp14648	Ityp12595	Ityp07436	Ityp14296	Ityp09331	Ityp12224				Ityp03493	UDPE_NPVSLRecName: Full=Ecdysteroid UDP-glucosyltransferase; Flags: Precursor
Ityp02110	Ityp08924	Ityp00346	Ityp11976	Ityp02782	Ityp05781	Ityp06963				Ityp14074	UDPE_NPVSLRecName: Full=Ecdysteroid UDP-glucosyltransferase; Flags: Precursor
Ityp23371	Ityp08822	Ityp17996	Ityp18281	Ityp08889	Ityp04081	Ityp06962				Ityp04047	ABCG1_HUMANRecName: Full=ATP-binding cassette sub-family G member 1; AltName: Full=ATP-binding cassette transporter 8; AltName: Full=White protein homolog
Ityp07498	Ityp01699	Ityp14563	Ityp06033	Ityp13083	Ityp13783	Ityp10238				Ityp12512	GSTT1_MANSERecName: Full=Glutathione S-transferase 1; AltName: Full=GST class-theta
Ityp09301	Ityp19618	Ityp18437	Ityp15537	Ityp02902	Ityp03242	Ityp08809				Ityp13133	ABD18_MOUSERecName: Full=Protein ABHD18; AltName: Full=Alpha/beta hydrolase domain-containing protein 18; Short=Abhydrolase domain-containing protein 18; Flags: Precursor
Ityp01053	Ityp00913	Ityp02903	Ityp18287	Ityp17456	Ityp08889	Ityp05150				Ityp05553	ACES_HUMANRecName: Full=Acetylcholinesterase; Short=AChE; Flags: Precursor
Ityp14648	Ityp02243	Ityp22447	Ityp09592	Ityp09111	Ityp18054	Ityp11858				Ityp12220	GST1C_ANOGARecName: Full=Glutathione S-transferase 1, isoform C; AltName: Full=AgGst1-alpha; AltName: Full=Aggst1-5; AltName: Full=DDT-dehydrochlorinase; AltName: Full=GST class-theta
Ityp11717	Ityp18472	Ityp06096	Ityp20267	Ityp03903	Ityp04942	Ityp10450				Ityp14786	GSTT1_MANSERecName: Full=Glutathione S-transferase 1; AltName: Full=GST class-theta
Ityp12478	Ityp14783	Ityp14636	Ityp08888	Ityp14563	Ityp07715	Ityp10045				Ityp15039	ABHDB_DANRERecName: Full=Protein ABHD11; AltName: Full=Alpha/beta hydrolase domain-containing protein 11; Short=Abhydrolase domain-containing protein 11; AltName: Full=Williams-Beuren syndrome chromosomal region 21 protein homolog
Ityp05422	Ityp08010	Ityp03140	Ityp09310	Ityp06030	Ityp12594	Ityp09976				Ityp12546	GSTT1_MANSERecName: Full=Glutathione S-transferase 1; AltName: Full=GST class-theta
Ityp13133	Ityp12531	Ityp04140	Ityp00148	Ityp15009	Ityp14124	Ityp11437				Ityp02066	UD2B2_RATRecName: Full=UDP-glucuronosyltransferase 2B2; Short=UDPGT 2B2; AltName: Full=3-hydroxyandrogen-specific UDPGT; AltName: Full=RLUG23; AltName: Full=UDPGTr-4; Flags: Precursor
Ityp11770	Ityp10825	Ityp22107	Ityp03493	Ityp08296	Ityp04379	Ityp12220				Ityp12520	GSTT1_MANSERecName: Full=Glutathione S-transferase 1; AltName: Full=GST class-theta
Ityp05553	Ityp03648	Ityp11483	Ityp04213	Ityp04561	Ityp10251	Ityp07472				Ityp13834	GST_ANOGARecName: Full=Glutathione S-transferase; AltName: Full=GST class-sigma
Ityp11306	Ityp08929	Ityp15018	Ityp10831	Ityp19688	Ityp05867	Ityp02894				Ityp17456	UDB16_RABITRecName: Full=UDP-glucuronosyltransferase 2B16; Short=UDPGT 2B16; Flags: Precursor
Ityp07874	Ityp07947	Ityp11675	Ityp04042	Ityp11209	Ityp09460	Ityp15941				Ityp14787	GSTT7_ANOGARecName: Full=Glutathione S-transferase D7; AltName: Full=Aggst1-7; AltName: Full=GST class-theta; AltName: Full=Gst1-beta
Ityp01834	Ityp04359	Ityp22886	Ityp03903	Ityp07498	Ityp14411	Ityp03416				Ityp10198	ABD12_RATRecName: Full=Lysophosphatidylserine lipase ABHD12; AltName: Full=2-arachidonoylglycerol hydrolase ABHD12; AltName: Full=Abhydrolase domain-containing protein 12; AltName: Full=Monoacylglycerol lipase ABHD12; AltName: Full=Oxidized phosphatidylserine lipase ABHD12
Ityp18387	Ityp01589	Ityp16361	Ityp09614	Ityp11920	Ityp11704	Ityp14578				Ityp14783	GSTEE_DROMERecName: Full=Glutathione S-transferase E14; AltName: Full=Protein noppera-bo
Ityp04371	Ityp04060	Ityp06959	Ityp05969	Ityp03146	Ityp00187	Ityp12520				Ityp03551	HYEP1_CTEFERecName: Full=Juvenile hormone epoxide hydrolase 1; AltName: Full=CfEH1; AltName: Full=Juvenile hormone epoxide hydrolase I; Short=JHEH I; AltName: Full=Juvenile hormone-specific epoxide hydrolase I
Ityp18054	Ityp08328	Ityp02515	Ityp03230	Ityp03550	Ityp03604	Ityp00762				Ityp08546	PDE12_BOVINRecName: Full=2',5'-phosphodiesterase 12; Short=2'-PDE; Short=2-PDE; AltName: Full=Mitochondrial deadenylase; Flags: Precursor
Ityp20279	Ityp11582	Ityp01057	Ityp06142	Ityp11833	Ityp06393	Ityp12480				Ityp05781	GSTT1_MANSERecName: Full=Glutathione S-transferase 1; AltName: Full=GST class-theta
Ityp15039	Ityp08612	Ityp15000	Ityp11920	Ityp13562	Ityp19655	Ityp05614				Ityp14129	DHRSX_HUMANRecName: Full=Dehydrogenase/reductase SDR family member on chromosome X; AltName: Full=DHRSXY; AltName: Full=Short chain dehydrogenase/reductase family 46C member 1; AltName: Full=Short chain dehydrogenase/reductase family 7C member 6
Ityp01795	Ityp09106	Ityp03904	Ityp00496	Ityp07906	Ityp00866	Ityp13795				Ityp14578	UDB17_HUMANRecName: Full=UDP-glucuronosyltransferase 2B17; Short=UDPGT 2B17; AltName: Full=C19-steroid-specific UDP-glucuronosyltransferase; Short=C19-steroid-specific UDPGT; Flags: Precursor
Ityp01094	Ityp02565	Ityp14399	Ityp19688	Ityp17769	Ityp04256	Ityp07733				Ityp07436	ST1B1_CHICKRecName: Full=Sulfotransferase family cytosolic 1B member 1; Short=ST1B1; Short=Sulfotransferase 1B1
Ityp13146	Ityp03227	Ityp03589	Ityp18472	Ityp09032	Ityp14703	Ityp02366				Ityp05867	EST6_APIMERecName: Full=Venom carboxylesterase-6; AltName: Allergen=Api m 8; Flags: Precursor
Ityp06030	Ityp09737	Ityp01016	Ityp14786	Ityp00892	Ityp22109	Ityp09106				Ityp10836	HYEP1_CTEFERecName: Full=Juvenile hormone epoxide hydrolase 1; AltName: Full=CfEH1; AltName: Full=Juvenile hormone epoxide hydrolase I; Short=JHEH I; AltName: Full=Juvenile hormone-specific epoxide hydrolase I
Ityp09733	Ityp07474	Ityp08881	Ityp03494	Ityp12738	Ityp11929	Ityp19655				Ityp15036	ABHDB_DANRERecName: Full=Protein ABHD11; AltName: Full=Alpha/beta hydrolase domain-containing protein 11; Short=Abhydrolase domain-containing protein 11; AltName: Full=Williams-Beuren syndrome chromosomal region 21 protein homolog
Ityp11858	Ityp01233	Ityp10563	Ityp03231	Ityp12546	Ityp07708	Ityp08015				Ityp03501	NDUS2_RATRecName: Full=NADH dehydrogenase
Ityp09624	Ityp00167	Ityp04944	Ityp06394	Ityp13339	Ityp05291	Ityp04033				Ityp04666	PA1B2_DROMERecName: Full=Platelet-activating factor acetylhydrolase IB subunit beta homolog
Ityp07474	Ityp04667	Ityp10009	Ityp20546	Ityp11306	Ityp13293	Ityp16442				Ityp11833	ABCG1_MOUSERecName: Full=ATP-binding cassette sub-family G member 1; AltName: Full=ATP-binding cassette transporter 8; AltName: Full=White protein homolog
Ityp06053	Ityp13338	Ityp03551	Ityp00542	Ityp14578	Ityp07480	Ityp12738				Ityp10826	CPSF5_DANRERecName: Full=Cleavage and polyadenylation specificity factor subunit 5; AltName: Full=Nudix hydrolase 21
Ityp13081	Ityp17996	Ityp06034	Ityp10830	Ityp01579	Ityp02292	Ityp11235				Ityp04924	PA1B2_DROMERecName: Full=Platelet-activating factor acetylhydrolase IB subunit beta homolog
Ityp10233	Ityp09331	Ityp12357	Ityp14075	Ityp14564	Ityp20268	Ityp02649				Ityp10825	CPSF5_DANRERecName: Full=Cleavage and polyadenylation specificity factor subunit 5; AltName: Full=Nudix hydrolase 21
Ityp14766	Ityp12533	Ityp14564	Ityp09980	Ityp07480	Ityp13935	Ityp04371				Ityp18472	HCD2_DROMERecName: Full=3-hydroxyacyl-CoA dehydrogenase type-2; AltName: Full=17-beta-hydroxysteroid dehydrogenase 10; Short=17-beta-HSD 10; AltName: Full=3-hydroxy-2-methylbutyryl-CoA dehydrogenase; AltName: Full=3-hydroxyacyl-CoA dehydrogenase type II; AltName: Full=Mitochondrial ribonuclease P protein 2; Short=Mitochondrial RNase P protein 2; AltName: Full=Scully protein; AltName: Full=Type II…
Ityp09106	Ityp11719	Ityp03231	Ityp20533	Ityp02903	Ityp07116	Ityp08233				Ityp12478	LDH_DROMERecName: Full=L-lactate dehydrogenase; Short=LDH
Ityp08546	Ityp08323	Ityp14704	Ityp09031	Ityp04140	Ityp07906	Ityp18054				Ityp09733	MRP4_HUMANRecName: Full=Multidrug resistance-associated protein 4; AltName: Full=ATP-binding cassette sub-family C member 4; AltName: Full=MRP/cMOAT-related ABC transporter; AltName: Full=Multi-specific organic anion transporter B; Short=MOAT-B
Ityp00584	Ityp03493	Ityp14578	Ityp05836	Ityp00542	Ityp12740	Ityp08666				Ityp14703	IDLDH_IPSPIRecName: Full=Ipsdienol dehydrogenase
Ityp06107	Ityp00584	Ityp03501	Ityp11880	Ityp03229	Ityp08561	Ityp02436				Ityp06031	PGDH_CAVPORecName: Full=15-hydroxyprostaglandin dehydrogenase
Ityp14129	Ityp14703	Ityp07368	Ityp10265	Ityp10233	Ityp11923	Ityp10995				Ityp02366	ABCA3_HUMANRecName: Full=ATP-binding cassette sub-family A member 3; AltName: Full=ABC-C transporter; AltName: Full=ATP-binding cassette transporter 3; Short=ATP-binding cassette 3
Ityp12868	Ityp02516	Ityp14212	Ityp17769	Ityp14703	Ityp07706	Ityp11028				Ityp06963	ABCG8_HUMANRecName: Full=ATP-binding cassette sub-family G member 8; AltName: Full=Sterolin-2
Ityp10995	Ityp13293	Ityp06784	Ityp05166	Ityp02990	Ityp02054	Ityp15184				Ityp18400	MRP4_HUMANRecName: Full=Multidrug resistance-associated protein 4; AltName: Full=ATP-binding cassette sub-family C member 4; AltName: Full=MRP/cMOAT-related ABC transporter; AltName: Full=Multi-specific organic anion transporter B; Short=MOAT-B
Ityp05867	Ityp11704	Ityp05945	Ityp00187	Ityp01630	Ityp02055	Ityp14102				Ityp04644	DHGL_DROPSRecName: Full=Glucose dehydrogenase [FAD, quinone]; Contains: RecName: Full=Glucose dehydrogenase
Ityp18273	Ityp05867	Ityp02396	Ityp12078	Ityp09555	Ityp09741	Ityp00913				Ityp22109	IDLDH_IPSPIRecName: Full=Ipsdienol dehydrogenase
Ityp06111	Ityp01006	Ityp12313	Ityp00354	Ityp02321	Ityp09989	Ityp07474				Ityp06032	PGDH_CAVPORecName: Full=15-hydroxyprostaglandin dehydrogenase
Ityp07205	Ityp13133	Ityp08104	Ityp08889	Ityp13808	Ityp21656	Ityp13788				Ityp03604	PTGR1_CAVPORecName: Full=Prostaglandin reductase 1; Short=PRG-1; AltName: Full=15-oxoprostaglandin 13-reductase; Short=PGR; AltName: Full=NADP-dependent leukotriene B4 12-hydroxydehydrogenase; Short=12-HD; Short=LTB4
Ityp04666	Ityp00986	Ityp09175	Ityp03218	Ityp13935	Ityp03805	Ityp01766				Ityp09976	ABCGK_DICDIRecName: Full=ABC transporter G family member 20; AltName: Full=ABC transporter ABCG.20
Ityp04667	Ityp04818	Ityp08402	Ityp11209	Ityp04142	Ityp01006	Ityp09997				Ityp11592	CHLE_HORSERecName: Full=Cholinesterase; AltName: Full=Acylcholine acylhydrolase; AltName: Full=Butyrylcholine esterase; AltName: Full=Choline esterase II; AltName: Full=EQ-BCHE; AltName: Full=Pseudocholinesterase
Ityp08528	Ityp09945	Ityp04561	Ityp04561	Ityp12484	Ityp03589	Ityp12078				Ityp14636	P5CS_MOUSERecName: Full=Delta-1-pyrroline-5-carboxylate synthase; Short=P5CS; AltName: Full=Aldehyde dehydrogenase family 18 member A1; Includes: RecName: Full=Glutamate 5-kinase; Short=GK; AltName: Full=Gamma-glutamyl kinase; Includes: RecName: Full=Gamma-glutamyl phosphate reductase; Short=GPR; AltName: Full=Glutamate-5-semialdehyde dehydrogenase; AltName: Full=Glutamyl-gamma-semialdehyde dehyd…
Ityp04924	Ityp01156	Ityp13783	Ityp04644	Ityp15523	Ityp01950	Ityp08239				Ityp08104	LDHB_HUMANRecName: Full=L-lactate dehydrogenase B chain; Short=LDH-B; AltName: Full=LDH heart subunit; Short=LDH-H; AltName: Full=Renal carcinoma antigen NY-REN-46
Ityp03227	Ityp12455	Ityp03643	Ityp11386	Ityp04209	Ityp02697	Ityp14411				Ityp01699	RDH11_MOUSERecName: Full=Retinol dehydrogenase 11; AltName: Full=Androgen-regulated short-chain dehydrogenase/reductase 1; AltName: Full=Cell line MC/9.IL4-derived protein 1; AltName: Full=M42C60; AltName: Full=Prostate short-chain dehydrogenase/reductase 1; AltName: Full=Retinal reductase 1; Short=RalR1; AltName: Full=Short-chain aldehyde dehydrogenase; Short=SCALD
Ityp18472	Ityp17407	Ityp10718	Ityp18777	Ityp23328	Ityp14296	Ityp04218				Ityp05166	ARD1_UROFARecName: Full=D-arabinitol dehydrogenase 1; AltName: Full=NADP-dependent D-arabitol dehydrogenase
Ityp11704	Ityp14122	Ityp15036	Ityp17456	Ityp03643	Ityp01672	Ityp03648				Ityp04240	DHSO_MOUSERecName: Full=Sorbitol dehydrogenase; Short=SDH; Short=SORD; AltName: Full=L-iditol 2-dehydrogenase; AltName: Full=Polyol dehydrogenase; AltName: Full=Xylitol dehydrogenase; Short=XDH
Ityp14716	Ityp00354	Ityp09310	Ityp03551	Ityp08410	Ityp00265	Ityp12310				Ityp03816	PGDH_CAVPORecName: Full=15-hydroxyprostaglandin dehydrogenase
Ityp14703	Ityp02054	Ityp13891	Ityp13147	Ityp12133	Ityp01084	Ityp18773				Ityp05945	DHSO_MOUSERecName: Full=Sorbitol dehydrogenase; Short=SDH; Short=SORD; AltName: Full=L-iditol 2-dehydrogenase; AltName: Full=Polyol dehydrogenase; AltName: Full=Xylitol dehydrogenase; Short=XDH
Ityp06031	Ityp10971	Ityp12693	Ityp01982	Ityp03848	Ityp15523	Ityp05021				Ityp11437	RDH14_BOVINRecName: Full=Retinol dehydrogenase 14
Ityp03493	Ityp04677	Ityp02750	Ityp18778	Ityp03465	Ityp17996	Ityp17968				Ityp12843	DCPS_BOVINRecName: Full=m7GpppX diphosphatase; AltName: Full=DCS-1; AltName: Full=Decapping scavenger enzyme; AltName: Full=Hint-related 7meGMP-directed hydrolase; AltName: Full=Histidine triad nucleotide-binding protein 5; AltName: Full=Histidine triad protein member 5; Short=HINT-5; AltName: Full=Scavenger mRNA-decapping enzyme DcpS
Ityp16416	Ityp12772	Ityp03848	Ityp16834	Ityp17975	Ityp11675	Ityp04429				Ityp04006	UBP46_RATRecName: Full=Ubiquitin carboxyl-terminal hydrolase 46; AltName: Full=Deubiquitinating enzyme 46; AltName: Full=Ubiquitin thioesterase 46; AltName: Full=Ubiquitin-specific-processing protease 46
Ityp12368	Ityp18690	Ityp20293	Ityp05250	Ityp14785	Ityp02716	Ityp09500				Ityp13083	DHB12_XENTRRecName: Full=Very-long-chain 3-oxoacyl-CoA reductase; AltName: Full=17-beta-hydroxysteroid dehydrogenase 12; Short=17-beta-HSD 12; AltName: Full=3-ketoacyl-CoA reductase; Short=KAR; AltName: Full=Estradiol 17-beta-dehydrogenase 12
Ityp14123	Ityp11191	Ityp13083	Ityp18776	Ityp14786	Ityp21883	Ityp12484				Ityp13933	SDR1_AEDAERecName: Full=Farnesol dehydrogenase; AltName: Full=NADP+-dependent farnesol dehydrogenase 1; Short=AaSDR-1
Ityp11191	Ityp12478	Ityp01849	Ityp03226	Ityp07874	Ityp09529	Ityp03856				Ityp13467	IDH3G_HUMANRecName: Full=Isocitrate dehydrogenase
Ityp22109	Ityp08224	Ityp07740	Ityp09388	Ityp03905	Ityp14106	Ityp18436				Ityp14268	L2HDH_NEMVERecName: Full=L-2-hydroxyglutarate dehydrogenase, mitochondrial; Flags: Precursor
Ityp06032	Ityp14123	Ityp09976	Ityp04419	Ityp08924	Ityp03816	Ityp14477				Ityp01053	UBP12_DANRERecName: Full=Ubiquitin carboxyl-terminal hydrolase 12A; AltName: Full=Deubiquitinating enzyme 12A; AltName: Full=Ubiquitin thioesterase 12A; AltName: Full=Ubiquitin-specific-processing protease 12A
Ityp07472	Ityp05553	Ityp04419	Ityp04060	Ityp03659	Ityp01590	Ityp12732				Ityp14648	LIPK_MOUSERecName: Full=Lipase member K; AltName: Full=Lipase-like abhydrolase domain-containing protein 2; Flags: Precursor
Ityp01269	Ityp02696	Ityp03856	Ityp09922	Ityp03904	Ityp15189	Ityp14716				Ityp11717	MRP1_CHICKRecName: Full=Multidrug resistance-associated protein 1; AltName: Full=ATP-binding cassette sub-family C member 1; AltName: Full=Leukotriene C(4) transporter; Short=LTC4 transporter
Ityp07947	Ityp16403	Ityp17457	Ityp10137	Ityp08888	Ityp11819	Ityp03874				Ityp18054	ACOX3_PONABRecName: Full=Peroxisomal acyl-coenzyme A oxidase 3; AltName: Full=Branched-chain acyl-CoA oxidase; Short=BRCACox; AltName: Full=Pristanoyl-CoA oxidase
Ityp11581	Ityp14129	Ityp10638	Ityp01834	Ityp11176	Ityp16451	Ityp14296				Ityp11858	CP4C1_BLADIRecName: Full=Cytochrome P450 4C1; AltName: Full=CYPIVC1
Ityp11582	Ityp12411	Ityp02698	Ityp12740	Ityp08926	Ityp08233	Ityp02766				Ityp09624	C6A13_DROMERecName: Full=Probable cytochrome P450 6a13; AltName: Full=CYPVIA13
Ityp01699	Ityp06053	Ityp09032	Ityp03902	Ityp10251	Ityp04978	Ityp19618				Ityp07474	CP18A_DROMERecName: Full=Cytochrome P450 18a1; AltName: Full=CYPXVIIIA1
Ityp05969	Ityp07161	Ityp11847	Ityp07986	Ityp02066	Ityp10793	Ityp18031				Ityp13081	PTP69_DROMERecName: Full=Tyrosine-protein phosphatase 69D; AltName: Full=Protein-tyrosine-phosphate phosphohydrolase; Short=DPTP; Flags: Precursor
Ityp07161	Ityp08239	Ityp04479	Ityp03866	Ityp18271	Ityp14429	Ityp03816				Ityp09106	DHGL_DROMERecName: Full=Glucose dehydrogenase [FAD, quinone]; Contains: RecName: Full=Glucose dehydrogenase
Ityp03816	Ityp08709	Ityp06962	Ityp14296	Ityp18273	Ityp12592	Ityp07480				Ityp00584	PMEB_DICD3RecName: Full=Pectinesterase B; Short=PE B; AltName: Full=Pectin methylesterase B; Flags: Precursor
Ityp13294	Ityp18273	Ityp08942	Ityp03552	Ityp10836	Ityp10381	Ityp18672				Ityp12868	PDE7A_MOUSERecName: Full=High affinity cAMP-specific 3',5'-cyclic phosphodiesterase 7A; AltName: Full=P2A
Ityp14074	Ityp04924	Ityp12411	Ityp04142	Ityp18400	Ityp19688	Ityp06029				Ityp18273	DHGL_DROPSRecName: Full=Glucose dehydrogenase [FAD, quinone]; Contains: RecName: Full=Glucose dehydrogenase
Ityp11437	Ityp10265	Ityp19688	Ityp03217	Ityp10198	Ityp04812	Ityp22416				Ityp06111	CP314_DROMERecName: Full=Ecdysone 20-monooxygenase; Short=E20MO; AltName: Full=CYPCCCXIVA1; AltName: Full=Cytochrome P450 314a1, mitochondrial; AltName: Full=Protein shade; Flags: Precursor
Ityp12595	Ityp02377	Ityp14122	Ityp07508	Ityp02894	Ityp14492	Ityp03866				Ityp07205	PRDX6_BOVINRecName: Full=Peroxiredoxin-6; AltName: Full=1-Cys peroxiredoxin; Short=1-Cys PRX; AltName: Full=Acidic calcium-independent phospholipase A2; Short=aiPLA2; AltName: Full=Antioxidant protein 2; AltName: Full=Ciliary body glutathione peroxidase; AltName: Full=Non-selenium glutathione peroxidase; Short=NSGPx; AltName: Full=PHGPx
Ityp03649	Ityp04033	Ityp07205	Ityp05829	Ityp00496	Ityp01635	Ityp13467				Ityp04667	UBP22_DANRERecName: Full=Ubiquitin carboxyl-terminal hydrolase 22; AltName: Full=Deubiquitinating enzyme 22; AltName: Full=Ubiquitin thioesterase 22; AltName: Full=Ubiquitin-specific-processing protease 22
Ityp10955	Ityp14324	Ityp16403	Ityp00926	Ityp03227		Ityp03904				Ityp08528	CP302_DROMERecName: Full=Cytochrome P450 302a1, mitochondrial; AltName: Full=Protein disembodied; Flags: Precursor
Ityp04256	Ityp06433	Ityp09106	Ityp00991	Ityp01269		Ityp11583				Ityp03227	C6A13_DROMERecName: Full=Probable cytochrome P450 6a13; AltName: Full=CYPVIA13
Ityp00926	Ityp11717	Ityp01094	Ityp05850	Ityp10006		Ityp08583				Ityp09032	EST1_CULPIRecName: Full=Esterase B1; Flags: Precursor
Ityp00627	Ityp02064	Ityp04667	Ityp06074	Ityp00346		Ityp06807				Ityp11704	ACOX3_HUMANRecName: Full=Peroxisomal acyl-coenzyme A oxidase 3; AltName: Full=Branched-chain acyl-CoA oxidase; Short=BRCACox; AltName: Full=Pristanoyl-CoA oxidase
Ityp04218	Ityp08546	Ityp20279	Ityp12484	Ityp02893		Ityp14492				Ityp14716	PLCG1_MOUSERecName: Full=1-phosphatidylinositol 4,5-bisphosphate phosphodiesterase gamma-1; AltName: Full=Phosphoinositide phospholipase C-gamma-1; AltName: Full=Phospholipase C-gamma-1; Short=PLC-gamma-1
Ityp17225	Ityp15285	Ityp06107	Ityp10963	Ityp00978		Ityp13935				Ityp12368	PA2_BOMPERecName: Full=Phospholipase A2; Short=PLA2; AltName: Full=Phosphatidylcholine 2-acylhydrolase; AltName: Allergen=Bom p 1
Ityp07906	Ityp11028	Ityp04371	Ityp03219	Ityp00980		Ityp11790				Ityp14123	ALDH2_MESAURecName: Full=Aldehyde dehydrogenase, mitochondrial; AltName: Full=ALDH class 2; AltName: Full=ALDH-E2; AltName: Full=ALDH1
Ityp03849	Ityp02649	Ityp11191	Ityp11175	Ityp07863		Ityp11175				Ityp18289	C49A1_DROMERecName: Full=Probable cytochrome P450 49a1; AltName: Full=CYPXLIXA1
Ityp13083	Ityp08528	Ityp06053	Ityp18436	Ityp12595		Ityp14726				Ityp11191	CP315_DROMERecName: Full=Cytochrome P450 315a1, mitochondrial; AltName: Full=CYPCCCXVA1; AltName: Full=Protein shadow; Flags: Precursor
Ityp13933	Ityp07692	Ityp00627	Ityp02436	Ityp03242		Ityp13953				Ityp07472	CP306_DROMERecName: Full=Cytochrome P450 306a1; Short=CYPCCCVIA1; AltName: Full=Protein phantom; Short=Dmphm
Ityp18043	Ityp14268	Ityp10995	Ityp14437			Ityp10830				Ityp04378	EST1_MESAURecName: Full=Liver carboxylesterase; Flags: Precursor
Ityp07206	Ityp04425	Ityp06067	Ityp01383			Ityp17996				Ityp01269	CHDH_MOUSERecName: Full=Choline dehydrogenase, mitochondrial; Short=CDH; Short=CHD; Flags: Precursor
Ityp18436	Ityp00846	Ityp14129	Ityp06598			Ityp14704				Ityp07947	DHGL_DROPSRecName: Full=Glucose dehydrogenase [FAD, quinone]; Contains: RecName: Full=Glucose dehydrogenase
Ityp01982	Ityp12368	Ityp04213	Ityp05688			Ityp07116				Ityp11581	DHGL_DROPSRecName: Full=Glucose dehydrogenase [FAD, quinone]; Contains: RecName: Full=Glucose dehydrogenase
Ityp00811	Ityp14243	Ityp04666	Ityp09900			Ityp14437				Ityp11582	DHGL_DROPSRecName: Full=Glucose dehydrogenase [FAD, quinone]; Contains: RecName: Full=Glucose dehydrogenase
Ityp17062	Ityp01529	Ityp03493	Ityp14243			Ityp11587				Ityp05969	PERC_DROMERecName: Full=Chorion peroxidase; AltName: Full=Peroxinectin-related protein; Short=Dpxt; Flags: Precursor
Ityp02587	Ityp02179	Ityp06393	Ityp01142			Ityp18772				Ityp07161	MRP4_HUMANRecName: Full=Multidrug resistance-associated protein 4; AltName: Full=ATP-binding cassette sub-family C member 4; AltName: Full=MRP/cMOAT-related ABC transporter; AltName: Full=Multi-specific organic anion transporter B; Short=MOAT-B
Ityp12866	Ityp02735	Ityp14123	Ityp00951			Ityp14243				Ityp04256	MYRO1_BREBRRecName: Full=Myrosinase 1; AltName: Full=Beta-glucosidase 1; AltName: Full=Beta-thioglucosidase 1; AltName: Full=Beta-thioglucosidase glucohydrolase 1; AltName: Full=Sinigrinase 1; AltName: Full=Thioglucosidase 1
Ityp04081	Ityp06111	Ityp08528	Ityp15009			Ityp13933				Ityp00627	LPH_HUMANRecName: Full=Lactase-phlorizin hydrolase; AltName: Full=Lactase-glycosylceramidase; Includes: RecName: Full=Lactase; Includes: RecName: Full=Phlorizin hydrolase; Flags: Precursor
Ityp08666	Ityp06963	Ityp04924	Ityp13084			Ityp01228				Ityp18043	MRP1_CHICKRecName: Full=Multidrug resistance-associated protein 1; AltName: Full=ATP-binding cassette sub-family C member 1; AltName: Full=Leukotriene C(4) transporter; Short=LTC4 transporter
Ityp10137	Ityp11235	Ityp14703	Ityp14102			Ityp12866				Ityp07206	ABCGK_DICDIRecName: Full=ABC transporter G family member 20; AltName: Full=ABC transporter ABCG.20
Ityp03226	Ityp01691	Ityp00980	Ityp14492			Ityp12740				Ityp01982	AL3A1_HUMANRecName: Full=Aldehyde dehydrogenase, dimeric NADP-preferring; AltName: Full=ALDHIII; AltName: Full=Aldehyde dehydrogenase 3; AltName: Full=Aldehyde dehydrogenase family 3 member A1
Ityp02366	Ityp01795	Ityp05867	Ityp11652			Ityp17115				Ityp12866	CP4D2_DROMERecName: Full=Cytochrome P450 4d2; AltName: Full=CYPIVD2
Ityp07706	Ityp03208	Ityp11581	Ityp03643			Ityp05941				Ityp07706	FUCO_BRAFLRecName: Full=Alpha-L-fucosidase; AltName: Full=Alpha-L-fucoside fucohydrolase; Flags: Precursor
Ityp08838	Ityp08232		Ityp18672			Ityp04688				Ityp05829	CP4V2_HUMANRecName: Full=Cytochrome P450 4V2; AltName: Full=Docosahexaenoic acid omega-hydroxylase CYP4V2
Ityp01279	Ityp02716		Ityp13935			Ityp05688				Ityp02597	S16C6_BOVINRecName: Full=Short-chain dehydrogenase/reductase family 16C member 6
Ityp06963	Ityp02782		Ityp07715			Ityp09900				Ityp11175	SODC_MOUSERecName: Full=Superoxide dismutase
Ityp05829	Ityp01269		Ityp11977			Ityp11419				Ityp22886	AK1A1_MOUSERecName: Full=Aldo-keto reductase family 1 member A1; AltName: Full=Alcohol dehydrogenase
Ityp18400	Ityp13795		Ityp10936			Ityp08232				Ityp08233	GALDH_ARATHRecName: Full=L-galactose dehydrogenase; Short=At-GalDH; Short=L-GalDH
Ityp11175	Ityp13808		Ityp05831			Ityp05250				Ityp22416	CP4V2_MOUSERecName: Full=Cytochrome P450 4V2; AltName: Full=Docosahexaenoic acid omega-hydroxylase CYP4V2
Ityp13084	Ityp12354		Ityp01228			Ityp01383				Ityp08561	GLBL2_HUMANRecName: Full=Beta-galactosidase-1-like protein 2; Flags: Precursor
Ityp04644	Ityp19431		Ityp12084			Ityp11675				Ityp09468	DHTK1_DROMERecName: Full=Probable 2-oxoglutarate dehydrogenase E1 component DHKTD1 homolog, mitochondrial; Flags: Precursor
Ityp22886	Ityp14477		Ityp03146			Ityp06074				Ityp05080	PA2A2_HELSURecName: Full=Acidic phospholipase A2 PA4; Short=PLA2; AltName: Full=Phosphatidylcholine 2-acylhydrolase; Contains: RecName: Full=Acidic phospholipase A2 PA2
Ityp00265	Ityp12213		Ityp11419			Ityp04359				Ityp00673	MGST1_BOVINRecName: Full=Microsomal glutathione S-transferase 1; Short=Microsomal GST-1
Ityp03684	Ityp07801		Ityp10381			Ityp07509				Ityp02697	ACADS_BOVINRecName: Full=Short-chain specific acyl-CoA dehydrogenase, mitochondrial; Short=SCAD; AltName: Full=Butyryl-CoA dehydrogenase; Flags: Precursor
Ityp08233	Ityp07740		Ityp07692			Ityp07715				Ityp17996	NCPR_DROMERecName: Full=NADPH--cytochrome P450 reductase; Short=CPR; Short=P450R
Ityp22416	Ityp09301		Ityp22107			Ityp02377				Ityp11209	IDHG1_MOUSERecName: Full=Isocitrate dehydrogenase
Ityp08561	Ityp09624		Ityp03904			Ityp00951				Ityp17457	SDHA_PONABRecName: Full=Succinate dehydrogenase
Ityp10593	Ityp22109		Ityp20649			Ityp10936				Ityp12084	FAAH2_HUMANRecName: Full=Fatty-acid amide hydrolase 2; AltName: Full=Amidase domain-containing protein; AltName: Full=Anandamide amidohydrolase 2; AltName: Full=Oleamide hydrolase 2
Ityp01331	Ityp09733		Ityp08666			Ityp10836				Ityp11216	FUCO_BRAFLRecName: Full=Alpha-L-fucosidase; AltName: Full=Alpha-L-fucoside fucohydrolase; Flags: Precursor
Ityp00977	Ityp03314		Ityp11790			Ityp05850				Ityp06087	GUXB_CELFARecName: Full=Exoglucanase B; AltName: Full=1,4-beta-cellobiohydrolase B; AltName: Full=CBP120; AltName: Full=Exocellobiohydrolase B; Flags: Precursor
Ityp05166	Ityp03661		Ityp20279			Ityp00991				Ityp00047	SDR1_AEDAERecName: Full=Farnesol dehydrogenase; AltName: Full=NADP+-dependent farnesol dehydrogenase 1; Short=AaSDR-1
Ityp11929	Ityp09210		Ityp14411			Ityp01142				Ityp02698	PA2_BOMPERecName: Full=Phospholipase A2; Short=PLA2; AltName: Full=Phosphatidylcholine 2-acylhydrolase; AltName: Allergen=Bom p 1
Ityp07715	Ityp09468		Ityp05941			Ityp08528				Ityp18931	MDR1A_MOUSERecName: Full=ATP-dependent translocase ABCB1; AltName: Full=ATP-binding cassette sub-family B member 1A; AltName: Full=MDR1A; AltName: Full=Multidrug resistance protein 1A; AltName: Full=Multidrug resistance protein 3; AltName: Full=P-glycoprotein 3; AltName: Full=Phospholipid transporter ABCB1
Ityp14032	Ityp07116		Ityp09028			Ityp17456				Ityp17975	SDH_GLUOYRecName: Full=L-sorbose 1-dehydrogenase; Short=SDH
Ityp09468	Ityp05422		Ityp11587			Ityp10381				Ityp11176	SODC_CAMDRRecName: Full=Superoxide dismutase
Ityp05080	Ityp01630		Ityp05021			Ityp04963				Ityp02594	RDHE2_HUMANRecName: Full=Epidermal retinol dehydrogenase 2; Short=EPHD-2; Short=RDH-E2; AltName: Full=Retinal short-chain dehydrogenase reductase 2; Short=retSDR2; AltName: Full=Short-chain dehydrogenase/reductase family 16C member 5
Ityp02697	Ityp05930		Ityp04688			Ityp06396				Ityp22107	IDLDH_IPSPIRecName: Full=Ipsdienol dehydrogenase
Ityp09032	Ityp12264		Ityp07505			Ityp11652				Ityp08809	ESTF_MYZPERecName: Full=Esterase FE4; AltName: Full=Carboxylic-ester hydrolase; Flags: Precursor
Ityp17996	Ityp04379		Ityp07116			Ityp05831				Ityp09615	DHGL_DROPSRecName: Full=Glucose dehydrogenase [FAD, quinone]; Contains: RecName: Full=Glucose dehydrogenase
Ityp07160	Ityp15689		Ityp03816			Ityp04060				Ityp03866	MDHC_RATRecName: Full=Malate dehydrogenase, cytoplasmic; AltName: Full=Cytosolic malate dehydrogenase
Ityp04047	Ityp04963		Ityp07509			Ityp00926				Ityp07708	FUCO_BRAFLRecName: Full=Alpha-L-fucosidase; AltName: Full=Alpha-L-fucoside fucohydrolase; Flags: Precursor
Ityp11209	Ityp17374		Ityp03874			Ityp11176				Ityp11675	NCPR_DROMERecName: Full=NADPH--cytochrome P450 reductase; Short=CPR; Short=P450R
Ityp09555	Ityp11923		Ityp08838			Ityp15689				Ityp14999	DHGL_DROPSRecName: Full=Glucose dehydrogenase [FAD, quinone]; Contains: RecName: Full=Glucose dehydrogenase
Ityp17457	Ityp14726		Ityp00843			Ityp05826				Ityp15205	NDUS4_BOVINRecName: Full=NADH dehydrogenase
Ityp01346	Ityp12625		Ityp03875			Ityp07692				Ityp06034	RDH14_HUMANRecName: Full=Retinol dehydrogenase 14; AltName: Full=Alcohol dehydrogenase PAN2; AltName: Full=Short chain dehydrogenase/reductase family 7C member 4
Ityp14384	Ityp02110		Ityp18772			Ityp04042				Ityp04561	SDR1_AEDAERecName: Full=Farnesol dehydrogenase; AltName: Full=NADP+-dependent farnesol dehydrogenase 1; Short=AaSDR-1
Ityp18289	Ityp07205		Ityp05826			Ityp04419				Ityp10006	DHGL_DROPSRecName: Full=Glucose dehydrogenase [FAD, quinone]; Contains: RecName: Full=Glucose dehydrogenase
Ityp10793	Ityp17416		Ityp12866			Ityp12756				Ityp08583	D2HDH_DANRERecName: Full=D-2-hydroxyglutarate dehydrogenase, mitochondrial; Flags: Precursor
Ityp11216	Ityp14395		Ityp03661			Ityp06598				Ityp09500	CP4S3_DROMERecName: Full=Probable cytochrome P450 4s3; AltName: Full=CYPIVS3
Ityp03550	Ityp03543		Ityp04812			Ityp08838				Ityp14704	IDLDH_IPSPIRecName: Full=Ipsdienol dehydrogenase
Ityp06087	Ityp20279		Ityp18031			Ityp07986				Ityp11977	ESTF_MYZPERecName: Full=Esterase FE4; AltName: Full=Carboxylic-ester hydrolase; Flags: Precursor
Ityp17968	Ityp18054		Ityp03553			Ityp00843				Ityp17125	CRYL1_PONABRecName: Full=Lambda-crystallin homolog; AltName: Full=L-gulonate 3-dehydrogenase; Short=Gul3DH
Ityp17115	Ityp14492		Ityp10836			Ityp03661				Ityp03694	A1A1A_DANRERecName: Full=Aldo-keto reductase family 1 member A1-A; AltName: Full=Alcohol dehydrogenase
Ityp18031	Ityp12419		Ityp03140			Ityp10963				Ityp03659	CP6A2_DROMERecName: Full=Cytochrome P450 6a2; AltName: Full=CYPVIA2; AltName: Full=Cytochrome P450-B1
Ityp03230	Ityp04666		Ityp06807			Ityp18472				Ityp04140	C4G15_DROMERecName: Full=Cytochrome P450 4g15; AltName: Full=CYPIVG15
Ityp04378	Ityp14102		Ityp13933			Ityp04812				Ityp00346	SDR1_AEDAERecName: Full=Farnesol dehydrogenase; AltName: Full=NADP+-dependent farnesol dehydrogenase 1; Short=AaSDR-1
Ityp12512	Ityp01203		Ityp06396			Ityp04142				Ityp10251	ESTE_MYZPERecName: Full=Esterase E4; AltName: Full=Carboxylic-ester hydrolase; Flags: Precursor
Ityp12220	Ityp12133		Ityp07480			Ityp20649				Ityp13935	SDR1_AEDAERecName: Full=Farnesol dehydrogenase; AltName: Full=NADP+-dependent farnesol dehydrogenase 1; Short=AaSDR-1
Ityp03465	Ityp01053		Ityp01699			Ityp13147				Ityp04359	UBP2_RATRecName: Full=Ubiquitin carboxyl-terminal hydrolase 2; AltName: Full=41 kDa ubiquitin-specific protease; AltName: Full=Deubiquitinating enzyme 2; AltName: Full=Ubiquitin thioesterase 2; AltName: Full=Ubiquitin-specific-processing protease 2; AltName: Full=Ubiquitin-specific-processing protease testis; Short=UBP-t
Ityp01635	Ityp03167		Ityp18773			Ityp18778				Ityp08881	AK1A1_MOUSERecName: Full=Aldo-keto reductase family 1 member A1; AltName: Full=Alcohol dehydrogenase
Ityp02698	Ityp02432		Ityp12738			Ityp13084				Ityp16868	DHGL_DROPSRecName: Full=Glucose dehydrogenase [FAD, quinone]; Contains: RecName: Full=Glucose dehydrogenase
Ityp14394	Ityp04140		Ityp06242			Ityp08848				Ityp00042	SDR1_AEDAERecName: Full=Farnesol dehydrogenase; AltName: Full=NADP+-dependent farnesol dehydrogenase 1; Short=AaSDR-1
Ityp18931	Ityp10076		Ityp07501			Ityp14786				Ityp09033	EST1_CULPIRecName: Full=Esterase B1; Flags: Precursor
Ityp14786	Ityp18672		Ityp07311			Ityp05902				Ityp03140	CP6A2_DROMERecName: Full=Cytochrome P450 6a2; AltName: Full=CYPVIA2; AltName: Full=Cytochrome P450-B1
Ityp03604	Ityp09503		Ityp14122			Ityp12084				Ityp00046	SDR1_AEDAERecName: Full=Farnesol dehydrogenase; AltName: Full=NADP+-dependent farnesol dehydrogenase 1; Short=AaSDR-1
Ityp12546	Ityp06394		Ityp17457			Ityp13755				Ityp05902	ASM1_CAEELRecName: Full=Sphingomyelin phosphodiesterase 1; AltName: Full=Acid sphingomyelinase 1; Flags: Precursor
Ityp04240	Ityp10250		Ityp12066			Ityp17769				Ityp03211	ADH2_CERCORecName: Full=Alcohol dehydrogenase 2
Ityp17975	Ityp04006		Ityp08232			Ityp05291				Ityp01016	EST2E_MOUSERecName: Full=Pyrethroid hydrolase Ces2e; AltName: Full=carboxylesterase 2E; Flags: Precursor
Ityp11176	Ityp13467		Ityp11176			Ityp07505				Ityp04075	RDH13_HUMANRecName: Full=Retinol dehydrogenase 13; AltName: Full=Short chain dehydrogenase/reductase family 7C member 3
Ityp15009	Ityp11928		Ityp03223			Ityp17062				Ityp03229	CP6A2_DROMERecName: Full=Cytochrome P450 6a2; AltName: Full=CYPVIA2; AltName: Full=Cytochrome P450-B1
Ityp09615	Ityp15039		Ityp08583			Ityp15009				Ityp08067	DHGL_DROPSRecName: Full=Glucose dehydrogenase [FAD, quinone]; Contains: RecName: Full=Glucose dehydrogenase
Ityp02066	Ityp12705		Ityp06029			Ityp07501				Ityp08068	CHDH_MOUSERecName: Full=Choline dehydrogenase, mitochondrial; Short=CDH; Short=CHD; Flags: Precursor
Ityp03866	Ityp15189		Ityp13943			Ityp18777				Ityp09111	GLCM_BOVINRecName: Full=Lysosomal acid glucosylceramidase; AltName: Full=Acid beta-glucosidase; AltName: Full=Beta-glucocerebrosidase; AltName: Full=Cholesterol glucosyltransferase; Short=SGTase; AltName: Full=Cholesteryl-beta-glucosidase; AltName: Full=D-glucosyl-N-acylsphingosine glucohydrolase; Flags: Precursor
Ityp17070	Ityp18773		Ityp13467			Ityp11386				Ityp01453	MDH_PYRABRecName: Full=Malate dehydrogenase
Ityp02597	Ityp07206		Ityp08766			Ityp04140				Ityp09175	RDH12_HUMANRecName: Full=Retinol dehydrogenase 12; AltName: Full=All-trans and 9-cis retinol dehydrogenase; AltName: Full=Short chain dehydrogenase/reductase family 7C member 2
Ityp07708	Ityp10234		Ityp05781			Ityp18776				Ityp09660	DHGL_DROPSRecName: Full=Glucose dehydrogenase [FAD, quinone]; Contains: RecName: Full=Glucose dehydrogenase
Ityp12520	Ityp00987		Ityp15689			Ityp03552				Ityp04479	PDE5_CAEELRecName: Full=Probable 3',5'-cyclic phosphodiesterase pde-5
Ityp13834	Ityp10411		Ityp18690			Ityp20279				Ityp06959	MDHM_PONABRecName: Full=Malate dehydrogenase, mitochondrial; Flags: Precursor
Ityp11675	Ityp01950		Ityp05834			Ityp03146				Ityp04944	G3P_COCLURecName: Full=Glyceraldehyde-3-phosphate dehydrogenase; Short=GAPDH
Ityp08296	Ityp05688		Ityp09997			Ityp03219				Ityp03589	DHE3_DROMERecName: Full=Glutamate dehydrogenase, mitochondrial; Short=GDH; Flags: Precursor
Ityp14999	Ityp11652		Ityp13808			Ityp03902				Ityp15006	DHGL_DROMERecName: Full=Glucose dehydrogenase [FAD, quinone]; Contains: RecName: Full=Glucose dehydrogenase
Ityp15205	Ityp12756		Ityp11926			Ityp10265				Ityp08402	SDHB_DROMERecName: Full=Succinate dehydrogenase
Ityp10006	Ityp02697		Ityp10238			Ityp17416				Ityp04483	CP303_DROMERecName: Full=Probable cytochrome P450 303a1; AltName: Full=CYPCCCIIIA1
Ityp10417	Ityp18043		Ityp12480			Ityp08889				Ityp14212	C49A1_DROMERecName: Full=Probable cytochrome P450 49a1; AltName: Full=CYPXLIXA1
Ityp00673	Ityp00981		Ityp12667			Ityp09388				Ityp12313	MDHM_FELCARecName: Full=Malate dehydrogenase, mitochondrial; Flags: Precursor
Ityp08583	Ityp23371		Ityp13060			Ityp03217				Ityp14975	CP4C1_BLADIRecName: Full=Cytochrome P450 4C1; AltName: Full=CYPIVC1
Ityp13339	Ityp11583		Ityp11675			Ityp09922				Ityp02515	NDUS3_BOVINRecName: Full=NADH dehydrogenase
Ityp14789	Ityp19745		Ityp13755			Ityp16834				Ityp10563	PDE10_HUMANRecName: Full=cAMP and cAMP-inhibited cGMP 3',5'-cyclic phosphodiesterase 10A
Ityp09980	Ityp00581		Ityp07498			Ityp03553				Ityp02750	MDHM_PONABRecName: Full=Malate dehydrogenase, mitochondrial; Flags: Precursor
Ityp09500	Ityp08708		Ityp09977			Ityp11209				Ityp12357	ODPA_CAEELRecName: Full=Probable pyruvate dehydrogenase E1 component subunit alpha, mitochondrial; Short=PDHE1-A; Flags: Precursor
Ityp17125	Ityp05208		Ityp01950			Ityp09592				Ityp10718	MDH1B_BRAFLRecName: Full=Putative malate dehydrogenase 1B
Ityp03694	Ityp13083		Ityp05532			Ityp08942				Ityp13891	ODO1_MACFARecName: Full=2-oxoglutarate dehydrogenase, mitochondrial; AltName: Full=2-oxoglutarate dehydrogenase complex component E1; Short=OGDC-E1; AltName: Full=Alpha-ketoglutarate dehydrogenase; Flags: Precursor
Ityp12084	Ityp03426		Ityp14704			Ityp16410				Ityp01057	DHE3_DROMERecName: Full=Glutamate dehydrogenase, mitochondrial; Short=GDH; Flags: Precursor
Ityp02292	Ityp14074		Ityp09503			Ityp07508				Ityp02396	G3P_GLOMMRecName: Full=Glyceraldehyde-3-phosphate dehydrogenase; Short=GAPDH
Ityp17456	Ityp05147		Ityp11731			Ityp09310				Ityp06096	PGDH_MOUSERecName: Full=15-hydroxyprostaglandin dehydrogenase
Ityp03659	Ityp04047		Ityp12478			Ityp10137				Ityp06784	TREA_TENMORecName: Full=Trehalase; AltName: Full=Alpha,alpha-trehalase; AltName: Full=Alpha,alpha-trehalose glucohydrolase; Flags: Precursor
Ityp12732	Ityp11675		Ityp04359			Ityp20546				Ityp22447	ADH2_CERCARecName: Full=Alcohol dehydrogenase 2
Ityp00047	Ityp03225		Ityp12627			Ityp14075				Ityp01849	PGDH_HUMANRecName: Full=15-hydroxyprostaglandin dehydrogenase
Ityp09976	Ityp14429		Ityp07028			Ityp08924				Ityp11483	PGDH_BOVINRecName: Full=15-hydroxyprostaglandin dehydrogenase
Ityp11833	Ityp01590		Ityp01590			Ityp22107				Ityp18437	SDHA_PONABRecName: Full=Succinate dehydrogenase
Ityp04140	Ityp01216		Ityp16451			Ityp06142				Ityp15000	DHGL_DROPSRecName: Full=Glucose dehydrogenase [FAD, quinone]; Contains: RecName: Full=Glucose dehydrogenase
Ityp04419	Ityp15907		Ityp05867			Ityp10831				Ityp10638	NDUA6_BOVINRecName: Full=NADH dehydrogenase
Ityp14787	Ityp11209		Ityp08010			Ityp20533				Ityp07368	G3P_GLOMMRecName: Full=Glyceraldehyde-3-phosphate dehydrogenase; Short=GAPDH
Ityp02594	Ityp08942		Ityp04218			Ityp04213				Ityp16361	MDHM_PONABRecName: Full=Malate dehydrogenase, mitochondrial; Flags: Precursor
Ityp22107	Ityp03223		Ityp18054			Ityp13943				Ityp17361	MDHM_PONABRecName: Full=Malate dehydrogenase, mitochondrial; Flags: Precursor
Ityp08809	Ityp04240		Ityp08233			Ityp19688
Ityp04360	Ityp05941		Ityp02594			Ityp11880
Ityp10198	Ityp11977		Ityp03542			Ityp17866
Ityp14783	Ityp10995		Ityp11306			Ityp05867
Ityp17850	Ityp17456		Ityp13953			Ityp09945
Ityp04359	Ityp22416		Ityp04371			Ityp04644
Ityp11592	Ityp03694		Ityp14032			Ityp03643
Ityp08881	Ityp06213		Ityp00581			Ityp08888
Ityp16868	Ityp12512		Ityp01707			Ityp06394
Ityp11926	Ityp06400		Ityp11583			Ityp04561
Ityp06034	Ityp22541		Ityp08239			Ityp12066
Ityp06191	Ityp13933		Ityp17050			Ityp01982
Ityp04561	Ityp06143		Ityp00663			Ityp06076
Ityp03551	Ityp14787		Ityp15184			Ityp03494
Ityp03140	Ityp05781		Ityp17070			Ityp05166
Ityp17866	Ityp07480		Ityp15250			Ityp03551
Ityp05781	Ityp12084		Ityp16403			Ityp03218
Ityp14704	Ityp17457		Ityp12220			Ityp18690
Ityp01579	Ityp04942		Ityp02710			Ityp01834
Ityp11977	Ityp05829		Ityp12756			Ityp00542
Ityp14578	Ityp12224		Ityp16442			Ityp11920
Ityp05902	Ityp09922		Ityp17996			Ityp00354
Ityp03229	Ityp15250		Ityp15740			Ityp01156
Ityp08067	Ityp08233		Ityp09106			Ityp03493
Ityp03904	Ityp00866		Ityp11704			Ityp09031
Ityp02321	Ityp01982		Ityp02377			Ityp03221
Ityp03231	Ityp02903		Ityp17086			Ityp17867
Ityp00346	Ityp08889		Ityp02516			Ityp00496
Ityp10251	Ityp00044		Ityp10995			Ityp09980
Ityp13935	Ityp00047		Ityp02646			Ityp14703
Ityp03582	Ityp12733		Ityp05125			Ityp22109
Ityp08068	Ityp11833		Ityp01233			Ityp00187
Ityp07436	Ityp07627		Ityp06053			Ityp04209
Ityp09111	Ityp10251		Ityp11437			Ityp20267
Ityp03902	Ityp02066		Ityp11191			Ityp18284
Ityp00042	Ityp09998		Ityp18387			Ityp18281
Ityp09033	Ityp08766		Ityp03649			Ityp03231
Ityp06142	Ityp09032		Ityp10431			Ityp03903
Ityp15002	Ityp17887		Ityp09998			Ityp16868
Ityp01453	Ityp10006		Ityp07627			Ityp07436
Ityp00046	Ityp02652		Ityp01635			Ityp12026
Ityp09660	Ityp13843		Ityp03417			Ityp03140
Ityp03211	Ityp11922		Ityp07733			Ityp09555
Ityp03212	Ityp04209		Ityp04818			Ityp10009
Ityp01016	Ityp19512		Ityp08546			Ityp05829
Ityp04075	Ityp03206		Ityp12224			Ityp03230
Ityp04479	Ityp00941		Ityp11326			Ityp06033
Ityp06959	Ityp02597		Ityp18289			Ityp02055
Ityp10836	Ityp09209		Ityp08612			Ityp09503
Ityp04944	Ityp13562		Ityp04924			Ityp11930
Ityp14788	Ityp02902		Ityp05945			Ityp03223
Ityp15036	Ityp03553		Ityp08323			Ityp01836
Ityp09175	Ityp01035		Ityp04047			Ityp14563
Ityp03589	Ityp06087		Ityp11858			Ityp08410
Ityp15006	Ityp06074		Ityp04098			Ityp01699
Ityp08402	Ityp14371		Ityp00762			Ityp03543
Ityp04483	Ityp09615		Ityp09898			Ityp10250
Ityp14212	Ityp11216		Ityp08929			Ityp10417
Ityp14636	Ityp03229		Ityp02179			Ityp14975
Ityp12313	Ityp14437		Ityp05902			Ityp10251
Ityp14975	Ityp03866		Ityp04677			Ityp05969
Ityp03501	Ityp00954		Ityp06962			Ityp11977
Ityp02515	Ityp02055		Ityp19764			Ityp00978
Ityp10563	Ityp06431		Ityp07482			Ityp00981
Ityp02750	Ityp06034		Ityp05614
Ityp12357	Ityp14704		Ityp07319
Ityp01605	Ityp08888		Ityp10045
Ityp10718	Ityp10826		Ityp14999
Ityp13891	Ityp05080		Ityp08015
Ityp05945	Ityp04812		Ityp14716
Ityp08104	Ityp00512		Ityp09875
Ityp01057	Ityp04378		Ityp13795
Ityp02396	Ityp00535		Ityp03314
Ityp14706	Ityp11326		Ityp11208
Ityp06096	Ityp09189		Ityp22106
Ityp06784	Ityp12693		Ityp03416
Ityp22447	Ityp02366		Ityp06963
Ityp01849	Ityp02406		Ityp08809
Ityp11483	Ityp01707		Ityp11861
Ityp18437	Ityp10198		Ityp06752
Ityp15000	Ityp18289		Ityp15941
Ityp10638	Ityp12866		Ityp02366
Ityp07368	Ityp12338		Ityp10157
Ityp16361	Ityp02698		Ityp01053
Ityp17361	Ityp07481		Ityp07472
	Ityp02990		Ityp03582
	Ityp03551		Ityp11592
	Ityp17975		Ityp08823
	Ityp07706		Ityp03031
	Ityp12220		Ityp06189
	Ityp11437		Ityp09976
	Ityp14578		Ityp08822
	Ityp05532		Ityp12313
	Ityp01228		Ityp15007
	Ityp18931		Ityp09248
	Ityp10450		Ityp04209
	Ityp08583		Ityp14998
	Ityp09388		Ityp04944
	Ityp12546		Ityp06190
	Ityp13953		Ityp09500
	Ityp03140		Ityp05150
	Ityp11790		Ityp14212
	Ityp01016		Ityp15002
	Ityp11587		Ityp03872
	Ityp05902		Ityp03589
	Ityp04052		Ityp01895
	Ityp08067		Ityp02893
	Ityp06597		Ityp12323
	Ityp03604		Ityp22415
	Ityp05166		Ityp09710
	Ityp11841		Ityp06959
	Ityp03148		Ityp15006
	Ityp00511		Ityp18437
	Ityp10009		Ityp22414
	Ityp09959		Ityp02396
	Ityp01981		Ityp14766
	Ityp03816		Ityp14100
	Ityp00991		Ityp09704
	Ityp07436		Ityp06081
	Ityp09111		Ityp06034
	Ityp14399		Ityp14706
	Ityp11175		Ityp10718
	Ityp08809		Ityp03153
	Ityp07708		Ityp07368
	Ityp03875		Ityp02515
	Ityp17867		Ityp01269
	Ityp02594		Ityp22447
	Ityp09500		Ityp10563
	Ityp04256		Ityp10638
	Ityp11176		Ityp15000
	Ityp00942		Ityp07276
	Ityp04692		Ityp01057
	Ityp02894		Ityp13891
	Ityp00627		Ityp11483
	Ityp13935		Ityp06096
	Ityp07482
	Ityp08561
	Ityp14786
	Ityp12520
	Ityp22107
	Ityp00673
	Ityp01383
	Ityp22198
	Ityp15523
	Ityp15205
	Ityp08068
	Ityp19620
	Ityp03211
	Ityp09976
	Ityp00346
	Ityp23328
	Ityp02893
	Ityp05826
	Ityp03659
	Ityp20293
	Ityp09660
	Ityp13783
	Ityp06033
	Ityp22886
	Ityp17125
	Ityp18400
	Ityp04479
	Ityp09033
	Ityp00042
	Ityp04561
	Ityp09330
	Ityp00542
	Ityp14999
	Ityp04644
	Ityp13834
	Ityp16868
	Ityp11592
	Ityp07863
	Ityp08881
	Ityp10836
	Ityp17070
	Ityp00148
	Ityp15006
	Ityp04075
	Ityp11208
	Ityp01453
	Ityp09175
	Ityp00046
	Ityp06959
	Ityp14636
	Ityp14975
	Ityp03589
	Ityp04483
	Ityp14212
	Ityp12313
	Ityp05834
	Ityp08402
	Ityp04944
	Ityp10563
	Ityp15036
	Ityp03501
	Ityp15000
	Ityp09704
	Ityp02515
	Ityp01057
	Ityp10718
	Ityp05945
	Ityp02750
	Ityp12357
	Ityp06096
	Ityp13891
	Ityp22447
	Ityp01849
	Ityp08104
	Ityp02396
	Ityp06784
	Ityp18437
	Ityp16361
	Ityp11483
	Ityp10638
	Ityp07368
	Ityp17361

## Sheet: heatmap
	upregulation
	downregulation
	absent
		Limonene	Sabiene	carene	MJ	L2-pupa	Adult-pupa	CM-SM
		I	II	III	IV	V	VI	VII	Description	category
	Ityp09976	2.00451	2.75471	1.09503		-3.35924	-2.0501		ABC transporter ABCG.20	ABC transporter
	Ityp18400	1.19048	3.1913		3.17767	2.25326			Multidrug resistance-associated protein 4	ABC transporter
	Ityp18931	1.56489	1.86001			3.56537			ATP-dependent translocase ABCB1	ABC transporter
	Ityp02366	1.17365	1.72988			-2.76268	-1.0477		ATP-binding cassette sub-family A member 3	ABC transporter
	Ityp11833	2.00783	1.36692		1.8205	1.95663			ATP-binding cassette sub-family G member 1	ABC transporter
	Ityp04047	1.35181	1.13747			-1.55649			ATP-binding cassette sub-family G member 1	ABC transporter
	Ityp18043	1.09687	1.06535			4.86821			Multidrug resistance-associated protein 1	ABC transporter
	Ityp07206	1.09927	1.00828						ABC transporter G family member 20	ABC transporter
	Ityp06963	1.18543	-2.00988			-2.45031	-2.56168		ATP-binding cassette sub-family G member 8	ABC transporter
	Ityp07161	1.00255	-2.70421			2.4541			Multidrug resistance-associated protein 4	ABC transporter
	Ityp09733	-1.99634	-1.61235			2.97437			Multidrug resistance-associated protein 4	ABC transporter
	Ityp11717	-1.31916	-2.40055			4.42566			Multidrug resistance-associated protein 1	ABC transporter
	Ityp16403	-1.01926	-2.88571	-1.36926		1.19663			ATP-binding cassette sub-family F member 2	ABC transporter
	Ityp18054	-1.53063	-1.27091			1.43762	1.11935	1.9511	Peroxisomal acyl-coenzyme A oxidase 3	acyl-coenzyme
	Ityp11704	-3.3172	-3.95729			1.07493		4.02782	Peroxisomal acyl-coenzyme A oxidase 3	acyl-coenzyme
	Ityp08561	1.25023	2.49912			7.59565		2.69533	Beta-galactosidase-1-like protein 2	beta-galactosodase
	Ityp14975	5.87706	6.39922				11.6573		Cytochrome P450 4C1	cytochrome
	Ityp14212	5.46426	6.70104	1.36596		-4.46479			Probable cytochrome P450 49a1	cytochrome
	Ityp04483	5.45829	6.59413			-4.69162			Probable cytochrome P450 303a1	cytochrome
	Ityp03229	2.55704	1.55334		2.08716	1.88795			Cytochrome P450 6a2	cytochrome
	Ityp03140	2.35131	1.9087	1.59187		2.51398	5.94426		Cytochrome P450 6a2	cytochrome
	Ityp04140	2.01295	-1.16636	1.58744	2.06021		3.08664		Cytochrome P450 4g15	cytochrome
	Ityp03659	1.99269	2.85062		2.7238	5.32959			Cytochrome P450 6a2	cytochrome
	Ityp09500	1.89959	2.30638			-4.34279	1.61042		Probable cytochrome P450 4s3	cytochrome
	Ityp11675	1.77165	1.14249	1.57385		1.80577	2.19802	1.5106	NADPH-cytochrome P450 reductase	cytochrome
	Ityp18289	1.42005	1.75569			-1.46274	-2.69683		Probable cytochrome P450 49a1	cytochrome
	Ityp17996	1.32985	-4.37951	1.73417	1.17722	1.126	1.9327	1.5106	NADPH--cytochrome P450 reductase	cytochrome
	Ityp22416	1.23506	1.24553				1.7747		Cytochrome P450 4V2	cytochrome
	Ityp05829	1.18933	1.31766			3.63799	6.26221		Cytochrome P450 4V2	cytochrome
	Ityp12866	1.15451	1.75983			2.57962	2.04903		Cytochrome P450 4d2	cytochrome
	Ityp09301	-1.29793	-1.68237			7.35998			Probable cytochrome P450 6a13	cytochrome
	Ityp11858	-1.99901	-7.47377			-1.56015	-2.24192		Cytochrome P450 4C1	cytochrome
	Ityp09624	-2.07336	-1.67483			6.93513			Probable cytochrome P450 6a13	cytochrome
	Ityp07474	-2.08101	-4.93314				1.28141		Cytochrome P450 18a1	cytochrome
	Ityp06111	-2.65022	-2.01714						Ecdysone 20-monooxygenase	cytochrome
	Ityp08528	-2.77479	-2.20454	-2.44288			2.33112		Cytochrome P450 302a1	cytochrome
	Ityp03227	-3.10629	-5.03479		3.40823	9.82318			Probable cytochrome P450 6a13	cytochrome
	Ityp11191	-4.15802	-3.14397	-1.73208		-1.16233			Cytochrome P450 315a1	cytochrome
	Ityp07472	-4.71913	-8.74323			-2.92506	-1.69741		Cytochrome P450 306a1	cytochrome
	Ityp10563	6.82583	7.26126	1.45831		-8.14015			cAMP and cAMP-inhibited cGMP 3',5'-cyclic phosphodiesterase 10A	Esterase
	Ityp11592	2.17127	3.81178			-2.9561			Cholinesterase	Esterase
	Ityp09033	3.3941	3.20437		1.36759	2.76574			Esterase B1	Esterase
	Ityp04479	4.04905	3.20181	1.01974					Probable 3',5'-cyclic phosphodiesterase pde-5	Esterase
	Ityp08809	2.07452	2.21804			-2.45323	-2.33767		Esterase FE4	Esterase
	Ityp05902	2.55329	1.96125			-1.71821	2.84408		Sphingomyelin phosphodiesterase 1	Esterase
	Ityp04378	1.4954	1.66781			10.5766			Liver carboxylesterase	Esterase
	Ityp09032	1.31995	1.40672	1.04733	1.84719	5.02702			Esterase B1	Esterase
	Ityp10251	2.83729	1.39191		2.94926	12.5623	11.9627	4.00937	Esterase E4	Esterase
	Ityp11977	2.51593	1.21044			3.04488	12.4343		Esterase FE4	Esterase
	Ityp05867	-2.60519	-3.88268	-2.98647		1.49268	4.03575	4.00937	Venom carboxylesterase-6	Esterase
	Ityp23371	-1.27023	1.07183		1.24759	6.0241			Esterase B1	esterase
	Ityp02110	-1.26108	-1.34781						Citramalyl-CoA lyase	Esterase
	Ityp08546	-2.27995	-2.34238			-1.35173			2',5'-phosphodiesterase 12	Esterase
	Ityp05553	-1.42003	-2.91748			8.56638			Acetylcholinesterase	Esterase
	Ityp09945	-1.12267	-3.48713				4.04023		Esterase-6	Esterase
	Ityp00584	-2.28617	-4.2356			8.58124			Pectinesterase B	Esterase
	Ityp12868	-2.42368	-7.82629			-2.0115			High affinity cAMP-specific 3',5'-cyclic phosphodiesterase 7A	Esterase
	Ityp14716	-3.44419	-9.75122			-1.99115	1.67671		1-phosphatidylinositol 4,5-bisphosphate phosphodiesterase gamma-1	Esterase
	Ityp05781	2.43609	1.29364	1.92831		1.96956		-5.41381	Glutathione S-transferase 1 (class-theta)	GST
	Ityp14783	2.15123	-6.47377			1.87531			Glutathione S-transferase E14	GST
	Ityp14787	2.03508	1.28443			7.79411			Glutathione S-transferase D7	GST
	Ityp00673	1.84074	2.5859			2.15385			Microsomal GST-1	GST
	Ityp13834	1.75519	3.63841	2.94925		5.21072		-3.32253	GST class-sigma	GST
	Ityp12520	1.73039	2.53466				-1.29614		Glutathione S-transferase 1(class-theta)	GST
	Ityp12546	1.64552	1.90025		1.91062	2.4184			Glutathione S-transferase 1 (class-theta)	GST
	Ityp14786	1.59209	2.52682		2.50673	5.97847	2.83753		Glutathione S-transferase 1(class-theta)	GST
	Ityp12220	1.53096	1.81814			1.19208	-1.87869		Glutathione S-transferase 1 (class-theta)	GST
	Ityp12512	1.52509	1.25234			4.87175			Glutathione S-transferase 1 (class-theta)	GST
	Ityp10836	4.60776	4.1786	2.55928	3.06878	2.52914	2.29319		Juvenile hormone epoxide hydrolase 1	hydrolase
	Ityp03551	2.32023	1.794	1.42604		4.41475	4.5197		Juvenile hormone epoxide hydrolase 1	hydrolase
	Ityp06784	9.19394	10.785	1.34989		-9.52514			Trehalase	hydrolase
	Ityp15036	4.93997	7.28355	1.21559		-1.98232			Protein ABHD11	hydrolase
	Ityp00627	1.06704	2.48388	-1.75811		10.2453			Lactase-phlorizin hydrolase	hydrolase
	Ityp04256	1.05456	2.36915			9.33142		5.80099	Myrosinase 1	hydrolase
	Ityp07708	1.72598	2.23444					3.16915	Alpha-L-fucosidase	hydrolase
	Ityp09111	3.25426	2.14783		1.61922	9.18546			Lysosomal acid glucosylceramidase	hydrolase
	Ityp01016	3.84934	1.93978	1.46352		-7.22026			Pyrethroid hydrolase Ces2e	hydrolase
	Ityp07706	1.18135	1.81513			8.68984		3.64323	Alpha-L-fucosidase	hydrolase
	Ityp02698	1.54726	1.76536	1.05117		-3.71667			Phospholipase A2	hydrolase
	Ityp10198	2.10046	1.7486	2.11162	3.18586	2.82701			Lysophosphatidylserine lipase ABHD12	hydrolase
	Ityp05080	1.31533	1.6158			2.83763			Acidic phospholipase A2 PA4	hydrolase
	Ityp11216	1.45128	1.54576						Alpha-L-fucosidase	hydrolase
	Ityp06087	1.46392	1.5308			18.2383		5.01648	Exoglucanase	hydrolase
	Ityp12084	1.93761	1.30502			2.95239	2.86405		Fatty-acid amide hydrolase 2	hydrolase
	Ityp04359	2.1704	-5.74013			1.64398	2.25489		Ubiquitin carboxyl-terminal hydrolase 2	hydrolase
	Ityp04924	-2.79133	-2.54214	-2.48676	-1.02332	-1.49712			Platelet-activating factor acetylhydrolase IB subunit beta homolog	hydrolase
	Ityp10826	-1.00059	1.61083						Nudix hydrolase 21	hydrolase
	Ityp10995	-2.4706	1.2133	-1.81637		1.03147	1.18887		Mitochondrial cardiolipin hydrolase	hydrolase
	Ityp15039	-1.69447	-1.01676			2.44832			Protein ABHD11	hydrolase
	Ityp04006	-1.11654	-1.06305			-1.52844			Ubiquitin carboxyl-terminal hydrolase 46	hydrolase
	Ityp01053	-1.30338	-1.19276			-2.83353			Ubiquitin carboxyl-terminal hydrolase 12A	hydrolase
	Ityp04666	-2.71818	-1.21908	-2.11371					Platelet-activating factor acetylhydrolase IB subunit beta homolog	hydrolase
	Ityp20279	-1.54873	-1.27128	-1.52725		2.82883	3.09617		Epoxide hydrolase 4	hydrolase
	Ityp05422	-1.35027	-1.52164						Ubiquitin carboxyl-terminal hydrolase MINDY-3 homolog	hydrolase
	Ityp01795	-1.71234	-1.99773			1.26154			ADP-ribose pyrophosphatase	hydrolase
	Ityp12368	-3.86615	-2.14608			2.68653			Phospholipase A2; Short=PLA2	hydrolase
	Ityp02649	-1.21685	-2.22072				1.08304		Protein N-terminal asparagine amidohydrolase	hydrolase
	Ityp06053	-2.0856	-2.79754	-1.7376		-1.12905			m7GpppN-mRNA hydrolase	hydrolase
	Ityp12411	-1.24965	-2.80675	-1.08753					Lysophosphatidylserine lipase ABHD12	hydrolase
	Ityp13133	-1.40811	-3.61164						Protein ABHD18	hydrolase
	Ityp04667	-2.72563	-4.74721	-1.51268		-2.03434			Ubiquitin carboxyl-terminal hydrolase 22	hydrolase
	Ityp10825	-1.06832	-6.25154						Nudix hydrolase 21	hydrolase
	Ityp14648	-1.31339	-7.40788			-2.00244			Lipase member K	hydrolase
	Ityp13647	-1.11163	-7.6551						Protein N-terminal glutamine amidohydrolase	hydrolase
	Ityp13146	-1.82017	-8.85624			-1.9685			Protein ABHD8	hydrolase
	Ityp13081	-2.088	-9.19389			-3.01846			Tyrosine-protein phosphatase 69D	hydrolase
	Ityp12843	-1.02625	-9.35292						m7GpppX diphosphatase	hydrolase
	Ityp07205	-2.69605	-1.33623	-1.24744					Peroxiredoxin-6	peroxidase
	Ityp05969	-14.1598	-14.277			6.51673	12.3595		Chorion peroxidase	peroxidase
	Ityp11176	1.65489	2.41672		2.86198	2.11124	2.48663		Superoxide dismutase	SOD
	Ityp11175	1.19447	2.21323			3.41088	1.85083		Superoxide dismutase	SOD
	Ityp07436	3.09873	2.13382	2.31348		8.50563	5.82772		Sulfotransferase 1B1	sulfotransferase
	Ityp08323	-1.15689	-4.32871			-1.54839			Carbohydrate sulfotransferase 4	sulfotransferase
	Ityp14578	2.5269	1.84854	1.38988	1.91895		-1.31557		UDP-glucuronosyltransferase 2B17	UGT
	Ityp02066	1.67337	1.40105		2.955	6.11437			UDP-glucuronosyltransferase 2B2	UGT
	Ityp17456	1.95091	1.23996		1.58095	4.41911	2.33448		UDP-glucuronosyltransferase 2B16	UGT
	Ityp14074	1.02001	1.13205			6.30875			Ecdysteroid UDP-glucosyltransferase	UGT
	Ityp03493	-3.67911	-4.28788	-2.20685		6.95479	4.92851		Ecdysteroid UDP-glucosyltransferase	UGT
	Ityp08881	2.18923	4.11006	1.45995	-1.22391	2.20441			Alcohol dehydrogenase	dehydrogenase
	Ityp00346	2.81985	2.76082	1.75047	3.64557	6.57102			NADP+-dependent farnesol dehydrogenase 1	dehydrogenase
	Ityp22107	2.06804	2.53663	1.5852		2.85176	3.63682		Ipsdienol dehydrogenase	dehydrogenase
	Ityp13935	2.9416	2.48533	2.73976	2.26116	3.07272	1.83504	1.70932	NADP+-dependent farnesol dehydrogenase 1	dehydrogenase
	Ityp14704	2.44622	1.60616	1.39936		1.67534	1.94279		Ipsdienol dehydrogenase	dehydrogenase
	Ityp17457	1.36644	1.31399	1.08883		2.17859			Succinate dehydrogenase	dehydrogenase
	Ityp13083	1.08293	1.12015	1.13402	1.53833	2.7552			Very-long-chain 3-oxoacyl-CoA reductase	dehydrogenase
	Ityp17361	11.794	12.8371			-9.10933			Malate dehydrogenase	dehydrogenase
	Ityp07368	10.8266	12.771	1.37217		-7.55495			Glyceraldehyde-3-phosphate dehydrogenase	dehydrogenase
	Ityp10638	10.7591	12.3848	1.07961		-8.23569			NADH dehydrogenase	dehydrogenase
	Ityp11483	10.2803	12.3573	1.58198		-8.9608			15-hydroxyprostaglandin dehydrogenase	dehydrogenase
	Ityp16361	11.6868	12.1871	1.55247		-5.39889			Malate dehydrogenase	dehydrogenase
	Ityp18437	10.5946	11.7703	1.69649		-5.29881			Succinate dehydrogenase	dehydrogenase
	Ityp02396	8.49108	10.7837	1.33584		-5.45048			Glyceraldehyde-3-phosphate dehydrogenase	dehydrogenase
	Ityp08104	8.35919	10.713	1.29772		-10.7481			L-lactate dehydrogenase B chain	dehydrogenase
	Ityp01849	9.27022	10.3766	1.10232		-7.46306			15-hydroxyprostaglandin dehydrogenase	dehydrogenase
	Ityp22447	9.2125	10.1191	1.65394		-8.07531			Alcohol dehydrogenase 2	dehydrogenase
	Ityp13891	8.01304	9.69366	1.17166		-8.91634			2-oxoglutarate dehydrogenase	dehydrogenase
	Ityp06096	8.71992	9.53857	1.65191		-9.15986			15-hydroxyprostaglandin dehydrogenase	dehydrogenase
	Ityp12357	7.26244	9.3775	1.40504		-9.44598			Probable pyruvate dehydrogenase E1 component subunit alpha	dehydrogenase
	Ityp02750	7.02822	9.2343	1.15204		-5.55437			Malate dehydrogenase	dehydrogenase
	Ityp05945	8.14312	9.15779	1.3453		-1.54085			Sorbitol dehydrogenase	dehydrogenase
	Ityp10718	7.54533	9.07242	1.25198		-7.28742			Putative malate dehydrogenase 1B	dehydrogenase
	Ityp01057	8.37263	9.01114	1.50687		-8.76708			Glutamate dehydrogenase	dehydrogenase
	Ityp02515	6.58008	9.00221	1.50826		-7.78161			NADH dehydrogenase	dehydrogenase
	Ityp15000	10.6958	7.44623	1.49974		-8.34881			Glucose dehydrogenase	dehydrogenase
	Ityp03501	5.93944	7.44476	1.37918		-6.53918			NADH dehydrogenase	dehydrogenase
	Ityp04944	4.64517	7.21165	1.45816		-4.13437			Glyceraldehyde-3-phosphate dehydrogenase	dehydrogenase
	Ityp08402	5.19611	7.12603	1.27155	-1.711				Succinate dehydrogenase	dehydrogenase
	Ityp12313	5.64154	6.73538	1.31926		-3.58448			Malate dehydrogenase	dehydrogenase
	Ityp03589	5.01151	6.56369	1.46922		-4.57891		1.13342	Glutamate dehydrogenase	dehydrogenase
	Ityp14636	5.61636	5.80416	1.63007		-5.54998			Aldehyde dehydrogenase family 18 member A1	dehydrogenase
	Ityp06959	4.4646	5.61471	1.51893		-5.21278			Malate dehydrogenase	dehydrogenase
	Ityp00046	3.55932	5.59966			10.0284			NADP+-dependent farnesol dehydrogenase 1	dehydrogenase
	Ityp09175	4.94493	5.55044	1.28076		-4.08598			Retinol dehydrogenase 12	dehydrogenase
	Ityp01453	3.50969	5.38095	1.90973		-4.53272			Malate dehydrogenase	dehydrogenase
	Ityp04075	4.02754	4.9965			-6.19399			Retinol dehydrogenase 13	dehydrogenase
	Ityp15006	5.15123	4.89369			-5.23592	-3.23306		Glucose dehydrogenase	dehydrogenase
	Ityp17070	1.7102	4.25481			1.20672			Epidermal retinol dehydrogenase 2	dehydrogenase
	Ityp16868	2.23417	3.72574			8.94687	5.79875		Glucose dehydrogenase	dehydrogenase
	Ityp04644	1.20654	3.61258			4.45068	4.08957	-7.37153	Glucose dehydrogenase	dehydrogenase
	Ityp14999	1.79064	3.58717			-1.9465			Glucose dehydrogenase	dehydrogenase
	Ityp04561	2.29167	3.31588	1.26293	1.76214	4.48229	4.19489		NADP+-dependent farnesol dehydrogenase 1	dehydrogenase
	Ityp00042	3.28935	3.2114			5.49621			NADP+-dependent farnesol dehydrogenase 1	dehydrogenase
	Ityp17125	1.90848	3.1515			3.61152			L-gulonate 3-dehydrogenase	dehydrogenase
	Ityp22886	1.21185	3.13211	1.55768		2.70086			Alcohol dehydrogenase	dehydrogenase
	Ityp09660	3.57491	2.99322			5.50945			Glucose dehydrogenase	dehydrogenase
	Ityp03211	3.70767	2.72838			3.6103		-4.00922	Alcohol dehydrogenase 2	dehydrogenase
	Ityp08068	3.08622	2.67479			3.20294			Choline dehydrogenase	dehydrogenase
	Ityp15205	1.80684	2.66202						NADH dehydrogenase	dehydrogenase
	Ityp02594	2.05537	2.26064			1.4089			Epidermal retinol dehydrogenase 2	dehydrogenase
	Ityp03816	1.01233	2.07151			2.72297	1.73416	2.09063	15-hydroxyprostaglandin dehydrogenase	dehydrogenase
	Ityp05166	1.27755	2.00729			4.83487	4.43843	-2.48817	D-arabinitol dehydrogenase 1	dehydrogenase
	Ityp03604	1.61394	2.00534			3.94721		1.56435	Prostaglandin reductase 1	dehydrogenase
	Ityp08067	2.63449	1.96755						Glucose dehydrogenase	dehydrogenase
	Ityp08583	1.86812	1.87377			2.07758	1.80109		D-2-hydroxyglutarate dehydrogenase	dehydrogenase
	Ityp11437	1.03043	1.8182			-1.15288	-1.98828		Retinol dehydrogenase 14	dehydrogenase
	Ityp17975	1.6501	1.79905		2.4863	10.2666			L-sorbose 1-dehydrogenase	dehydrogenase
	Ityp06034	2.24521	1.60203	1.41184		-7.04324			Retinol dehydrogenase 14	dehydrogenase
	Ityp03866	1.67759	1.56648			3.78853	1.79127		Malate dehydrogenase	dehydrogenase
	Ityp09615	1.66108	1.54297			4.564			Glucose dehydrogenase	dehydrogenase
	Ityp02597	1.71289	1.48294			-1.37809			Short-chain dehydrogenase/reductase family 16C member 6	dehydrogenase
	Ityp10006	1.82218	1.41267		3.53384	5.3643			Glucose dehydrogenase	dehydrogenase
	Ityp00047	2.0039	1.35762			5.22325			NADP+-dependent farnesol dehydrogenase 1	dehydrogenase
	Ityp01982	1.10402	1.3477			4.33399	4.284		Aldehyde dehydrogenase	dehydrogenase
	Ityp08233	1.22959	1.33019			1.43483	1.09034	-1.94958	L-galactose dehydrogenase	dehydrogenase
	Ityp13933	1.09668	1.2619			2.4673	2.02266		NADP+-dependent farnesol dehydrogenase 1	dehydrogenase
	Ityp03694	1.91023	1.24783			3.19372			Alcohol dehydrogenase	dehydrogenase
	Ityp04240	1.64866	1.20593			6.79175			Sorbitol dehydrogenase	dehydrogenase
	Ityp11209	1.36097	1.19243		1.78351	4.50793	3.42787		Isocitrate dehydrogenase	dehydrogenase
	Ityp02697	1.3199	1.05094					1.92289	Short-chain specific acyl-CoA dehydrogenase	dehydrogenase
	Ityp09468	1.31304	-1.53186						Probable 2-oxoglutarate dehydrogenase E1 component DHKTD1 homolog	dehydrogenase
	Ityp11581	-7.73059	-7.94305	-5.51702		-3.51994			Glucose dehydrogenase	dehydrogenase
	Ityp13467	-1.14862	-1.04969			2.0072	1.79185		Isocitrate dehydrogenase	dehydrogenase
	Ityp09210	-1.14221	-1.53927						Retinol dehydrogenase 13	dehydrogenase
	Ityp22109	-4.49406	-1.65063			10.3458	5.31917	4.19227	Ipsdienol dehydrogenase	dehydrogenase
	Ityp01269	-5.05876	-1.94929		3.42594	-8.03503			Choline dehydrogenase	dehydrogenase
	Ityp01691	-1.25153	-2.00678						Retinol dehydrogenase 11	dehydrogenase
	Ityp14268	-1.17001	-2.16647						L-2-hydroxyglutarate dehydrogenase	dehydrogenase
	Ityp18273	-2.63124	-2.57301		3.06641	3.45827			Glucose dehydrogenase	dehydrogenase
	Ityp14129	-2.37624	-2.85618	-1.88056		-1.967			Dehydrogenase/reductase SDR family member on chromosome X	dehydrogenase
	Ityp14123	-4.15602	-2.95598	-2.26531		3.61591			Aldehyde dehydrogenase	dehydrogenase
	Ityp12478	-1.33677	-3.07729	2.22963		1.65737			L-lactate dehydrogenase	dehydrogenase
	Ityp14703	-3.57611	-4.2079	-2.60383	2.12781	9.91177	5.15185	4.19227	Ipsdienol dehydrogenase	dehydrogenase
	Ityp09106	-2.27664	-5.11791	-1.47199		1.09637	-1.0421		Glucose dehydrogenase	dehydrogenase
	Ityp11582	-8.174	-5.42994						Glucose dehydrogenase	dehydrogenase
	Ityp07947	-7.46568	-5.75976			5.77721			Glucose dehydrogenase	dehydrogenase
	Ityp18472	-3.18664	-6.47377			6.0389	2.7212		3-hydroxyacyl-CoA dehydrogenase type-2	dehydrogenase
	Ityp01699	-9.09851	-6.97112			2.36194	9.58144		Retinol dehydrogenase 11	dehydrogenase
	Ityp06032	-4.51883	-7.80597						15-hydroxyprostaglandin dehydrogenase	dehydrogenase
	Ityp06031	-3.63523	-9.63508						15-hydroxyprostaglandin dehydrogenase	dehydrogenase

## Sheet: Limonene DGE|sabiene DGE
lim DEG	sab DGE	lim DEG|sab DGE
Ityp09462	Ityp06952	Ityp05352
Ityp11811	Ityp14093	Ityp10826
Ityp13160	Ityp11819	Ityp03605
Ityp05215	Ityp02785	Ityp05590
Ityp14333	Ityp11674	Ityp09204
Ityp20678	Ityp12431	Ityp14148
Ityp04340	Ityp10620	Ityp11737
Ityp03539	Ityp01766	Ityp08851
Ityp01371	Ityp01150	Ityp00613
Ityp02552	Ityp03799	Ityp04771
Ityp07137	Ityp14368	Ityp02460
Ityp00107	Ityp06070	Ityp17263
Ityp12627	Ityp00020	Ityp01196
Ityp07548	Ityp12727	Ityp04437
Ityp07691	Ityp13143	Ityp11755
Ityp07054	Ityp09329	Ityp11911
Ityp06945	Ityp03368	Ityp03162
Ityp09155	Ityp10270	Ityp14994
Ityp06224	Ityp00338	Ityp05689
Ityp14150	Ityp08076	Ityp01306
Ityp08129	Ityp10670	Ityp17340
Ityp05733	Ityp20654	Ityp01195
Ityp01585	Ityp12514	Ityp16403
Ityp10719	Ityp08955	Ityp04172
Ityp00785	Ityp14191	Ityp21933
Ityp08610	Ityp15125	Ityp04495
Ityp01994	Ityp18469	Ityp07361
Ityp10777	Ityp18710	Ityp11691
Ityp08801	Ityp04468	Ityp01993
Ityp10320	Ityp20272	Ityp12843
Ityp17152	Ityp10790	Ityp14125
Ityp11904	Ityp06273	Ityp07200
Ityp10333	Ityp08234	Ityp21923
Ityp11709	Ityp22191	Ityp10328
Ityp10197	Ityp02185	Ityp05562
Ityp12134	Ityp11714	Ityp19787
Ityp04142	Ityp10272	Ityp02757
Ityp03049	Ityp07386	Ityp03102
Ityp01145	Ityp15137	Ityp09883
Ityp00947	Ityp00453	Ityp15670
Ityp10975	Ityp08237	Ityp12505
Ityp07641	Ityp11937	Ityp11835
Ityp10499	Ityp04751	Ityp03052
Ityp17158	Ityp12231	Ityp18379
Ityp07257	Ityp00745	Ityp02173
Ityp03988	Ityp12583	Ityp05846
Ityp14414	Ityp21068	Ityp10938
Ityp00237	Ityp02040	Ityp08584
Ityp02242	Ityp16349	Ityp04374
Ityp07892	Ityp04101	Ityp09260
Ityp08769	Ityp14625	Ityp05011
Ityp11551	Ityp08518	Ityp17810
Ityp19424	Ityp15953	Ityp07166
Ityp22549	Ityp21658	Ityp12607
Ityp12666	Ityp17215	Ityp11548
Ityp00871	Ityp13353	Ityp08295
Ityp12729	Ityp04301	Ityp03388
Ityp12346	Ityp07967	Ityp17315
Ityp07364	Ityp15879	Ityp09387
Ityp07808	Ityp07798	Ityp08278
Ityp04490	Ityp01009	Ityp15624
Ityp04957	Ityp00953	Ityp03312
Ityp07019	Ityp08180	Ityp01163
Ityp17072	Ityp05978	Ityp14613
Ityp07357	Ityp02437	Ityp12421
Ityp15201	Ityp01760	Ityp03935
Ityp00271	Ityp04287	Ityp12027
Ityp13205	Ityp20690	Ityp14112
Ityp02511	Ityp15905	Ityp10775
Ityp20679	Ityp20297	Ityp15938
Ityp08862	Ityp14641	Ityp09821
Ityp04224	Ityp03910	Ityp09074
Ityp01119	Ityp17151	Ityp02318
Ityp00280	Ityp01475	Ityp10951
Ityp09510	Ityp15269	Ityp06966
Ityp07063	Ityp07895	Ityp09158
Ityp14254	Ityp01457	Ityp10825
Ityp07510	Ityp14481	Ityp11090
Ityp02859	Ityp00261	Ityp03527
Ityp11898	Ityp08873	Ityp13351
Ityp12769	Ityp01659	Ityp16316
Ityp10721	Ityp13068	Ityp02746
Ityp05904	Ityp10099	Ityp03690
Ityp06025	Ityp15904	Ityp14539
Ityp03427	Ityp07795	Ityp09116
Ityp05148	Ityp13952	Ityp03748
Ityp12799	Ityp13186	Ityp07005
Ityp05973	Ityp05025	Ityp03363
Ityp17309	Ityp08079	Ityp13384
Ityp07413	Ityp11441	Ityp09899
Ityp09052	Ityp12844	Ityp12365
Ityp02899	Ityp02540	Ityp03803
Ityp06140	Ityp10150	Ityp05567
Ityp00351	Ityp10739	Ityp05220
Ityp13819	Ityp15844	Ityp00476
Ityp12003	Ityp14598	Ityp21062
Ityp15148	Ityp01676	Ityp06004
Ityp13038	Ityp16433	Ityp00972
Ityp01467	Ityp12191	Ityp02948
Ityp09205	Ityp22063	Ityp01239
Ityp16370	Ityp19603	Ityp10072
Ityp16918	Ityp13206	Ityp06094
Ityp04327	Ityp02645	Ityp00411
Ityp00675	Ityp05069	Ityp15836
Ityp13543	Ityp06914	Ityp05539
Ityp04503	Ityp05170	Ityp08450
Ityp22536	Ityp00192	Ityp00403
Ityp11352	Ityp18426	Ityp01692
Ityp01116	Ityp23646	Ityp17413
Ityp08243	Ityp13019	Ityp05882
Ityp08529	Ityp20476	Ityp09617
Ityp14503	Ityp09363	Ityp11886
Ityp05392	Ityp13439	Ityp11050
Ityp01320	Ityp15195	Ityp02465
Ityp00553	Ityp00336	Ityp13073
Ityp13305	Ityp01771	Ityp00435
Ityp22879	Ityp19672	Ityp22073
Ityp07258	Ityp16465	Ityp09830
Ityp11752	Ityp10783	Ityp12723
Ityp11000	Ityp01095	Ityp18694
Ityp12539	Ityp00170	Ityp08755
Ityp09816	Ityp03384	Ityp17363
Ityp09054	Ityp02686	Ityp11670
Ityp04797	Ityp12007	Ityp10990
Ityp17063	Ityp11859	Ityp05692
Ityp22535	Ityp12201	Ityp17259
Ityp17386	Ityp07422	Ityp10807
Ityp05979	Ityp06265	Ityp10619
Ityp07656	Ityp14055	Ityp07838
Ityp04921	Ityp12481	Ityp11902
Ityp11558	Ityp23647	Ityp11570
Ityp11968	Ityp05752	Ityp13647
Ityp01780	Ityp01788	Ityp23844
Ityp01584	Ityp06264	Ityp22883
Ityp08380	Ityp04860	Ityp07231
Ityp09286	Ityp16448	Ityp14266
Ityp15194	Ityp10231	Ityp08559
Ityp07569	Ityp09178	Ityp04006
Ityp03962	Ityp22330	Ityp16449
Ityp08853	Ityp17372	Ityp02364
Ityp03487	Ityp08556	Ityp21081
Ityp04907	Ityp08748	Ityp05201
Ityp09073	Ityp03379	Ityp09945
Ityp08398	Ityp15219	Ityp04315
Ityp04347	Ityp11848	Ityp16846
Ityp07437	Ityp14575	Ityp09287
Ityp07318	Ityp03927	Ityp03290
Ityp12671	Ityp17745	Ityp12676
Ityp15526	Ityp14241	Ityp01578
Ityp02317	Ityp17269	Ityp06977
Ityp01085	Ityp11113	Ityp13220
Ityp07965	Ityp13568	Ityp04122
Ityp14356	Ityp09259	Ityp15551
Ityp04332	Ityp17057	Ityp03276
Ityp13214	Ityp03834	Ityp07290
Ityp07890	Ityp07645	Ityp13811
Ityp05914	Ityp15337	Ityp17291
Ityp15849	Ityp18669	Ityp10986
Ityp03585	Ityp13596	Ityp08954
Ityp01234	Ityp12297	Ityp05907
Ityp11004	Ityp04159	Ityp11351
Ityp05701	Ityp17254	Ityp09210
Ityp15155	Ityp21066	Ityp01577
Ityp01632	Ityp00751	Ityp17942
Ityp02101	Ityp10399	Ityp10224
Ityp09755	Ityp18643	Ityp01317
Ityp12500	Ityp10561	Ityp19656
Ityp09133	Ityp05810	Ityp10553
Ityp11402	Ityp07305	Ityp15791
Ityp09366	Ityp17096	Ityp02972
Ityp05107	Ityp10422	Ityp20876
Ityp04025	Ityp17137	Ityp03773
Ityp10982	Ityp02805	Ityp00657
Ityp10289	Ityp13945	Ityp17109
Ityp14731	Ityp20910	Ityp12461
Ityp11553	Ityp09954	Ityp13467
Ityp06009	Ityp17346	Ityp14816
Ityp14041	Ityp02800	Ityp10279
Ityp10257	Ityp08663	Ityp00653
Ityp18367	Ityp01171	Ityp10568
Ityp13960	Ityp17182	Ityp01694
Ityp12831	Ityp11901	Ityp09240
Ityp11481	Ityp17802	Ityp02891
Ityp11484	Ityp21046	Ityp07037
Ityp11844	Ityp09426	Ityp00884
Ityp12062	Ityp12587	Ityp03593
Ityp09798	Ityp11861	Ityp03310
Ityp15920	Ityp04193	Ityp08323
Ityp12327	Ityp15149	Ityp15956
Ityp04235	Ityp12851	Ityp21906
Ityp04619	Ityp04238	Ityp03429
Ityp12024	Ityp01404	Ityp11337
Ityp12293	Ityp02240	Ityp01324
Ityp07062	Ityp13025	Ityp00794
Ityp10624	Ityp14084	Ityp12596
Ityp01960	Ityp15266	Ityp11087
Ityp22055	Ityp01976	Ityp03100
Ityp10845	Ityp12005	Ityp03203
Ityp14407	Ityp12465	Ityp15218
Ityp05071	Ityp12091	Ityp12495
Ityp00104	Ityp01747	Ityp00859
Ityp10036	Ityp18423	Ityp14268
Ityp09397	Ityp12488	Ityp17397
Ityp08119	Ityp20913	Ityp15514
Ityp07498	Ityp02384	Ityp08963
Ityp19648	Ityp17817	Ityp04951
Ityp07897	Ityp14128	Ityp12720
Ityp12350	Ityp03383	Ityp16364
Ityp00929	Ityp21048	Ityp01040
Ityp17318	Ityp19657	Ityp10298
Ityp01248	Ityp22182	Ityp02871
Ityp08220	Ityp13237	Ityp06131
Ityp12604	Ityp13441	Ityp15967
Ityp02667	Ityp15800	Ityp00615
Ityp01904	Ityp15257	Ityp22346
Ityp16452	Ityp10385	Ityp00528
Ityp13052	Ityp08432	Ityp09245
Ityp13144	Ityp16350	Ityp02702
Ityp09372	Ityp03938	Ityp17321
Ityp14441	Ityp11808	Ityp01642
Ityp21669	Ityp08448	Ityp04373
Ityp01393	Ityp18440	Ityp04050
Ityp00466	Ityp02703	Ityp09970
Ityp05610	Ityp14532	Ityp04675
Ityp20922	Ityp00773	Ityp07056
Ityp00108	Ityp10019	Ityp01347
Ityp06168	Ityp13392	Ityp03644
Ityp08651	Ityp15929	Ityp14633
Ityp00674	Ityp07704	Ityp10030
Ityp11335	Ityp15188	Ityp09963
Ityp01308	Ityp03411	Ityp11856
Ityp01061	Ityp14184	Ityp07675
Ityp05247	Ityp11503	Ityp22275
Ityp10303	Ityp04292	Ityp07793
Ityp06996	Ityp18671	Ityp00756
Ityp04398	Ityp21674	Ityp11727
Ityp13142	Ityp11555	Ityp02505
Ityp06954	Ityp01398	Ityp10798
Ityp11932	Ityp02454	Ityp15611
Ityp03198	Ityp10962	Ityp10740
Ityp05953	Ityp21655	Ityp09153
Ityp08514	Ityp12653	Ityp02649
Ityp09894	Ityp03999	Ityp11511
Ityp23283	Ityp01570	Ityp05626
Ityp00504	Ityp21037	Ityp14950
Ityp00725	Ityp13598	Ityp14238
Ityp03499	Ityp01400	Ityp13031
Ityp03425	Ityp03509	Ityp02548
Ityp12483	Ityp01640	Ityp11971
Ityp10695	Ityp20671	Ityp14392
Ityp12009	Ityp21664	Ityp15192
Ityp14894	Ityp12687	Ityp05592
Ityp04732	Ityp02425	Ityp11067
Ityp16867	Ityp11450	Ityp17227
Ityp04577	Ityp07135	Ityp11617
Ityp10983	Ityp08965	Ityp07484
Ityp00525	Ityp20400	Ityp10550
Ityp01011	Ityp01334	Ityp17153
Ityp06644	Ityp12830	Ityp13820
Ityp12159	Ityp00262	Ityp08999
Ityp17903	Ityp09784	Ityp03046
Ityp01144	Ityp07027	Ityp13017
Ityp06097	Ityp05934	Ityp21027
Ityp08455	Ityp05014	Ityp09023
Ityp04489	Ityp08580	Ityp12411
Ityp01992	Ityp12682	Ityp13379
Ityp08553	Ityp23668	Ityp15900
Ityp09131	Ityp18670	Ityp05721
Ityp18473	Ityp17724	Ityp10832
Ityp02500	Ityp19683	Ityp01691
Ityp08695	Ityp10980	Ityp05270
Ityp10646	Ityp14193	Ityp09907
Ityp15251	Ityp11679	Ityp08061
Ityp11770	Ityp16362	Ityp07185
Ityp03989	Ityp15600	Ityp10291
Ityp07240	Ityp09344	Ityp00190
Ityp17995	Ityp22066	Ityp12427
Ityp03359	Ityp01513	Ityp14697
Ityp12812	Ityp13072	Ityp11254
Ityp15896	Ityp04280	Ityp08905
Ityp23329	Ityp01434	Ityp09868
Ityp03808	Ityp14777	Ityp02110
Ityp14510	Ityp12301	Ityp13282
Ityp05061	Ityp08109	Ityp05119
Ityp08040	Ityp05783	Ityp06987
Ityp13472	Ityp15550	Ityp11738
Ityp12548	Ityp05156	Ityp13653
Ityp10469	Ityp11750	Ityp03992
Ityp14203	Ityp12404	Ityp11579
Ityp02221	Ityp08751	Ityp23371
Ityp01219	Ityp04451	Ityp14499
Ityp11306	Ityp17103	Ityp04914
Ityp08615	Ityp08994	Ityp10242
Ityp01846	Ityp14196	Ityp17298
Ityp07874	Ityp08287	Ityp01894
Ityp19444	Ityp17725	Ityp11320
Ityp01829	Ityp10323	Ityp03913
Ityp14166	Ityp09908	Ityp19627
Ityp12151	Ityp02807	Ityp12574
Ityp06948	Ityp07076	Ityp15932
Ityp01834	Ityp09227	Ityp03298
Ityp08312	Ityp08604	Ityp22281
Ityp17443	Ityp11329	Ityp14453
Ityp14993	Ityp20900	Ityp09301
Ityp18041	Ityp03306	Ityp16435
Ityp19592	Ityp11389	Ityp05966
Ityp18387	Ityp08992	Ityp01390
Ityp12226	Ityp08677	Ityp07996
Ityp04371	Ityp13208	Ityp23831
Ityp09254	Ityp09293	Ityp01053
Ityp02020	Ityp12397	Ityp12623
Ityp15246	Ityp05615	Ityp08879
Ityp11756	Ityp21022	Ityp09352
Ityp20682	Ityp04393	Ityp09817
Ityp05511	Ityp01282	Ityp11695
Ityp04134	Ityp04785	Ityp07864
Ityp17299	Ityp13189	Ityp05699
Ityp03356	Ityp14386	Ityp09075
Ityp09829	Ityp14164	Ityp07099
Ityp00175	Ityp00253	Ityp07515
Ityp00165	Ityp13378	Ityp14648
Ityp07604	Ityp07581	Ityp00329
Ityp01943	Ityp03920	Ityp13078
Ityp04982	Ityp04438	Ityp02949
Ityp04096	Ityp13885	Ityp08538
Ityp13729	Ityp15914	Ityp11717
Ityp07487	Ityp10056	Ityp01316
Ityp08938	Ityp18399	Ityp12227
Ityp01281	Ityp11864	Ityp13013
Ityp08475	Ityp21078	Ityp02521
Ityp03663	Ityp20298	Ityp20506
Ityp12968	Ityp00665	Ityp03531
Ityp00614	Ityp08505	Ityp08908
Ityp10163	Ityp04587	Ityp13594
Ityp15169	Ityp13966	Ityp17771
Ityp05265	Ityp01783	Ityp06157
Ityp12524	Ityp21900	Ityp09395
Ityp06158	Ityp03823	Ityp12478
Ityp11683	Ityp08924	Ityp21935
Ityp02631	Ityp02802	Ityp13636
Ityp12679	Ityp04603	Ityp01818
Ityp15021	Ityp04255	Ityp05821
Ityp09181	Ityp11210	Ityp03393
Ityp12640	Ityp08822	Ityp00911
Ityp06639	Ityp11476	Ityp06601
Ityp02973	Ityp18409	Ityp08837
Ityp05441	Ityp07366	Ityp15128
Ityp04869	Ityp07575	Ityp05422
Ityp17149	Ityp14791	Ityp14628
Ityp08539	Ityp05295	Ityp03325
Ityp06728	Ityp01597	Ityp10164
Ityp01828	Ityp04018	Ityp11735
Ityp07624	Ityp01789	Ityp02831
Ityp05927	Ityp00331	Ityp13376
Ityp20674	Ityp19598	Ityp12131
Ityp11434	Ityp09758	Ityp01376
Ityp01032	Ityp14097	Ityp07424
Ityp02060	Ityp17897	Ityp10834
Ityp20686	Ityp04258	Ityp02052
Ityp02728	Ityp14937	Ityp03047
Ityp07953	Ityp13365	Ityp11960
Ityp10322	Ityp19618	Ityp11851
Ityp09058	Ityp21084	Ityp05213
Ityp12761	Ityp08699	Ityp03294
Ityp11806	Ityp00865	Ityp05287
Ityp03581	Ityp15890	Ityp11027
Ityp01094	Ityp23593	Ityp07115
Ityp12351	Ityp03632	Ityp02447
Ityp14110	Ityp01110	Ityp11585
Ityp10796	Ityp04389	Ityp13015
Ityp07335	Ityp11198	Ityp04961
Ityp21033	Ityp14210	Ityp13260
Ityp10170	Ityp07080	Ityp04973
Ityp11207	Ityp15789	Ityp09069
Ityp11611	Ityp20600	Ityp01300
Ityp04135	Ityp00913	Ityp06979
Ityp05884	Ityp05440	Ityp05143
Ityp11266	Ityp07234	Ityp05413
Ityp00070	Ityp04514	Ityp02796
Ityp10478	Ityp00955	Ityp04759
Ityp13986	Ityp00992	Ityp05883
Ityp22553	Ityp06252	Ityp13139
Ityp18052	Ityp17134	Ityp03608
Ityp12020	Ityp10929	Ityp07022
Ityp08363	Ityp11725	Ityp20497
Ityp07381	Ityp03908	Ityp20540
Ityp01344	Ityp11377	Ityp13567
Ityp02431	Ityp00889	Ityp12025
Ityp11020	Ityp19628	Ityp23112
Ityp02003	Ityp04251	Ityp08634
Ityp21561	Ityp04367	Ityp10430
Ityp11999	Ityp08436	Ityp01047
Ityp15828	Ityp15543	Ityp11673
Ityp00174	Ityp00821	Ityp06378
Ityp11754	Ityp10049	Ityp09735
Ityp05282	Ityp23043	Ityp04730
Ityp04941	Ityp05146	Ityp01370
Ityp01633	Ityp09724	Ityp14987
Ityp17306	Ityp09748	Ityp04198
Ityp06030	Ityp09285	Ityp03286
Ityp01403	Ityp07881	Ityp06047
Ityp04707	Ityp05705	Ityp13133
Ityp00404	Ityp20691	Ityp06217
Ityp03468	Ityp16858	Ityp12787
Ityp22092	Ityp14245	Ityp11726
Ityp03475	Ityp14235	Ityp09715
Ityp03719	Ityp04586	Ityp01583
Ityp06535	Ityp14341	Ityp05214
Ityp13576	Ityp09874	Ityp09969
Ityp16946	Ityp14442	Ityp11074
Ityp10027	Ityp05728	Ityp02137
Ityp07858	Ityp12200	Ityp02892
Ityp05580	Ityp03282	Ityp12832
Ityp18075	Ityp06407	Ityp16346
Ityp06659	Ityp12785	Ityp01112
Ityp02897	Ityp02243	Ityp08740
Ityp00005	Ityp12689	Ityp09079
Ityp18313	Ityp10981	Ityp05553
Ityp21136	Ityp16352	Ityp01225
Ityp18467	Ityp05053	Ityp11213
Ityp14904	Ityp10587	Ityp02637
Ityp12982	Ityp17799	Ityp08190
Ityp00106	Ityp11036	Ityp11247
Ityp01488	Ityp01723	Ityp09993
Ityp12561	Ityp01561	Ityp19449
Ityp07960	Ityp06291	Ityp14361
Ityp10136	Ityp01302	Ityp03195
Ityp01127	Ityp06090	Ityp13035
Ityp14409	Ityp04829	Ityp09826
Ityp04453	Ityp04493	Ityp08314
Ityp03365	Ityp08010	Ityp08459
Ityp00763	Ityp05616	Ityp10073
Ityp07450	Ityp05354	Ityp04745
Ityp01427	Ityp02376	Ityp09882
Ityp20505	Ityp13041	Ityp17991
Ityp08508	Ityp10562	Ityp18069
Ityp03572	Ityp09436	Ityp02546
Ityp02678	Ityp15050	Ityp00919
Ityp14640	Ityp12531	Ityp04439
Ityp05714	Ityp12589	Ityp03474
Ityp10281	Ityp05193	Ityp06248
Ityp00903	Ityp13346	Ityp03726
Ityp04594	Ityp06018	Ityp14406
Ityp06591	Ityp10083	Ityp23898
Ityp10091	Ityp18664	Ityp16384
Ityp13029	Ityp12608	Ityp13382
Ityp06661	Ityp00391	Ityp09732
Ityp03462	Ityp05983	Ityp09019
Ityp07468	Ityp08737	Ityp15111
Ityp00924	Ityp04743	Ityp01738
Ityp02315	Ityp17104	Ityp15891
Ityp02444	Ityp03648	Ityp07543
Ityp03302	Ityp05926	Ityp00988
Ityp05806	Ityp09393	Ityp07323
Ityp13288	Ityp16947	Ityp04505
Ityp22442	Ityp17812	Ityp06115
Ityp15153	Ityp21678	Ityp04744
Ityp15554	Ityp17803	Ityp05859
Ityp10233	Ityp12107	Ityp04787
Ityp20515	Ityp03291	Ityp01446
Ityp00732	Ityp17076	Ityp05611
Ityp05152	Ityp14159	Ityp05881
Ityp14766	Ityp04654	Ityp00748
Ityp04794	Ityp11297	Ityp07553
Ityp12137	Ityp00489	Ityp08134
Ityp00379	Ityp07956	Ityp09199
Ityp21941	Ityp00275	Ityp19136
Ityp06541	Ityp18328	Ityp04147
Ityp08064	Ityp07233	Ityp08516
Ityp01238	Ityp20275	Ityp16394
Ityp09246	Ityp09995	Ityp04317
Ityp06107	Ityp11590	Ityp05957
Ityp16405	Ityp03233	Ityp10358
Ityp13318	Ityp07229	Ityp05716
Ityp14770	Ityp03810	Ityp16268
Ityp02739	Ityp01392	Ityp00434
Ityp02773	Ityp15880	Ityp04954
Ityp16366	Ityp11556	Ityp00465
Ityp15804	Ityp11575	Ityp10490
Ityp00440	Ityp13300	Ityp07152
Ityp08804	Ityp08929	Ityp04271
Ityp06835	Ityp03496	Ityp13655
Ityp04862	Ityp02566	Ityp01086
Ityp07227	Ityp22260	Ityp00330
Ityp10622	Ityp10803	Ityp13412
Ityp17121	Ityp02343	Ityp04919
Ityp11418	Ityp14096	Ityp10016
Ityp01851	Ityp08869	Ityp07630
Ityp16911	Ityp14675	Ityp07836
Ityp18449	Ityp18268	Ityp05045
Ityp01940	Ityp10391	Ityp08095
Ityp14436	Ityp10645	Ityp11100
Ityp06310	Ityp07208	Ityp05355
Ityp05911	Ityp00255	Ityp09742
Ityp08691	Ityp17177	Ityp14101
Ityp09021	Ityp01784	Ityp05819
Ityp08700	Ityp13082	Ityp00847
Ityp07737	Ityp14559	Ityp04107
Ityp22064	Ityp18711	Ityp09157
Ityp07405	Ityp01589	Ityp14802
Ityp04066	Ityp04060	Ityp18054
Ityp04269	Ityp01166	Ityp14113
Ityp17001	Ityp13329	Ityp02747
Ityp03717	Ityp02775	Ityp09077
Ityp11324	Ityp08328	Ityp02700
Ityp04790	Ityp03444	Ityp03579
Ityp22278	Ityp06456	Ityp12152
Ityp16851	Ityp15204	Ityp12672
Ityp08073	Ityp14668	Ityp01092
Ityp06013	Ityp04585	Ityp20279
Ityp19647	Ityp06276	Ityp04553
Ityp11318	Ityp10745	Ityp11707
Ityp05778	Ityp04334	Ityp09956
Ityp09099	Ityp03711	Ityp21064
Ityp16897	Ityp17300	Ityp01132
Ityp03993	Ityp00717	Ityp00966
Ityp11372	Ityp17801	Ityp11409
Ityp02195	Ityp01568	Ityp01249
Ityp00264	Ityp15675	Ityp05706
Ityp00388	Ityp08612	Ityp10671
Ityp12962	Ityp05730	Ityp09797
Ityp17935	Ityp00006	Ityp08140
Ityp03731	Ityp15245	Ityp04731
Ityp01845	Ityp06315	Ityp07132
Ityp16416	Ityp17113	Ityp03939
Ityp10725	Ityp02176	Ityp11251
Ityp08863	Ityp09410	Ityp03263
Ityp04212	Ityp02312	Ityp01567
Ityp08482	Ityp13876	Ityp21559
Ityp12428	Ityp14218	Ityp15851
Ityp18384	Ityp04584	Ityp05624
Ityp19491	Ityp02565	Ityp05993
Ityp12516	Ityp00813	Ityp09841
Ityp11733	Ityp02543	Ityp04773
Ityp18471	Ityp02062	Ityp05849
Ityp22148	Ityp14402	Ityp14209
Ityp12849	Ityp00957	Ityp13832
Ityp08390	Ityp10039	Ityp18398
Ityp02928	Ityp00867	Ityp05032
Ityp15867	Ityp13390	Ityp11594
Ityp08588	Ityp10950	Ityp06542
Ityp00672	Ityp08472	Ityp10952
Ityp18476	Ityp15321	Ityp00103
Ityp13080	Ityp06114	Ityp07071
Ityp04440	Ityp17133	Ityp20543
Ityp12275	Ityp12969	Ityp11690
Ityp04364	Ityp02887	Ityp00948
Ityp18404	Ityp13482	Ityp09356
Ityp03124	Ityp09737	Ityp16845
Ityp09848	Ityp15942	Ityp07469
Ityp10474	Ityp07387	Ityp22551
Ityp14007	Ityp10057	Ityp03936
Ityp11599	Ityp08652	Ityp04168
Ityp00431	Ityp13306	Ityp03173
Ityp12778	Ityp10820	Ityp11094
Ityp11564	Ityp14109	Ityp08875
Ityp03436	Ityp08260	Ityp14038
Ityp05791	Ityp05043	Ityp07734
Ityp13131	Ityp17749	Ityp00707
Ityp13294	Ityp12029	Ityp12449
Ityp07000	Ityp10566	Ityp02492
Ityp10213	Ityp09895	Ityp12030
Ityp12469	Ityp17129	Ityp07735
Ityp02258	Ityp01471	Ityp11031
Ityp03488	Ityp19588	Ityp11753
Ityp07994	Ityp01375	Ityp07383
Ityp08308	Ityp00812	Ityp07749
Ityp12595	Ityp17362	Ityp09089
Ityp17380	Ityp22884	Ityp20920
Ityp03533	Ityp08269	Ityp12246
Ityp14445	Ityp01233	Ityp11568
Ityp12436	Ityp00167	Ityp05337
Ityp10382	Ityp09130	Ityp08266
Ityp14936	Ityp11786	Ityp03094
Ityp17754	Ityp04971	Ityp13101
Ityp10705	Ityp00997	Ityp06146
Ityp09294	Ityp04554	Ityp17194
Ityp14504	Ityp17268	Ityp04099
Ityp14718	Ityp13088	Ityp00852
Ityp11760	Ityp08986	Ityp22269
Ityp14016	Ityp03676	Ityp04602
Ityp17020	Ityp08452	Ityp11103
Ityp14291	Ityp01764	Ityp03448
Ityp08702	Ityp06662	Ityp17092
Ityp03649	Ityp00808	Ityp03779
Ityp10955	Ityp04402	Ityp16369
Ityp15296	Ityp17060	Ityp10629
Ityp17718	Ityp05863	Ityp05734
Ityp15817	Ityp14607	Ityp02709
Ityp04079	Ityp00890	Ityp12032
Ityp00926	Ityp02983	Ityp15039
Ityp10640	Ityp11736	Ityp07789
Ityp04218	Ityp04867	Ityp06924
Ityp17225	Ityp10999	Ityp08033
Ityp07906	Ityp20522	Ityp08991
Ityp14321	Ityp13187	Ityp12420
Ityp21077	Ityp12230	Ityp06311
Ityp15161	Ityp03837	Ityp07191
Ityp03849	Ityp00449	Ityp11739
Ityp03752	Ityp02355	Ityp04456
Ityp20503	Ityp05578	Ityp01795
Ityp07657	Ityp14586	Ityp11708
Ityp07438	Ityp03670	Ityp00766
Ityp14643	Ityp09441	Ityp00819
Ityp10407	Ityp18466	Ityp06384
Ityp04261	Ityp12841	Ityp14662
Ityp13215	Ityp13148	Ityp12300
Ityp21363	Ityp21911	Ityp07514
Ityp09134	Ityp12525	Ityp15893
Ityp00516	Ityp08484	Ityp16434
Ityp09852	Ityp07566	Ityp15372
Ityp08267	Ityp10145	Ityp13475
Ityp18436	Ityp17105	Ityp00624
Ityp08330	Ityp13370	Ityp15875
Ityp07291	Ityp18446	Ityp22169
Ityp12575	Ityp00822	Ityp11263
Ityp05165	Ityp17130	Ityp13663
Ityp14435	Ityp10526	Ityp10245
Ityp14759	Ityp07244	Ityp01647
Ityp01688	Ityp11080	Ityp07570
Ityp11607	Ityp05012	Ityp01671
Ityp11386	Ityp19662	Ityp01172
Ityp11288	Ityp05317	Ityp02674
Ityp01413	Ityp05179	Ityp08767
Ityp21949	Ityp10476	Ityp11961
Ityp04821	Ityp02138	Ityp12379
Ityp10000	Ityp10144	Ityp11219
Ityp05487	Ityp13063	Ityp01087
Ityp00811	Ityp02803	Ityp08135
Ityp15119	Ityp12987	Ityp10220
Ityp02536	Ityp06845	Ityp17365
Ityp17062	Ityp05196	Ityp14147
Ityp02587	Ityp00995	Ityp09723
Ityp23113	Ityp12042	Ityp14678
Ityp07610	Ityp13181	Ityp23667
Ityp17106	Ityp13338	Ityp14934
Ityp11613	Ityp14118	Ityp05735
Ityp10092	Ityp13640	Ityp11400
Ityp08776	Ityp09268	Ityp05510
Ityp05923	Ityp20277	Ityp07909
Ityp10002	Ityp04201	Ityp08653
Ityp18441	Ityp09331	Ityp11712
Ityp15955	Ityp12533	Ityp13634
Ityp01565	Ityp17257	Ityp08746
Ityp04081	Ityp18442	Ityp02346
Ityp18430	Ityp01113	Ityp04922
Ityp08666	Ityp06745	Ityp20646
Ityp07395	Ityp07024	Ityp04070
Ityp10137	Ityp11719	Ityp08555
Ityp03226	Ityp07130	Ityp23284
Ityp08513	Ityp09371	Ityp00747
Ityp17747	Ityp07336	Ityp12085
Ityp04321	Ityp00677	Ityp06288
Ityp09423	Ityp17419	Ityp07894
Ityp01520	Ityp08229	Ityp04642
Ityp08838	Ityp15615	Ityp06209
Ityp06402	Ityp15144	Ityp12741
Ityp01279	Ityp11863	Ityp12347
Ityp18706	Ityp01914	Ityp02738
Ityp20270	Ityp01643	Ityp12334
Ityp12381	Ityp17147	Ityp11721
Ityp13571	Ityp04369	Ityp07982
Ityp07455	Ityp09461	Ityp13146
Ityp08306	Ityp01768	Ityp12367
Ityp13084	Ityp02439	Ityp15841
Ityp06206	Ityp07179	Ityp05391
Ityp20539	Ityp02265	Ityp05950
Ityp05492	Ityp00277	Ityp01005
Ityp15788	Ityp07371	Ityp10012
Ityp04408	Ityp14609	Ityp12353
Ityp04320	Ityp04310	Ityp05643
Ityp00265	Ityp01077	Ityp06228
Ityp03684	Ityp14670	Ityp08120
Ityp15760	Ityp17352	Ityp09206
Ityp13274	Ityp12842	Ityp10200
Ityp05690	Ityp01067	Ityp10199
Ityp03377	Ityp10392	Ityp17258
Ityp15176	Ityp18712	Ityp08123
Ityp03633	Ityp07036	Ityp00691
Ityp01552	Ityp02238	Ityp12298
Ityp03878	Ityp07639	Ityp00770
Ityp08947	Ityp17341	Ityp05182
Ityp10088	Ityp10862	Ityp12538
Ityp19791	Ityp14064	Ityp04361
Ityp14458	Ityp15139	Ityp11772
Ityp18464	Ityp10187	Ityp13177
Ityp11075	Ityp10507	Ityp12622
Ityp08799	Ityp05013	Ityp04386
Ityp03106	Ityp03757	Ityp10606
Ityp14673	Ityp08144	Ityp05696
Ityp03461	Ityp09127	Ityp13722
Ityp10808	Ityp05149	Ityp09867
Ityp08383	Ityp03144	Ityp02636
Ityp09270	Ityp08904	Ityp12362
Ityp20548	Ityp01362	Ityp21517
Ityp02946	Ityp17128	Ityp03172
Ityp18021	Ityp03251	Ityp01786
Ityp05002	Ityp08394	Ityp07869
Ityp07917	Ityp07048	Ityp18123
Ityp22446	Ityp02190	Ityp12631
Ityp11876	Ityp13065	Ityp03987
Ityp10593	Ityp02516	Ityp02252
Ityp11531	Ityp09038	Ityp11569
Ityp01331	Ityp07729	Ityp17907
Ityp06022	Ityp04774	Ityp05404
Ityp10210	Ityp12460	Ityp15518
Ityp11195	Ityp13293	Ityp00993
Ityp01474	Ityp16414	Ityp00803
Ityp00977	Ityp07333	Ityp03338
Ityp17430	Ityp01443	Ityp15894
Ityp01198	Ityp07221	Ityp16373
Ityp07636	Ityp09265	Ityp13113
Ityp11929	Ityp12239	Ityp13957
Ityp07715	Ityp00025	Ityp14105
Ityp04646	Ityp07984	Ityp09176
Ityp13125	Ityp10743	Ityp02219
Ityp07332	Ityp22099	Ityp08805
Ityp21667	Ityp04521	Ityp11442
Ityp23475	Ityp04923	Ityp08352
Ityp03851	Ityp18424	Ityp15033
Ityp09914	Ityp14634	Ityp16409
Ityp08110	Ityp22441	Ityp01060
Ityp19742	Ityp05600	Ityp08307
Ityp10782	Ityp09774	Ityp17192
Ityp14032	Ityp11925	Ityp12566
Ityp12979	Ityp07817	Ityp14879
Ityp10441	Ityp05563	Ityp03785
Ityp02164	Ityp17753	Ityp11239
Ityp02658	Ityp13104	Ityp08133
Ityp07757	Ityp10673	Ityp08302
Ityp05843	Ityp05710	Ityp07294
Ityp10147	Ityp07628	Ityp00592
Ityp14172	Ityp12976	Ityp09844
Ityp02115	Ityp04230	Ityp12570
Ityp01476	Ityp06955	Ityp11685
Ityp07160	Ityp11798	Ityp17067
Ityp20274	Ityp10710	Ityp01698
Ityp01523	Ityp14173	Ityp08894
Ityp05887	Ityp18040	Ityp13650
Ityp03127	Ityp11003	Ityp12203
Ityp10736	Ityp04109	Ityp09733
Ityp06983	Ityp01381	Ityp11858
Ityp17141	Ityp11097	Ityp13030
Ityp09991	Ityp17127	Ityp17007
Ityp02561	Ityp07034	Ityp07268
Ityp08785	Ityp18688	Ityp09972
Ityp11793	Ityp23117	Ityp02016
Ityp03865	Ityp08507	Ityp02339
Ityp01726	Ityp12265	Ityp20534
Ityp17034	Ityp01006	Ityp04693
Ityp12336	Ityp05160	Ityp14360
Ityp05015	Ityp14682	Ityp05770
Ityp11915	Ityp08616	Ityp13074
Ityp09555	Ityp22280	Ityp10089
Ityp09096	Ityp17741	Ityp14161
Ityp00733	Ityp18650	Ityp11015
Ityp01346	Ityp02835	Ityp20873
Ityp14384	Ityp17956	Ityp15799
Ityp08356	Ityp04281	Ityp14269
Ityp13890	Ityp06052	Ityp10726
Ityp07620	Ityp19451	Ityp14452
Ityp18662	Ityp14781	Ityp13823
Ityp04695	Ityp14098	Ityp03683
Ityp02693	Ityp02379	Ityp09790
Ityp03645	Ityp13212	Ityp23331
Ityp10435	Ityp16450	Ityp04222
Ityp02162	Ityp12578	Ityp03917
Ityp10665	Ityp12782	Ityp13383
Ityp14079	Ityp01319	Ityp12557
Ityp08980	Ityp08880	Ityp12228
Ityp21675	Ityp13322	Ityp14693
Ityp03154	Ityp15783	Ityp05359
Ityp07822	Ityp07950	Ityp10781
Ityp10793	Ityp02360	Ityp03829
Ityp17424	Ityp07280	Ityp00786
Ityp01118	Ityp07298	Ityp04998
Ityp05602	Ityp05801	Ityp08778
Ityp07490	Ityp03327	Ityp03832
Ityp04455	Ityp10789	Ityp08953
Ityp03550	Ityp05136	Ityp13600
Ityp04761	Ityp03720	Ityp05239
Ityp11831	Ityp10823	Ityp11512
Ityp04421	Ityp05206	Ityp13051
Ityp07796	Ityp12981	Ityp02780
Ityp13058	Ityp01237	Ityp13157
Ityp22283	Ityp07810	Ityp08541
Ityp15848	Ityp02759	Ityp10037
Ityp01873	Ityp05677	Ityp04352
Ityp08907	Ityp09760	Ityp08728
Ityp21945	Ityp12039	Ityp00069
Ityp07448	Ityp03700	Ityp20500
Ityp17968	Ityp14601	Ityp14681
Ityp17115	Ityp07559	Ityp02443
Ityp17949	Ityp08736	Ityp09624
Ityp00507	Ityp14419	Ityp02630
Ityp13460	Ityp11424	Ityp06616
Ityp18031	Ityp04916	Ityp14303
Ityp03230	Ityp12033	Ityp00769
Ityp03660	Ityp18676	Ityp07474
Ityp13509	Ityp00922	Ityp19625
Ityp05050	Ityp08673	Ityp14186
Ityp01039	Ityp08674	Ityp04405
Ityp04655	Ityp17232	Ityp08219
Ityp00495	Ityp08112	Ityp06053
Ityp04887	Ityp00744	Ityp06236
Ityp02736	Ityp18072	Ityp13081
Ityp17423	Ityp11628	Ityp00464
Ityp02223	Ityp11964	Ityp16323
Ityp03635	Ityp23644	Ityp19769
Ityp10138	Ityp11065	Ityp21875
Ityp12874	Ityp12057	Ityp11711
Ityp00931	Ityp02737	Ityp13927
Ityp07562	Ityp15181	Ityp00678
Ityp10488	Ityp07317	Ityp10370
Ityp00758	Ityp03883	Ityp00477
Ityp23879	Ityp05738	Ityp07539
Ityp13366	Ityp07594	Ityp10240
Ityp17071	Ityp12104	Ityp04612
Ityp15776	Ityp00986	Ityp06490
Ityp04082	Ityp06139	Ityp08497
Ityp17261	Ityp07907	Ityp04566
Ityp03465	Ityp07696	Ityp06570
Ityp01635	Ityp04387	Ityp08876
Ityp02388	Ityp04818	Ityp08985
Ityp03415	Ityp10837	Ityp15752
Ityp17241	Ityp08870	Ityp09435
Ityp10672	Ityp15874	Ityp16956
Ityp02228	Ityp00831	Ityp13660
Ityp03257	Ityp22449	Ityp07282
Ityp00236	Ityp10458	Ityp09514
Ityp14394	Ityp19792	Ityp05274
Ityp03228	Ityp03171	Ityp10571
Ityp18051	Ityp03968	Ityp06239
Ityp04969	Ityp01318	Ityp01294
Ityp15152	Ityp05719	Ityp00278
Ityp06759	Ityp00619	Ityp12106
Ityp08077	Ityp04611	Ityp14779
Ityp19676	Ityp03441	Ityp00610
Ityp20883	Ityp17190	Ityp12771
Ityp01020	Ityp14334	Ityp11934
Ityp14307	Ityp05736	Ityp15829
Ityp18529	Ityp11317	Ityp09151
Ityp04656	Ityp06947	Ityp13553
Ityp14501	Ityp02820	Ityp13632
Ityp03931	Ityp18455	Ityp06145
Ityp04568	Ityp19747	Ityp17100
Ityp15261	Ityp18374	Ityp00473
Ityp00359	Ityp05774	Ityp00479
Ityp11586	Ityp02687	Ityp11343
Ityp22288	Ityp17093	Ityp04607
Ityp02248	Ityp01156	Ityp04357
Ityp06089	Ityp00169	Ityp05248
Ityp03546	Ityp18038	Ityp11699
Ityp09799	Ityp14892	Ityp16382
Ityp01951	Ityp12455	Ityp13715
Ityp02605	Ityp12792	Ityp10374
Ityp14171	Ityp01664	Ityp13250
Ityp14869	Ityp15273	Ityp01031
Ityp18006	Ityp03537	Ityp01745
Ityp03250	Ityp01963	Ityp03860
Ityp14053	Ityp07866	Ityp09106
Ityp08454	Ityp12319	Ityp08546
Ityp15009	Ityp12813	Ityp00584
Ityp11465	Ityp04946	Ityp01588
Ityp10388	Ityp18033	Ityp02096
Ityp12267	Ityp16939	Ityp04368
Ityp11005	Ityp08241	Ityp00474
Ityp16959	Ityp02539	Ityp01852
Ityp15883	Ityp17407	Ityp18274
Ityp15801	Ityp11985	Ityp14990
Ityp11792	Ityp04567	Ityp05066
Ityp08322	Ityp10631	Ityp08720
Ityp00728	Ityp14122	Ityp13079
Ityp05164	Ityp08742	Ityp12775
Ityp01133	Ityp07976	Ityp01839
Ityp10857	Ityp00354	Ityp14961
Ityp13924	Ityp04615	Ityp08272
Ityp19629	Ityp09869	Ityp08667
Ityp15165	Ityp11900	Ityp09140
Ityp13806	Ityp08117	Ityp10879
Ityp12580	Ityp02054	Ityp12993
Ityp10015	Ityp10971	Ityp13367
Ityp05631	Ityp07623	Ityp14067
Ityp13018	Ityp14224	Ityp11432
Ityp15945	Ityp00240	Ityp14605
Ityp07997	Ityp07839	Ityp12699
Ityp02029	Ityp07899	Ityp07884
Ityp12208	Ityp15668	Ityp10630
Ityp08296	Ityp11843	Ityp00061
Ityp10970	Ityp11870	Ityp12551
Ityp05726	Ityp01091	Ityp10870
Ityp11644	Ityp23076	Ityp01326
Ityp13342	Ityp10449	Ityp01787
Ityp12654	Ityp17729	Ityp01938
Ityp05838	Ityp04474	Ityp14129
Ityp04698	Ityp10921	Ityp02751
Ityp18714	Ityp15280	Ityp00870
Ityp09884	Ityp11807	Ityp06725
Ityp10417	Ityp03534	Ityp04647
Ityp17418	Ityp11401	Ityp07002
Ityp15680	Ityp03245	Ityp09508
Ityp04410	Ityp14528	Ityp10497
Ityp06385	Ityp12658	Ityp13277
Ityp13004	Ityp14653	Ityp16811
Ityp18321	Ityp17260	Ityp14584
Ityp08672	Ityp05256	Ityp12868
Ityp01360	Ityp02517	Ityp08795
Ityp08757	Ityp12296	Ityp00176
Ityp06938	Ityp07348	Ityp21864
Ityp03586	Ityp08681	Ityp10457
Ityp07289	Ityp09064	Ityp14107
Ityp05648	Ityp08348	Ityp07803
Ityp13339	Ityp05581	Ityp01989
Ityp08406	Ityp04520	Ityp09188
Ityp14789	Ityp03026	Ityp18708
Ityp09980	Ityp10483	Ityp02222
Ityp01514	Ityp14279	Ityp07983
Ityp20529	Ityp21659	Ityp19744
Ityp04826	Ityp04366	Ityp10440
Ityp02629	Ityp14667	Ityp04284
Ityp05925	Ityp15621	Ityp04680
Ityp07338	Ityp10819	Ityp18457
Ityp21083	Ityp21051	Ityp22473
Ityp08317	Ityp03609	Ityp04278
Ityp00301	Ityp04677	Ityp10995
Ityp02292	Ityp04668	Ityp10623
Ityp04760	Ityp14198	Ityp22459
Ityp04161	Ityp12576	Ityp20575
Ityp11355	Ityp02235	Ityp04309
Ityp17393	Ityp01152	Ityp16365
Ityp01858	Ityp05589	Ityp06225
Ityp11813	Ityp14273	Ityp04249
Ityp08175	Ityp01242	Ityp13733
Ityp11899	Ityp04669	Ityp13336
Ityp02588	Ityp06990	Ityp17970
Ityp00688	Ityp11769	Ityp13989
Ityp08221	Ityp02037	Ityp00436
Ityp15262	Ityp09253	Ityp11972
Ityp12732	Ityp18034	Ityp13389
Ityp08236	Ityp11313	Ityp04984
Ityp01182	Ityp09822	Ityp07833
Ityp08754	Ityp12772	Ityp15547
Ityp07069	Ityp12414	Ityp12286
Ityp13224	Ityp02819	Ityp16395
Ityp04419	Ityp18690	Ityp18405
Ityp10730	Ityp05855	Ityp09779
Ityp03524	Ityp17742	Ityp03386
Ityp03093	Ityp23656	Ityp17795
Ityp06183	Ityp18693	Ityp04473
Ityp15197	Ityp04090	Ityp09812
Ityp04360	Ityp02733	Ityp09234
Ityp12256	Ityp05586	Ityp03104
Ityp22187	Ityp13165	Ityp02405
Ityp01247	Ityp08912	Ityp13485
Ityp04687	Ityp03574	Ityp16951
Ityp04304	Ityp10738	Ityp20401
Ityp14280	Ityp08262	Ityp05867
Ityp04704	Ityp07061	Ityp19590
Ityp01029	Ityp10700	Ityp00670
Ityp11053	Ityp00233	Ityp10093
Ityp17850	Ityp14176	Ityp07408
Ityp02309	Ityp14387	Ityp10987
Ityp03216	Ityp11800	Ityp04775
Ityp21648	Ityp14696	Ityp13386
Ityp15303	Ityp08447	Ityp18273
Ityp06203	Ityp09891	Ityp06111
Ityp10311	Ityp03610	Ityp04545
Ityp18045	Ityp00676	Ityp03796
Ityp19624	Ityp17322	Ityp08364
Ityp01264	Ityp15934	Ityp15555
Ityp08428	Ityp11340	Ityp10453
Ityp04786	Ityp13360	Ityp06109
Ityp11926	Ityp18082	Ityp07358
Ityp14833	Ityp00467	Ityp05273
Ityp14310	Ityp05176	Ityp07205
Ityp06174	Ityp14467	Ityp17901
Ityp06191	Ityp10509	Ityp20509
Ityp12418	Ityp10285	Ityp00760
Ityp20725	Ityp14438	Ityp13317
Ityp12014	Ityp11951	Ityp00552
Ityp13414	Ityp14502	Ityp13167
Ityp22237	Ityp10660	Ityp04666
Ityp05951	Ityp12652	Ityp11718
Ityp09431	Ityp01378	Ityp06968
Ityp20513	Ityp12986	Ityp01186
Ityp16301	Ityp15852	Ityp04667
Ityp17866	Ityp06382	Ityp17910
Ityp05246	Ityp04139	Ityp15892
Ityp04477	Ityp04339	Ityp15935
Ityp16460	Ityp08224	Ityp10716
Ityp10748	Ityp06565	Ityp15041
Ityp09857	Ityp13396	Ityp11840
Ityp03771	Ityp22177	Ityp21101
Ityp04936	Ityp04470	Ityp04544
Ityp10966	Ityp13033	Ityp10687
Ityp06949	Ityp22329	Ityp17102
Ityp16715	Ityp12579	Ityp05350
Ityp21050	Ityp20510	Ityp08528
Ityp15918	Ityp16446	Ityp04618
Ityp15054	Ityp05200	Ityp10521
Ityp01579	Ityp12435	Ityp13838
Ityp15095	Ityp23655	Ityp04924
Ityp17864	Ityp13884	Ityp15793
Ityp14981	Ityp08704	Ityp02715
Ityp12138	Ityp04808	Ityp11180
Ityp08409	Ityp04019	Ityp10572
Ityp17858	Ityp01155	Ityp01556
Ityp03457	Ityp04962	Ityp15626
Ityp03814	Ityp10720	Ityp10678
Ityp03583	Ityp18699	Ityp09252
Ityp05798	Ityp03434	Ityp06229
Ityp23832	Ityp03763	Ityp16913
Ityp03520	Ityp14197	Ityp00757
Ityp10310	Ityp07816	Ityp03447
Ityp13922	Ityp04605	Ityp06256
Ityp03841	Ityp17222	Ityp07021
Ityp01056	Ityp11614	Ityp01389
Ityp22179	Ityp14558	Ityp12099
Ityp02160	Ityp13108	Ityp01027
Ityp17712	Ityp15093	Ityp02720
Ityp15619	Ityp17325	Ityp16406
Ityp22943	Ityp02987	Ityp18704
Ityp08820	Ityp08783	Ityp09412
Ityp10349	Ityp15924	Ityp13231
Ityp03904	Ityp12094	Ityp01991
Ityp19977	Ityp11576	Ityp09239
Ityp02321	Ityp17224	Ityp01328
Ityp04316	Ityp00646	Ityp10403
Ityp02084	Ityp01690	Ityp07942
Ityp03231	Ityp09065	Ityp04441
Ityp01910	Ityp16958	Ityp06108
Ityp12486	Ityp17087	Ityp02298
Ityp05419	Ityp02696	Ityp09319
Ityp13786	Ityp12135	Ityp01452
Ityp20120	Ityp17338	Ityp13919
Ityp01856	Ityp14692	Ityp06965
Ityp21040	Ityp04792	Ityp12008
Ityp09115	Ityp08770	Ityp14771
Ityp12646	Ityp13050	Ityp04036
Ityp12641	Ityp09251	Ityp11701
Ityp06429	Ityp04160	Ityp11303
Ityp06201	Ityp08106	Ityp05698
Ityp17421	Ityp04435	Ityp06290
Ityp03582	Ityp08557	Ityp11689
Ityp14081	Ityp17805	Ityp09526
Ityp08919	Ityp09322	Ityp10341
Ityp04614	Ityp13039	Ityp11301
Ityp09162	Ityp00254	Ityp11688
Ityp20744	Ityp07007	Ityp00582
Ityp13845	Ityp12839	Ityp07701
Ityp04303	Ityp05262	Ityp17436
Ityp12632	Ityp11190	Ityp13717
Ityp22425	Ityp14247	Ityp00761
Ityp14139	Ityp02615	Ityp04673
Ityp08386	Ityp13355	Ityp05230
Ityp10942	Ityp08739	Ityp05619
Ityp14119	Ityp03669	Ityp08415
Ityp02690	Ityp14088	Ityp22079
Ityp03902	Ityp09002	Ityp08509
Ityp09917	Ityp05280	Ityp09191
Ityp21311	Ityp10448	Ityp03227
Ityp04816	Ityp01674	Ityp18717
Ityp02852	Ityp03947	Ityp01076
Ityp10065	Ityp14131	Ityp08897
Ityp06142	Ityp11436	Ityp12037
Ityp18324	Ityp14134	Ityp09015
Ityp03000	Ityp04276	Ityp11706
Ityp15002	Ityp15258	Ityp13381
Ityp21179	Ityp21938	Ityp05112
Ityp03741	Ityp20496	Ityp14588
Ityp23817	Ityp10910	Ityp03973
Ityp03274	Ityp03472	Ityp08950
Ityp20278	Ityp11713	Ityp00849
Ityp22424	Ityp16332	Ityp13560
Ityp14180	Ityp11980	Ityp03423
Ityp04560	Ityp19664	Ityp10415
Ityp06587	Ityp04660	Ityp08062
Ityp20525	Ityp07844	Ityp18472
Ityp03517	Ityp09909	Ityp11702
Ityp03912	Ityp11160	Ityp08854
Ityp15212	Ityp02712	Ityp08990
Ityp10246	Ityp01217	Ityp08960
Ityp03212	Ityp13244	Ityp09990
Ityp07648	Ityp09120	Ityp11523
Ityp12752	Ityp05150	Ityp16419
Ityp00119	Ityp07605	Ityp15613
Ityp21414	Ityp16978	Ityp04013
Ityp00122	Ityp15748	Ityp06447
Ityp19145	Ityp06993	Ityp15726
Ityp04328	Ityp17408	Ityp04478
Ityp09465	Ityp12563	Ityp06567
Ityp14005	Ityp04044	Ityp13718
Ityp10437	Ityp17233	Ityp13949
Ityp08019	Ityp11115	Ityp04329
Ityp16842	Ityp07719	Ityp14725
Ityp10751	Ityp12882	Ityp21891
Ityp08777	Ityp13302	Ityp09184
Ityp02845	Ityp17350	Ityp13364
Ityp15402	Ityp12777	Ityp01704
Ityp05775	Ityp13437	Ityp07159
Ityp21364	Ityp15667	Ityp11704
Ityp04118	Ityp09303	Ityp12821
Ityp16042	Ityp08391	Ityp04804
Ityp20350	Ityp13385	Ityp01606
Ityp12167	Ityp05249	Ityp12242
Ityp11647	Ityp08806	Ityp06994
Ityp03702	Ityp08522	Ityp08762
Ityp14517	Ityp13810	Ityp16407
Ityp22550	Ityp09975	Ityp03783
Ityp03126	Ityp04343	Ityp07471
Ityp23033	Ityp02262	Ityp18059
Ityp02882	Ityp14488	Ityp11720
Ityp14788	Ityp16311	Ityp07157
Ityp02114	Ityp01495	Ityp18386
Ityp05454	Ityp00054	Ityp11686
Ityp16483	Ityp04522	Ityp10146
Ityp16702	Ityp15780	Ityp09729
Ityp09775	Ityp08114	Ityp00608
Ityp18292	Ityp00807	Ityp06592
Ityp15882	Ityp13241	Ityp12817
Ityp22723	Ityp21069	Ityp08371
Ityp12544	Ityp05293	Ityp10821
Ityp15769	Ityp08730	Ityp14716
Ityp19454	Ityp10895	Ityp14775
Ityp05594	Ityp03707	Ityp00347
Ityp20287	Ityp14144	Ityp00960
Ityp06905	Ityp08239	Ityp08213
Ityp00405	Ityp23333	Ityp11509
Ityp20899	Ityp08587	Ityp12294
Ityp17574	Ityp00817	Ityp02342
Ityp18334	Ityp14354	Ityp21871
Ityp22174	Ityp14283	Ityp01388
Ityp15774	Ityp05900	Ityp22438
Ityp02534	Ityp12263	Ityp08645
Ityp01605	Ityp07010	Ityp08850
Ityp01517	Ityp04959	Ityp01999
Ityp00273	Ityp20903	Ityp14498
Ityp22437	Ityp02049	Ityp16854
Ityp03614	Ityp12086	Ityp07457
Ityp12139	Ityp12339	Ityp06154
Ityp16489	Ityp08709	Ityp10614
Ityp21336	Ityp07670	Ityp14703
Ityp18063	Ityp05371	Ityp01937
Ityp16484	Ityp12385	Ityp08719
Ityp17375	Ityp11935	Ityp16397
Ityp18036	Ityp00180	Ityp10648
Ityp16099	Ityp11182	Ityp06031
Ityp12598	Ityp16372	Ityp04472
Ityp03128	Ityp01935	Ityp08265
Ityp14706	Ityp13010	Ityp14957
Ityp22546	Ityp15757	Ityp03493
Ityp23922	Ityp00384	Ityp10087
Ityp14312	Ityp09024	Ityp01345
Ityp17766	Ityp01327	Ityp07402
Ityp19607	Ityp14514	Ityp15797
	Ityp18276	Ityp10160
	Ityp10383	Ityp06874
	Ityp17286	Ityp02718
	Ityp10579	Ityp16374
	Ityp03459	Ityp01619
	Ityp11408	Ityp14052
	Ityp10706	Ityp02793
	Ityp12686	Ityp06012
	Ityp10305	Ityp06293
	Ityp13103	Ityp01187
	Ityp21676	Ityp07456
	Ityp12238	Ityp12273
	Ityp19740	Ityp08676
	Ityp12545	Ityp13399
	Ityp21014	Ityp01441
	Ityp17174	Ityp12368
	Ityp05444	Ityp10029
	Ityp14611	Ityp04676
	Ityp09282	Ityp08276
	Ityp09381	Ityp08416
	Ityp04397	Ityp12369
	Ityp01391	Ityp02397
	Ityp19447	Ityp08800
	Ityp03966	Ityp00842
	Ityp08332	Ityp11698
	Ityp18719	Ityp05851
	Ityp16462	Ityp00860
	Ityp07165	Ityp03852
	Ityp11978	Ityp03292
	Ityp01678	Ityp11363
	Ityp05396	Ityp10005
	Ityp10913	Ityp09730
	Ityp10618	Ityp07944
	Ityp06280	Ityp04579
	Ityp04965	Ityp12232
	Ityp12290	Ityp08063
	Ityp04827	Ityp12820
	Ityp02430	Ityp05976
	Ityp15871	Ityp17908
	Ityp03623	Ityp17784
	Ityp05088	Ityp14123
	Ityp01123	Ityp11191
	Ityp04027	Ityp03194
	Ityp05576	Ityp09334
	Ityp21925	Ityp00968
	Ityp07353	Ityp00716
	Ityp23075	Ityp04708
	Ityp13007	Ityp15909
	Ityp12424	Ityp06440
	Ityp20653	Ityp01508
	Ityp00790	Ityp05081
	Ityp05258	Ityp08214
	Ityp05702	Ityp14876
	Ityp20901	Ityp02535
	Ityp05140	Ityp09391
	Ityp12406	Ityp06564
	Ityp14162	Ityp02268
	Ityp03885	Ityp10835
	Ityp01781	Ityp17242
	Ityp10265	Ityp13027
	Ityp01168	Ityp04448
	Ityp10405	Ityp03418
	Ityp17394	Ityp02371
	Ityp00897	Ityp19602
	Ityp08765	Ityp02611
	Ityp02457	Ityp22109
	Ityp10958	Ityp21942
	Ityp09326	Ityp06555
	Ityp02377	Ityp06032
	Ityp05786	Ityp04117
	Ityp03164	Ityp14508
	Ityp11678	Ityp12836
	Ityp05155	Ityp01609
	Ityp07344	Ityp20668
	Ityp09378	Ityp02879
	Ityp20661	Ityp10051
	Ityp07192	Ityp04237
	Ityp15758	Ityp07472
	Ityp05157	Ityp08034
	Ityp13411	Ityp21036
	Ityp22096	Ityp18408
	Ityp03688	Ityp08335
	Ityp04068	Ityp12110
	Ityp04033	Ityp03287
	Ityp08476	Ityp10364
	Ityp14365	Ityp23720
	Ityp03918	Ityp14068
	Ityp15030	Ityp05792
	Ityp04279	Ityp01213
	Ityp10212	Ityp08973
	Ityp00872	Ityp01214
	Ityp17364	Ityp04915
	Ityp19668	Ityp02981
	Ityp05695	Ityp02109
	Ityp17098	Ityp02699
	Ityp14324	Ityp06878
	Ityp05348	Ityp13140
	Ityp01115	Ityp01269
	Ityp10468	Ityp14712
	Ityp03017	Ityp09062
	Ityp14478	Ityp20508
	Ityp18415	Ityp09458
	Ityp01555	Ityp23703
	Ityp13246	Ityp22461
	Ityp06433	Ityp04115
	Ityp08814	Ityp09025
	Ityp14455	Ityp07425
	Ityp17410	Ityp23754
	Ityp08395	Ityp13484
	Ityp20664	Ityp22266
	Ityp05709	Ityp00126
	Ityp07278	Ityp15798
	Ityp00869	Ityp02044
	Ityp07832	Ityp13233
	Ityp21885	Ityp16324
	Ityp13870	Ityp02286
	Ityp22348	Ityp10108
	Ityp08194	Ityp04578
	Ityp06128	Ityp08156
	Ityp17353	Ityp16852
	Ityp01620	Ityp05877
	Ityp00450	Ityp17091
	Ityp02064	Ityp17962
	Ityp04958	Ityp14907
	Ityp10054	Ityp01927
	Ityp06368	Ityp05411
	Ityp18470	Ityp15307
	Ityp15827	Ityp17876
	Ityp03650	Ityp10119
	Ityp09840	Ityp11696
	Ityp04778	Ityp21862
	Ityp02499	Ityp09233
	Ityp01808	Ityp11507
	Ityp04245	Ityp06738
	Ityp06956	Ityp23058
	Ityp00671	Ityp08198
	Ityp15853	Ityp09142
	Ityp12320	Ityp03077
	Ityp01490	Ityp11284
	Ityp08377	Ityp19615
	Ityp07079	Ityp00645
	Ityp10434	Ityp18448
	Ityp10487	Ityp11480
	Ityp09987	Ityp08589
	Ityp03351	Ityp00856
	Ityp12985	Ityp06003
	Ityp11623	Ityp10167
	Ityp14476	Ityp12233
	Ityp07172	Ityp17427
	Ityp08420	Ityp06892
	Ityp01559	Ityp16359
	Ityp22089	Ityp10842
	Ityp17169	Ityp12109
	Ityp12386	Ityp03806
	Ityp13117	Ityp21859
	Ityp09121	Ityp23721
	Ityp15207	Ityp01212
	Ityp13818	Ityp09691
	Ityp00765	Ityp08680
	Ityp15285	Ityp01367
	Ityp03946	Ityp19646
	Ityp14651	Ityp10625
	Ityp11107	Ityp21055
	Ityp06277	Ityp18686
	Ityp09328	Ityp13141
	Ityp01709	Ityp02007
	Ityp05024	Ityp07947
	Ityp11563	Ityp22742
	Ityp01582	Ityp10866
	Ityp17319	Ityp16391
	Ityp13230	Ityp12515
	Ityp15878	Ityp01366
	Ityp02622	Ityp03023
	Ityp14104	Ityp13964
	Ityp10496	Ityp01100
	Ityp15305	Ityp17052
	Ityp07055	Ityp10174
	Ityp12815	Ityp11581
	Ityp15796	Ityp09889
	Ityp16830	Ityp15427
	Ityp19771	Ityp05977
	Ityp18067	Ityp06749
	Ityp17406	Ityp11979
	Ityp10838	Ityp05306
	Ityp13204	Ityp13954
	Ityp09846	Ityp13512
	Ityp04162	Ityp08185
	Ityp09055	Ityp11582
	Ityp11028	Ityp02772
	Ityp15779	Ityp09521
	Ityp18723	Ityp15433
	Ityp01382	Ityp04825
	Ityp15715	Ityp00332
	Ityp14740	Ityp23463
	Ityp11500	Ityp17843
	Ityp08696	Ityp05498
	Ityp08745	Ityp01863
	Ityp07312	Ityp04674
	Ityp11710	Ityp15440
	Ityp07860	Ityp12850
	Ityp10594	Ityp14284
	Ityp03570	Ityp14158
	Ityp04326	Ityp13955
	Ityp01204	Ityp09118
	Ityp08192	Ityp05524
	Ityp11272	Ityp06127
	Ityp11022	Ityp01627
	Ityp17206	Ityp01699
	Ityp17290	Ityp19713
	Ityp14146	Ityp03742
	Ityp08642	Ityp06505
	Ityp03922	Ityp03358
	Ityp11906	Ityp22936
	Ityp04777	Ityp03404
	Ityp15185	Ityp14875
	Ityp18549	Ityp18411
	Ityp01734	Ityp10492
	Ityp15333	Ityp12123
	Ityp14444	Ityp16474
	Ityp03419	Ityp03818
	Ityp11012	Ityp19609
	Ityp13939	Ityp05345
	Ityp09201	Ityp13605
	Ityp07692	Ityp18715
	Ityp17791	Ityp23798
	Ityp03879	Ityp18660
	Ityp09979	Ityp08891
	Ityp02671	Ityp00548
	Ityp09228	Ityp13825
	Ityp10881	Ityp13473
	Ityp03915	Ityp16421
	Ityp06933	Ityp23719
	Ityp07302	Ityp02367
	Ityp17201	Ityp02812
	Ityp12523	Ityp13363
	Ityp14538	Ityp13028
	Ityp07060	Ityp06446
	Ityp04425	Ityp02345
	Ityp12247	Ityp07040
	Ityp12392	Ityp02813
	Ityp01266	Ityp17861
	Ityp08787	Ityp08975
	Ityp11982	Ityp15654
	Ityp03344	Ityp07219
	Ityp05747	Ityp05068
	Ityp07064	Ityp17860
	Ityp00846	Ityp10363
	Ityp11089	Ityp00798
	Ityp14267	Ityp14286
	Ityp23784	Ityp13511
	Ityp11636	Ityp09017
	Ityp02591	Ityp05969
	Ityp07748	Ityp23057
	Ityp03728	Ityp00517
	Ityp05820	Ityp00150
	Ityp22186	Ityp17875
	Ityp09714	Ityp08336
	Ityp19604	Ityp09384
	Ityp14243	Ityp07161
	Ityp20880	Ityp01566
	Ityp09967	Ityp12423
	Ityp02618	Ityp11942
	Ityp04783	Ityp10580
	Ityp04872	Ityp09795
	Ityp01529	Ityp13164
	Ityp07350	Ityp08882
	Ityp15862	Ityp04442
	Ityp14194	Ityp04148
	Ityp07993	Ityp03816
	Ityp07728	Ityp02744
	Ityp16325	Ityp06234
	Ityp04454	Ityp06650
	Ityp01277	Ityp14157
	Ityp12759	Ityp03498
	Ityp14487	Ityp18720
	Ityp04765	Ityp14074
	Ityp10332	Ityp10033
	Ityp08029	Ityp11043
	Ityp07755	Ityp14034
	Ityp13539	Ityp03156
	Ityp10258	Ityp07742
	Ityp14495	Ityp11120
	Ityp03923	Ityp11437
	Ityp09466	Ityp02361
	Ityp13309	Ityp08066
	Ityp08916	Ityp10524
	Ityp06160	Ityp11331
	Ityp07651	Ityp02692
	Ityp08790	Ityp00887
	Ityp00730	Ityp09470
	Ityp12537	Ityp03874
	Ityp03494	Ityp14807
	Ityp03201	Ityp18007
	Ityp02740	Ityp03812
	Ityp18703	Ityp12097
	Ityp19639	Ityp17883
	Ityp07555	Ityp08138
	Ityp04358	Ityp02220
	Ityp15156	Ityp02280
	Ityp10149	Ityp10190
	Ityp21034	Ityp13132
	Ityp02568	Ityp13190
	Ityp11047	Ityp13538
	Ityp16344	Ityp04256
	Ityp05997	Ityp03680
	Ityp08872	Ityp05609
	Ityp01054	Ityp12012
	Ityp07804	Ityp23718
	Ityp09831	Ityp00358
	Ityp02179	Ityp13105
	Ityp15136	Ityp09337
	Ityp18644	Ityp01848
	Ityp14330	Ityp03943
	Ityp22200	Ityp00627
	Ityp08856	Ityp19645
	Ityp03897	Ityp23060
	Ityp12685	Ityp11879
	Ityp14491	Ityp14644
	Ityp07301	Ityp08977
	Ityp10542	Ityp21088
	Ityp14302	Ityp09680
	Ityp08485	Ityp07920
	Ityp14059	Ityp23289
	Ityp07717	Ityp08102
	Ityp02735	Ityp01683
	Ityp00833	Ityp13435
	Ityp12989	Ityp04769
	Ityp17132	Ityp13083
	Ityp11687	Ityp11577
	Ityp04345	Ityp14979
	Ityp07211	Ityp01137
	Ityp11203	Ityp11058
	Ityp00282	Ityp07658
	Ityp08246	Ityp10191
	Ityp05417	Ityp18281
	Ityp05078	Ityp08159
	Ityp10485	Ityp12673
	Ityp07619	Ityp05349
	Ityp11651	Ityp12096
	Ityp11235	Ityp02994
	Ityp10985	Ityp04866
	Ityp07995	Ityp13933
	Ityp11759	Ityp18043
	Ityp08789	Ityp13032
	Ityp17378	Ityp07206
	Ityp14130	Ityp01865
	Ityp20276	Ityp02609
	Ityp08022	Ityp08470
	Ityp03208	Ityp01982
	Ityp10937	Ityp17165
	Ityp08018	Ityp02995
	Ityp00788	Ityp10189
	Ityp14256	Ityp07679
	Ityp04598	Ityp05401
	Ityp05628	Ityp13587
	Ityp15939	Ityp10387
	Ityp17073	Ityp14645
	Ityp08232	Ityp11119
	Ityp03297	Ityp20517
	Ityp02716	Ityp02159
	Ityp06590	Ityp09981
	Ityp05814	Ityp17253
	Ityp20518	Ityp04571
	Ityp04059	Ityp03096
	Ityp15842	Ityp09845
	Ityp12846	Ityp08399
	Ityp22885	Ityp02277
	Ityp11852	Ityp13151
	Ityp14220	Ityp07882
	Ityp16467	Ityp07362
	Ityp05762	Ityp12268
	Ityp12793	Ityp01802
	Ityp12442	Ityp15190
	Ityp21899	Ityp03948
	Ityp08585	Ityp07893
	Ityp09786	Ityp03775
	Ityp23669	Ityp14695
	Ityp02782	Ityp11117
	Ityp09864	Ityp20321
	Ityp02900	Ityp17107
	Ityp13961	Ityp02279
	Ityp03949	Ityp03709
	Ityp11300	Ityp22185
	Ityp00363	Ityp07182
	Ityp10930	Ityp00279
	Ityp08744	Ityp03655
	Ityp15940	Ityp12866
	Ityp08441	Ityp09878
	Ityp22548	Ityp01025
	Ityp14264	Ityp20882
	Ityp07958	Ityp13875
	Ityp17399	Ityp01533
	Ityp14659	Ityp01756
	Ityp13795	Ityp04423
	Ityp13808	Ityp16322
	Ityp10701	Ityp14795
	Ityp00990	Ityp17214
	Ityp18314	Ityp11874
	Ityp02607	Ityp06943
	Ityp04058	Ityp14827
	Ityp15022	Ityp13645
	Ityp12136	Ityp08365
	Ityp06579	Ityp13546
	Ityp01197	Ityp15784
	Ityp12354	Ityp02366
	Ityp18697	Ityp11839
	Ityp11060	Ityp07883
	Ityp11482	Ityp18008
	Ityp07807	Ityp01750
	Ityp14479	Ityp04277
	Ityp11850	Ityp08591
	Ityp04542	Ityp07706
	Ityp15227	Ityp04080
	Ityp09823	Ityp17447
	Ityp12643	Ityp18362
	Ityp14135	Ityp14260
	Ityp14331	Ityp09450
	Ityp03391	Ityp06963
	Ityp11846	Ityp13279
	Ityp12683	Ityp09231
	Ityp08964	Ityp03821
	Ityp18035	Ityp05829
	Ityp14179	Ityp02624
	Ityp03706	Ityp18400
	Ityp10053	Ityp10352
	Ityp05268	Ityp11175
	Ityp01500	Ityp12840
	Ityp04629	Ityp12755
	Ityp10802	Ityp12383
	Ityp11382	Ityp02906
	Ityp04136	Ityp07247
	Ityp04953	Ityp00555
	Ityp12542	Ityp02161
	Ityp18665	Ityp04644
	Ityp19431	Ityp12073
	Ityp07203	Ityp05620
	Ityp13436	Ityp01478
	Ityp09407	Ityp10353
	Ityp08331	Ityp06936
	Ityp15884	Ityp22886
	Ityp02616	Ityp11330
	Ityp17195	Ityp04722
	Ityp08914	Ityp09757
	Ityp07295	Ityp16439
	Ityp03545	Ityp10064
	Ityp14477	Ityp14174
	Ityp17339	Ityp14388
	Ityp01148	Ityp09851
	Ityp04898	Ityp04232
	Ityp13185	Ityp08233
	Ityp08761	Ityp18024
	Ityp01515	Ityp01872
	Ityp10020	Ityp10172
	Ityp09401	Ityp01386
	Ityp13110	Ityp15282
	Ityp08530	Ityp22416
	Ityp23065	Ityp23672
	Ityp21038	Ityp17789
	Ityp17155	Ityp02947
	Ityp13228	Ityp06307
	Ityp03622	Ityp06270
	Ityp17175	Ityp07625
	Ityp11057	Ityp06015
	Ityp12213	Ityp23701
	Ityp01564	Ityp10277
	Ityp07110	Ityp02132
	Ityp11041	Ityp11220
	Ityp13023	Ityp21096
	Ityp01380	Ityp08579
	Ityp10754	Ityp17140
	Ityp06153	Ityp12649
	Ityp18385	Ityp08561
	Ityp01562	Ityp12276
	Ityp04385	Ityp13941
	Ityp01530	Ityp05525
	Ityp06529	Ityp13075
	Ityp22537	Ityp02093
	Ityp12028	Ityp19623
	Ityp14253	Ityp11970
	Ityp02448	Ityp09036
	Ityp22184	Ityp07665
	Ityp08764	Ityp14637
	Ityp19667	Ityp02123
	Ityp15335	Ityp13280
	Ityp13178	Ityp08006
	Ityp13138	Ityp02284
	Ityp02677	Ityp03258
	Ityp12698	Ityp02753
	Ityp01451	Ityp16418
	Ityp02888	Ityp14596
	Ityp05047	Ityp10495
	Ityp16305	Ityp12464
	Ityp05364	Ityp07596
	Ityp01174	Ityp04570
	Ityp02666	Ityp12550
	Ityp11789	Ityp08412
	Ityp08660	Ityp12650
	Ityp05175	Ityp14447
	Ityp20265	Ityp05083
	Ityp08940	Ityp05166
	Ityp08802	Ityp19753
	Ityp01122	Ityp03269
	Ityp11252	Ityp03965
	Ityp18058	Ityp06042
	Ityp03495	Ityp09364
	Ityp12318	Ityp10290
	Ityp07801	Ityp12675
	Ityp18460	Ityp08017
	Ityp04491	Ityp15898
	Ityp04197	Ityp08970
	Ityp04297	Ityp11865
	Ityp18060	Ityp05535
	Ityp05570	Ityp13235
	Ityp07694	Ityp12358
	Ityp09202	Ityp13369
	Ityp07271	Ityp09964
	Ityp14315	Ityp07644
	Ityp04153	Ityp05852
	Ityp16417	Ityp13972
	Ityp07145	Ityp16476
	Ityp17069	Ityp17388
	Ityp11619	Ityp12194
	Ityp10538	Ityp01866
	Ityp05075	Ityp05356
	Ityp15019	Ityp09468
	Ityp11233	Ityp03240
	Ityp17307	Ityp11815
	Ityp09449	Ityp05080
	Ityp10221	Ityp18291
	Ityp09915	Ityp10470
	Ityp06916	Ityp00230
	Ityp00718	Ityp02697
	Ityp08444	Ityp09032
	Ityp01402	Ityp18004
	Ityp18683	Ityp00231
	Ityp08256	Ityp12494
	Ityp08717	Ityp09325
	Ityp01104	Ityp00289
	Ityp15846	Ityp18014
	Ityp17809	Ityp05761
	Ityp00492	Ityp17996
	Ityp12628	Ityp10878
	Ityp12054	Ityp06231
	Ityp17807	Ityp18647
	Ityp03887	Ityp03933
	Ityp07740	Ityp04767
	Ityp20511	Ityp08351
	Ityp15872	Ityp08803
	Ityp16423	Ityp13829
	Ityp10346	Ityp10215
	Ityp12412	Ityp15077
	Ityp07181	Ityp04047
	Ityp10844	Ityp10326
	Ityp15876	Ityp02604
	Ityp03626	Ityp15623
	Ityp12077	Ityp00422
	Ityp17425	Ityp08693
	Ityp04460	Ityp23665
	Ityp11662	Ityp07879
	Ityp04702	Ityp11209
	Ityp02192	Ityp13765
	Ityp16274	Ityp05204
	Ityp05094	Ityp17457
	Ityp03840	Ityp12670
	Ityp12635	Ityp02531
	Ityp07149	Ityp08492
	Ityp12501	Ityp18396
	Ityp18866	Ityp18002
	Ityp00712	Ityp14573
	Ityp17414	Ityp12271
	Ityp07016	Ityp11866
	Ityp06612	Ityp16838
	Ityp21080	Ityp18434
	Ityp12477	Ityp06126
	Ityp08292	Ityp10639
	Ityp04463	Ityp09983
	Ityp11952	Ityp01307
	Ityp03445	Ityp18709
	Ityp22090	Ityp22084
	Ityp12006	Ityp00361
	Ityp15948	Ityp00815
	Ityp22299	Ityp19750
	Ityp14344	Ityp15215
	Ityp14400	Ityp10075
	Ityp00736	Ityp13286
	Ityp08544	Ityp17376
	Ityp03958	Ityp14127
	Ityp05062	Ityp09425
	Ityp06232	Ityp13111
	Ityp17116	Ityp04461
	Ityp07954	Ityp04945
	Ityp12669	Ityp17312
	Ityp04558	Ityp01199
	Ityp04796	Ityp09819
	Ityp04192	Ityp03243
	Ityp04933	Ityp11378
	Ityp06969	Ityp12170
	Ityp13161	Ityp07388
	Ityp08662	Ityp00333
	Ityp05412	Ityp02329
	Ityp12243	Ityp08694
	Ityp09272	Ityp03398
	Ityp01221	Ityp18289
	Ityp09048	Ityp07661
	Ityp06085	Ityp01945
	Ityp17302	Ityp09835
	Ityp12456	Ityp02503
	Ityp05693	Ityp16052
	Ityp16342	Ityp12253
	Ityp10264	Ityp23290
	Ityp15203	Ityp13608
	Ityp00755	Ityp14090
	Ityp00787	Ityp03135
	Ityp03314	Ityp08779
	Ityp04613	Ityp11959
	Ityp10456	Ityp03815
	Ityp17265	Ityp12171
	Ityp10875	Ityp11572
	Ityp07988	Ityp15252
	Ityp10462	Ityp12093
	Ityp09992	Ityp08828
	Ityp10522	Ityp02202
	Ityp01778	Ityp01843
	Ityp17168	Ityp00226
	Ityp03661	Ityp11216
	Ityp06399	Ityp14587
	Ityp03408	Ityp19127
	Ityp03446	Ityp07606
	Ityp00793	Ityp10759
	Ityp14027	Ityp11612
	Ityp04620	Ityp20283
	Ityp10658	Ityp09793
	Ityp08313	Ityp12556
	Ityp02335	Ityp08423
	Ityp02121	Ityp12260
	Ityp11414	Ityp07972
	Ityp08733	Ityp03136
	Ityp01230	Ityp06087
	Ityp16329	Ityp04241
	Ityp21901	Ityp12899
	Ityp08918	Ityp07256
	Ityp14496	Ityp07541
	Ityp01498	Ityp03409
	Ityp22543	Ityp10787
	Ityp04569	Ityp05929
	Ityp14432	Ityp01305
	Ityp05653	Ityp04145
	Ityp19765	Ityp05623
	Ityp09258	Ityp03687
	Ityp07032	Ityp09067
	Ityp19789	Ityp06301
	Ityp07116	Ityp08707
	Ityp05421	Ityp01634
	Ityp07015	Ityp15908
	Ityp11649	Ityp05194
	Ityp12348	Ityp20271
	Ityp03599	Ityp04378
	Ityp14574	Ityp15279
	Ityp02322	Ityp06011
	Ityp22545	Ityp23115
	Ityp16404	Ityp01610
	Ityp17412	Ityp04873
	Ityp02196	Ityp20651
	Ityp07012	Ityp14497
	Ityp08548	Ityp03155
	Ityp12718	Ityp00557
	Ityp10920	Ityp07375
	Ityp06102	Ityp08920
	Ityp16333	Ityp18695
	Ityp14182	Ityp12512
	Ityp19786	Ityp14914
	Ityp17118	Ityp03704
	Ityp05504	Ityp12269
	Ityp15109	Ityp12220
	Ityp11892	Ityp11354
	Ityp05423	Ityp22992
	Ityp19785	Ityp16791
	Ityp15344	Ityp09193
	Ityp14776	Ityp10207
	Ityp07188	Ityp21926
	Ityp03710	Ityp01477
	Ityp15213	Ityp02698
	Ityp01905	Ityp12467
	Ityp09415	Ityp03507
	Ityp14358	Ityp01575
	Ityp06188	Ityp12051
	Ityp13445	Ityp08931
	Ityp05942	Ityp18931
	Ityp01399	Ityp12511
	Ityp08523	Ityp17181
	Ityp09957	Ityp15510
	Ityp01121	Ityp21654
	Ityp06986	Ityp05109
	Ityp11627	Ityp08341
	Ityp07977	Ityp11540
	Ityp22476	Ityp18340
	Ityp00159	Ityp02104
	Ityp01630	Ityp02171
	Ityp17090	Ityp19690
	Ityp09244	Ityp14786
	Ityp08207	Ityp04067
	Ityp03486	Ityp00424
	Ityp17285	Ityp11308
	Ityp05930	Ityp02512
	Ityp09354	Ityp14519
	Ityp04548	Ityp00556
	Ityp14735	Ityp13970
	Ityp07914	Ityp01791
	Ityp12264	Ityp01857
	Ityp05184	Ityp06406
	Ityp07239	Ityp10994
	Ityp04555	Ityp04877
	Ityp03324	Ityp03604
	Ityp18654	Ityp05796
	Ityp17231	Ityp14897
	Ityp10949	Ityp00720
	Ityp12558	Ityp14069
	Ityp20666	Ityp00178
	Ityp07565	Ityp04990
	Ityp12564	Ityp11821
	Ityp13361	Ityp08817
	Ityp04388	Ityp00406
	Ityp03360	Ityp17889
	Ityp04307	Ityp02578
	Ityp19692	Ityp09811
	Ityp21940	Ityp05000
	Ityp09263	Ityp02094
	Ityp11269	Ityp12546
	Ityp15267	Ityp04240
	Ityp14540	Ityp17975
	Ityp01930	Ityp07532
	Ityp20658	Ityp02878
	Ityp14275	Ityp18347
	Ityp14355	Ityp02650
	Ityp01439	Ityp11024
	Ityp12374	Ityp04275
	Ityp05105	Ityp09114
	Ityp12638	Ityp11176
	Ityp14304	Ityp03082
	Ityp14941	Ityp00398
	Ityp17200	Ityp02853
	Ityp02466	Ityp22286
	Ityp04379	Ityp09615
	Ityp04436	Ityp09965
	Ityp15823	Ityp07050
	Ityp12185	Ityp14938
	Ityp15689	Ityp06218
	Ityp11231	Ityp18081
	Ityp01496	Ityp09091
	Ityp15302	Ityp02066
	Ityp23061	Ityp03866
	Ityp14352	Ityp07607
	Ityp09057	Ityp13948
	Ityp08215	Ityp02563
	Ityp03353	Ityp05513
	Ityp09418	Ityp22093
	Ityp04823	Ityp11962
	Ityp18353	Ityp02278
	Ityp07637	Ityp01017
	Ityp09022	Ityp23359
	Ityp03636	Ityp04596
	Ityp01109	Ityp16304
	Ityp14483	Ityp04697
	Ityp04963	Ityp19773
	Ityp09001	Ityp19011
	Ityp14242	Ityp05483
	Ityp12534	Ityp02083
	Ityp12103	Ityp07919
	Ityp09409	Ityp17070
	Ityp18056	Ityp11791
	Ityp09865	Ityp02597
	Ityp17095	Ityp01030
	Ityp14560	Ityp04273
	Ityp19674	Ityp01028
	Ityp10253	Ityp14282
	Ityp07142	Ityp14175
	Ityp07512	Ityp10659
	Ityp05940	Ityp10709
	Ityp17374	Ityp23459
	Ityp03735	Ityp07708
	Ityp03772	Ityp06961
	Ityp01939	Ityp01243
	Ityp11923	Ityp12520
	Ityp09012	Ityp15076
	Ityp17814	Ityp07918
	Ityp14726	Ityp04296
	Ityp06065	Ityp02633
	Ityp12625	Ityp00423
	Ityp01822	Ityp18071
	Ityp07367	Ityp17448
	Ityp14741	Ityp11279
	Ityp09720	Ityp13834
	Ityp00667	Ityp06972
	Ityp05257	Ityp02950
	Ityp16353	Ityp00777
	Ityp01158	Ityp17819
	Ityp11657	Ityp00567
	Ityp08747	Ityp15959
	Ityp10780	Ityp05031
	Ityp11323	Ityp17395
	Ityp05141	Ityp03343
	Ityp07981	Ityp11675
	Ityp10368	Ityp22247
	Ityp00814	Ityp13946
	Ityp17079	Ityp08382
	Ityp00377	Ityp06286
	Ityp02340	Ityp14137
	Ityp08933	Ityp08369
	Ityp09197	Ityp00921
	Ityp12996	Ityp14999
	Ityp00565	Ityp14348
	Ityp08849	Ityp10408
	Ityp01600	Ityp13341
	Ityp01003	Ityp17759
	Ityp11580	Ityp15205
	Ityp10699	Ityp01831
	Ityp02830	Ityp10006
	Ityp03262	Ityp08426
	Ityp11854	Ityp08605
	Ityp04100	Ityp06104
	Ityp12701	Ityp03646
	Ityp08286	Ityp01658
	Ityp10427	Ityp05485
	Ityp17089	Ityp07841
	Ityp13149	Ityp21039
	Ityp17416	Ityp04659
	Ityp04649	Ityp10325
	Ityp00568	Ityp00673
	Ityp14395	Ityp07304
	Ityp01330	Ityp19621
	Ityp10935	Ityp14881
	Ityp10366	Ityp00032
	Ityp09427	Ityp16237
	Ityp17202	Ityp11046
	Ityp03165	Ityp07631
	Ityp11905	Ityp04034
	Ityp23722	Ityp19637
	Ityp12999	Ityp03413
	Ityp12577	Ityp10707
	Ityp01819	Ityp08578
	Ityp07403	Ityp08583
	Ityp09896	Ityp02440
	Ityp09298	Ityp07217
	Ityp05780	Ityp23835
[truncated: 1,704 more rows]

## Sheet: limonene detox|sabiene detox
limonene detox	sabiene detox			Common (limonene detox|sabiene detox)
Ityp12627	Ityp11819			Ityp10826
Ityp12134	Ityp01766			Ityp16403
Ityp04142	Ityp13952			Ityp12843
Ityp12666	Ityp02645			Ityp10825
Ityp16370	Ityp11861			Ityp13647
Ityp07498	Ityp21655			Ityp04006
Ityp11770	Ityp08924			Ityp09945
Ityp11306	Ityp08822			Ityp09210
Ityp07874	Ityp19618			Ityp13467
Ityp01834	Ityp00913			Ityp08323
Ityp18387	Ityp02243			Ityp14268
Ityp04371	Ityp08010			Ityp02649
Ityp01094	Ityp12531			Ityp12411
Ityp06030	Ityp03648			Ityp01691
Ityp10233	Ityp08929			Ityp02110
Ityp14766	Ityp01589			Ityp23371
Ityp06107	Ityp04060			Ityp09301
Ityp16416	Ityp08328			Ityp01053
Ityp13294	Ityp08612			Ityp14648
Ityp12595	Ityp02565			Ityp11717
Ityp03649	Ityp09737			Ityp12478
Ityp10955	Ityp01233			Ityp05422
Ityp00926	Ityp00167			Ityp13133
Ityp04218	Ityp13338			Ityp05553
Ityp17225	Ityp09331			Ityp18054
Ityp07906	Ityp12533			Ityp20279
Ityp03849	Ityp11719			Ityp15039
Ityp18436	Ityp02516			Ityp01795
Ityp00811	Ityp13293			Ityp13146
Ityp17062	Ityp01006			Ityp09733
Ityp02587	Ityp00986			Ityp11858
Ityp04081	Ityp04818			Ityp09624
Ityp08666	Ityp01156			Ityp07474
Ityp10137	Ityp12455			Ityp06053
Ityp03226	Ityp17407			Ityp13081
Ityp08838	Ityp14122			Ityp09106
Ityp01279	Ityp00354			Ityp08546
Ityp13084	Ityp02054			Ityp00584
Ityp00265	Ityp10971			Ityp14129
Ityp03684	Ityp04677			Ityp12868
Ityp10593	Ityp12772			Ityp10995
Ityp01331	Ityp18690			Ityp05867
Ityp00977	Ityp08224			Ityp18273
Ityp11929	Ityp02696			Ityp06111
Ityp07715	Ityp08239			Ityp07205
Ityp14032	Ityp08709			Ityp04666
Ityp07160	Ityp10265			Ityp04667
Ityp09555	Ityp02377			Ityp08528
Ityp01346	Ityp04033			Ityp04924
Ityp14384	Ityp14324			Ityp03227
Ityp10793	Ityp06433			Ityp18472
Ityp03550	Ityp02064			Ityp11704
Ityp17968	Ityp15285			Ityp14716
Ityp17115	Ityp11028			Ityp14703
Ityp18031	Ityp07692			Ityp06031
Ityp03230	Ityp04425			Ityp03493
Ityp03465	Ityp00846			Ityp12368
Ityp01635	Ityp14243			Ityp14123
Ityp14394	Ityp01529			Ityp11191
Ityp15009	Ityp02179			Ityp22109
Ityp08296	Ityp02735			Ityp06032
Ityp10417	Ityp11235			Ityp07472
Ityp13339	Ityp03208			Ityp01269
Ityp14789	Ityp08232			Ityp07947
Ityp09980	Ityp02716			Ityp11581
Ityp02292	Ityp02782			Ityp11582
Ityp12732	Ityp13795			Ityp01699
Ityp04419	Ityp13808			Ityp05969
Ityp04360	Ityp12354			Ityp07161
Ityp17850	Ityp19431			Ityp03816
Ityp11926	Ityp14477			Ityp14074
Ityp06191	Ityp12213			Ityp11437
Ityp17866	Ityp07801			Ityp04256
Ityp01579	Ityp07740			Ityp00627
Ityp03904	Ityp03314			Ityp13083
Ityp02321	Ityp03661			Ityp13933
Ityp03231	Ityp07116			Ityp18043
Ityp03582	Ityp01630			Ityp07206
Ityp03902	Ityp05930			Ityp01982
Ityp06142	Ityp12264			Ityp12866
Ityp15002	Ityp04379			Ityp02366
Ityp03212	Ityp15689			Ityp07706
Ityp14788	Ityp04963			Ityp06963
Ityp01605	Ityp17374			Ityp05829
Ityp14706	Ityp11923			Ityp18400
	Ityp14726			Ityp11175
	Ityp12625			Ityp04644
	Ityp17416			Ityp22886
	Ityp14395			Ityp08233
	Ityp03543			Ityp22416
	Ityp14492			Ityp08561
	Ityp12419			Ityp05166
	Ityp14102			Ityp09468
	Ityp01203			Ityp05080
	Ityp12133			Ityp02697
	Ityp03167			Ityp09032
	Ityp02432			Ityp17996
	Ityp10076			Ityp04047
	Ityp18672			Ityp11209
	Ityp09503			Ityp17457
	Ityp06394			Ityp18289
	Ityp10250			Ityp11216
	Ityp11928			Ityp06087
	Ityp12705			Ityp04378
	Ityp15189			Ityp12512
	Ityp18773			Ityp12220
	Ityp10234			Ityp02698
	Ityp00987			Ityp18931
	Ityp10411			Ityp14786
	Ityp01950			Ityp03604
	Ityp05688			Ityp12546
	Ityp11652			Ityp04240
	Ityp12756			Ityp17975
	Ityp00981			Ityp11176
	Ityp11583			Ityp09615
	Ityp19745			Ityp02066
	Ityp00581			Ityp03866
	Ityp08708			Ityp17070
	Ityp05208			Ityp02597
	Ityp03426			Ityp07708
	Ityp05147			Ityp12520
	Ityp03225			Ityp13834
	Ityp14429			Ityp11675
	Ityp01590			Ityp14999
	Ityp01216			Ityp15205
	Ityp15907			Ityp10006
	Ityp08942			Ityp00673
	Ityp03223			Ityp08583
	Ityp05941			Ityp09500
	Ityp06213			Ityp17125
	Ityp06400			Ityp03694
	Ityp22541			Ityp12084
	Ityp06143			Ityp17456
	Ityp07480			Ityp03659
	Ityp04942			Ityp00047
	Ityp12224			Ityp09976
	Ityp09922			Ityp11833
	Ityp15250			Ityp04140
	Ityp00866			Ityp14787
	Ityp02903			Ityp02594
	Ityp08889			Ityp22107
	Ityp00044			Ityp08809
	Ityp12733			Ityp10198
	Ityp07627			Ityp14783
	Ityp09998			Ityp04359
	Ityp08766			Ityp11592
	Ityp17887			Ityp08881
	Ityp02652			Ityp16868
	Ityp13843			Ityp06034
	Ityp11922			Ityp04561
	Ityp04209			Ityp03551
	Ityp19512			Ityp03140
	Ityp03206			Ityp05781
	Ityp00941			Ityp14704
	Ityp09209			Ityp11977
	Ityp13562			Ityp14578
	Ityp02902			Ityp05902
	Ityp03553			Ityp03229
	Ityp01035			Ityp08067
	Ityp06074			Ityp00346
	Ityp14371			Ityp10251
	Ityp14437			Ityp13935
	Ityp00954			Ityp08068
	Ityp02055			Ityp07436
	Ityp06431			Ityp09111
	Ityp08888			Ityp00042
	Ityp04812			Ityp09033
	Ityp00512			Ityp01453
	Ityp00535			Ityp00046
	Ityp11326			Ityp09660
	Ityp09189			Ityp03211
	Ityp12693			Ityp01016
	Ityp02406			Ityp04075
	Ityp01707			Ityp04479
	Ityp12338			Ityp06959
	Ityp07481			Ityp10836
	Ityp02990			Ityp04944
	Ityp05532			Ityp15036
	Ityp01228			Ityp09175
	Ityp10450			Ityp03589
	Ityp09388			Ityp15006
	Ityp13953			Ityp08402
	Ityp11790			Ityp04483
	Ityp11587			Ityp14212
	Ityp04052			Ityp14636
	Ityp06597			Ityp12313
	Ityp11841			Ityp14975
	Ityp03148			Ityp03501
	Ityp00511			Ityp02515
	Ityp10009			Ityp10563
	Ityp09959			Ityp02750
	Ityp01981			Ityp12357
	Ityp00991			Ityp10718
	Ityp14399			Ityp13891
	Ityp03875			Ityp05945
	Ityp17867			Ityp08104
	Ityp00942			Ityp01057
	Ityp04692			Ityp02396
	Ityp02894			Ityp06096
	Ityp07482			Ityp06784
	Ityp01383			Ityp22447
	Ityp22198			Ityp01849
	Ityp15523			Ityp11483
	Ityp19620			Ityp18437
	Ityp23328			Ityp15000
	Ityp02893			Ityp10638
	Ityp05826			Ityp07368
	Ityp20293			Ityp16361
	Ityp13783			Ityp17361
	Ityp06033
	Ityp09330
	Ityp00542
	Ityp07863
	Ityp00148
	Ityp11208
	Ityp05834
	Ityp09704

## Sheet: Common|carene detox
Common (limonene-sabiene detox)	carene-detox			Common (limonene-sabiene detox)|carene-detox
Ityp10826	Ityp03905			Ityp16403
Ityp12843	Ityp01834			Ityp12411
Ityp10825	Ityp03226			Ityp12478
Ityp13647	Ityp04142			Ityp20279
Ityp04006	Ityp11306			Ityp06053
Ityp09945	Ityp00542			Ityp09106
Ityp09210	Ityp23328			Ityp14129
Ityp13467	Ityp11208			Ityp10995
Ityp08323	Ityp00954			Ityp05867
Ityp14268	Ityp01579			Ityp07205
Ityp02649	Ityp12595			Ityp04666
Ityp01691	Ityp14563			Ityp04667
Ityp02110	Ityp02903			Ityp08528
Ityp23371	Ityp15018			Ityp04924
Ityp09301	Ityp03904			Ityp14703
Ityp01053	Ityp14399			Ityp03493
Ityp14648	Ityp10009			Ityp14123
Ityp11717	Ityp14564			Ityp11191
Ityp05422	Ityp03231			Ityp11581
Ityp13133	Ityp13783			Ityp00627
Ityp05553	Ityp03643			Ityp13083
Ityp18054	Ityp09310			Ityp22886
Ityp15039	Ityp12693			Ityp09032
Ityp01795	Ityp03848			Ityp17996
Ityp13146	Ityp20293			Ityp17457
Ityp09733	Ityp07740			Ityp02698
Ityp11858	Ityp04419			Ityp13834
Ityp09624	Ityp03856			Ityp11675
Ityp07474	Ityp11847			Ityp09976
Ityp13081	Ityp06962			Ityp04140
Ityp08546	Ityp08942			Ityp22107
Ityp00584	Ityp19688			Ityp10198
Ityp12868	Ityp14122			Ityp08881
Ityp18273	Ityp01094			Ityp06034
Ityp06111	Ityp06107			Ityp04561
Ityp03227	Ityp04371			Ityp03551
Ityp18472	Ityp06067			Ityp03140
Ityp11704	Ityp04213			Ityp05781
Ityp14716	Ityp06393			Ityp14704
Ityp06031	Ityp00980			Ityp14578
Ityp12368				Ityp00346
Ityp22109				Ityp13935
Ityp06032				Ityp07436
Ityp07472				Ityp01453
Ityp01269				Ityp01016
Ityp07947				Ityp04479
Ityp11582				Ityp06959
Ityp01699				Ityp10836
Ityp05969				Ityp04944
Ityp07161				Ityp15036
Ityp03816				Ityp09175
Ityp14074				Ityp03589
Ityp11437				Ityp08402
Ityp04256				Ityp14212
Ityp13933				Ityp14636
Ityp18043				Ityp12313
Ityp07206				Ityp03501
Ityp01982				Ityp02515
Ityp12866				Ityp10563
Ityp02366				Ityp02750
Ityp07706				Ityp12357
Ityp06963				Ityp10718
Ityp05829				Ityp13891
Ityp18400				Ityp05945
Ityp11175				Ityp08104
Ityp04644				Ityp01057
Ityp08233				Ityp02396
Ityp22416				Ityp06096
Ityp08561				Ityp06784
Ityp05166				Ityp22447
Ityp09468				Ityp01849
Ityp05080				Ityp11483
Ityp02697				Ityp18437
Ityp04047				Ityp15000
Ityp11209				Ityp10638
Ityp18289				Ityp07368
Ityp11216				Ityp16361
Ityp06087
Ityp04378
Ityp12512
Ityp12220
Ityp18931
Ityp14786
Ityp03604
Ityp12546
Ityp04240
Ityp17975
Ityp11176
Ityp09615
Ityp02066
Ityp03866
Ityp17070
Ityp02597
Ityp07708
Ityp12520
Ityp14999
Ityp15205
Ityp10006
Ityp00673
Ityp08583
Ityp09500
Ityp17125
Ityp03694
Ityp12084
Ityp17456
Ityp03659
Ityp00047
Ityp11833
Ityp14787
Ityp02594
Ityp08809
Ityp14783
Ityp04359
Ityp11592
Ityp16868
Ityp11977
Ityp05902
Ityp03229
Ityp08067
Ityp10251
Ityp08068
Ityp09111
Ityp00042
Ityp09033
Ityp00046
Ityp09660
Ityp03211
Ityp04075
Ityp15006
Ityp04483
Ityp14975
Ityp17361

## Sheet: Common|L2-pupa-detox
Common (limonene-sabiene detox)	L2 vs pupa-detox			Common (limonene-sabiene detox)|L2-pupa-detox
Ityp10826	Ityp00978			Ityp16403
Ityp12843	Ityp00981			Ityp13467
Ityp10825	Ityp10250			Ityp08323
Ityp13647	Ityp10417			Ityp01053
Ityp04006	Ityp14563			Ityp12478
Ityp09945	Ityp03543			Ityp18054
Ityp09210	Ityp08410			Ityp20279
Ityp14268	Ityp11930			Ityp11858
Ityp02649	Ityp03221			Ityp06053
Ityp12411	Ityp01836			Ityp09106
Ityp01691	Ityp18284			Ityp08546
Ityp02110	Ityp10009			Ityp10995
Ityp23371	Ityp02055			Ityp05867
Ityp09301	Ityp12026			Ityp04924
Ityp14648	Ityp11976			Ityp18472
Ityp11717	Ityp18281			Ityp11704
Ityp05422	Ityp06033			Ityp14716
Ityp13133	Ityp15537			Ityp14703
Ityp05553	Ityp18287			Ityp03493
Ityp15039	Ityp09592			Ityp11191
Ityp01795	Ityp20267			Ityp22109
Ityp13146	Ityp08888			Ityp07472
Ityp09733	Ityp09310			Ityp01269
Ityp09624	Ityp00148			Ityp01699
Ityp07474	Ityp04213			Ityp05969
Ityp13081	Ityp10831			Ityp03816
Ityp00584	Ityp04042			Ityp11437
Ityp14129	Ityp03903			Ityp13933
Ityp12868	Ityp09614			Ityp01982
Ityp18273	Ityp03230			Ityp12866
Ityp06111	Ityp06142			Ityp02366
Ityp07205	Ityp11920			Ityp06963
Ityp04666	Ityp00496			Ityp05829
Ityp04667	Ityp19688			Ityp11175
Ityp08528	Ityp03494			Ityp04644
Ityp03227	Ityp03231			Ityp08233
Ityp06031	Ityp06394			Ityp05166
Ityp12368	Ityp20546			Ityp17996
Ityp14123	Ityp00542			Ityp04047
Ityp06032	Ityp10830			Ityp11209
Ityp07947	Ityp14075			Ityp17457
Ityp11581	Ityp09980			Ityp18289
Ityp11582	Ityp20533			Ityp12220
Ityp07161	Ityp09031			Ityp14786
Ityp14074	Ityp05836			Ityp11176
Ityp04256	Ityp11880			Ityp03866
Ityp00627	Ityp10265			Ityp17070
Ityp13083	Ityp17769			Ityp11675
Ityp18043	Ityp00187			Ityp14999
Ityp07206	Ityp12078			Ityp08583
Ityp07706	Ityp00354			Ityp09500
Ityp18400	Ityp08889			Ityp12084
Ityp22886	Ityp03218			Ityp17456
Ityp22416	Ityp11386			Ityp09976
Ityp08561	Ityp18777			Ityp02594
Ityp09468	Ityp13147			Ityp22107
Ityp05080	Ityp18778			Ityp08809
Ityp02697	Ityp16834			Ityp04359
Ityp09032	Ityp05250			Ityp11592
Ityp11216	Ityp18776			Ityp16868
Ityp06087	Ityp03226			Ityp06034
Ityp04378	Ityp09388			Ityp04561
Ityp12512	Ityp04419			Ityp03551
Ityp02698	Ityp04060			Ityp03140
Ityp18931	Ityp09922			Ityp05781
Ityp03604	Ityp10137			Ityp14704
Ityp12546	Ityp01834			Ityp11977
Ityp04240	Ityp12740			Ityp05902
Ityp17975	Ityp03902			Ityp10251
Ityp09615	Ityp07986			Ityp13935
Ityp02066	Ityp14296			Ityp07436
Ityp02597	Ityp03552			Ityp06959
Ityp07708	Ityp04142			Ityp10836
Ityp12520	Ityp03217			Ityp04944
Ityp13834	Ityp07508			Ityp03589
Ityp15205	Ityp00926			Ityp15006
Ityp10006	Ityp00991			Ityp14212
Ityp00673	Ityp05850			Ityp12313
Ityp17125	Ityp06074			Ityp02515
Ityp03694	Ityp12484			Ityp10563
Ityp03659	Ityp10963			Ityp10718
Ityp00047	Ityp03219			Ityp13891
Ityp11833	Ityp18436			Ityp05945
Ityp04140	Ityp02436			Ityp01057
Ityp14787	Ityp14437			Ityp02396
Ityp10198	Ityp01383			Ityp06096
Ityp14783	Ityp06598			Ityp22447
Ityp08881	Ityp05688			Ityp11483
Ityp14578	Ityp09900			Ityp18437
Ityp03229	Ityp14243			Ityp15000
Ityp08067	Ityp01142			Ityp10638
Ityp00346	Ityp00951			Ityp07368
Ityp08068	Ityp15009
Ityp09111	Ityp13084
Ityp00042	Ityp14102
Ityp09033	Ityp14492
Ityp01453	Ityp11652
Ityp00046	Ityp03643
Ityp09660	Ityp18672
Ityp03211	Ityp07715
Ityp01016	Ityp10936
Ityp04075	Ityp05831
Ityp04479	Ityp01228
Ityp15036	Ityp03146
Ityp09175	Ityp11419
Ityp08402	Ityp10381
Ityp04483	Ityp07692
Ityp14636	Ityp03904
Ityp14975	Ityp20649
Ityp03501	Ityp08666
Ityp02750	Ityp11790
Ityp12357	Ityp14411
Ityp08104	Ityp05941
Ityp06784	Ityp09028
Ityp01849	Ityp11587
Ityp16361	Ityp05021
Ityp17361	Ityp04688
	Ityp07505
	Ityp07116
	Ityp07509
	Ityp03874
	Ityp08838
	Ityp00843
	Ityp03875
	Ityp18772
	Ityp05826
	Ityp03661
	Ityp04812
	Ityp18031
	Ityp03553
	Ityp06807
	Ityp06396
	Ityp07480
	Ityp18773
	Ityp12738
	Ityp06242
	Ityp07501
	Ityp07311
	Ityp14122
	Ityp12066
	Ityp08232
	Ityp03223
	Ityp06029
	Ityp13943
	Ityp08766
	Ityp15689
	Ityp18690
	Ityp05834
	Ityp09997
	Ityp13808
	Ityp11926
	Ityp10238
	Ityp12480
	Ityp12667
	Ityp13060
	Ityp13755
	Ityp07498
	Ityp09977
	Ityp01950
	Ityp05532
	Ityp09503
	Ityp11731
	Ityp12627
	Ityp07028
	Ityp01590
	Ityp16451
	Ityp08010
	Ityp04218
	Ityp03542
	Ityp11306
	Ityp13953
	Ityp04371
	Ityp14032
	Ityp00581
	Ityp01707
	Ityp11583
	Ityp08239
	Ityp17050
	Ityp00663
	Ityp15184
	Ityp15250
	Ityp02710
	Ityp12756
	Ityp16442
	Ityp15740
	Ityp02377
	Ityp17086
	Ityp02516
	Ityp02646
	Ityp05125
	Ityp01233
	Ityp18387
	Ityp03649
	Ityp10431
	Ityp09998
	Ityp07627
	Ityp01635
	Ityp03417
	Ityp07733
	Ityp04818
	Ityp12224
	Ityp11326
	Ityp08612
	Ityp04098
	Ityp00762
	Ityp09898
	Ityp08929
	Ityp02179
	Ityp04677
	Ityp06962
	Ityp19764
	Ityp07482
	Ityp05614
	Ityp07319
	Ityp10045
	Ityp08015
	Ityp09875
	Ityp13795
	Ityp03314
	Ityp11208
	Ityp22106
	Ityp03416
	Ityp11861
	Ityp06752
	Ityp15941
	Ityp10157
	Ityp03582
	Ityp08823
	Ityp03031
	Ityp06189
	Ityp08822
	Ityp15007
	Ityp09248
	Ityp04209
	Ityp14998
	Ityp06190
	Ityp05150
	Ityp15002
	Ityp03872
	Ityp01895
	Ityp02893
	Ityp12323
	Ityp22415
	Ityp09710
	Ityp22414
	Ityp14766
	Ityp14100
	Ityp09704
	Ityp06081
	Ityp14706
	Ityp03153
	Ityp07276

## Sheet: Common|MJ-detox
Common (limonene-sabiene detox)	high (MJ)-low (stored) detox	Common (limonene-sabiene detox)|high (MJ)-low (stored) detox
Ityp10826	Ityp01156	Ityp23371
Ityp16403	Ityp16358	Ityp18273
Ityp12843	Ityp14384	Ityp04924
Ityp10825	Ityp01950	Ityp03227
Ityp13647	Ityp03217	Ityp14703
Ityp04006	Ityp13943	Ityp01269
Ityp09945	Ityp01672	Ityp13083
Ityp09210	Ityp06807	Ityp18400
Ityp13467	Ityp04942	Ityp09032
Ityp08323	Ityp03147	Ityp17996
Ityp14268	Ityp13843	Ityp11209
Ityp02649	Ityp10250	Ityp14786
Ityp12411	Ityp14296	Ityp12546
Ityp01691	Ityp02782	Ityp17975
Ityp02110	Ityp08889	Ityp11176
Ityp09301	Ityp02902	Ityp02066
Ityp01053	Ityp03903	Ityp10006
Ityp14648	Ityp14563	Ityp17456
Ityp11717	Ityp06030	Ityp03659
Ityp12478	Ityp15009	Ityp11833
Ityp05422	Ityp08296	Ityp04140
Ityp13133	Ityp19688	Ityp10198
Ityp05553	Ityp07498	Ityp08881
Ityp18054	Ityp11920	Ityp04561
Ityp20279	Ityp03146	Ityp14578
Ityp15039	Ityp03550	Ityp03229
Ityp01795	Ityp13562	Ityp00346
Ityp13146	Ityp07906	Ityp10251
Ityp09733	Ityp17769	Ityp13935
Ityp11858	Ityp00892	Ityp09111
Ityp09624	Ityp12738	Ityp09033
Ityp07474	Ityp13339	Ityp10836
Ityp06053	Ityp11306	Ityp08402
Ityp13081	Ityp01579
Ityp09106	Ityp14564
Ityp08546	Ityp07480
Ityp00584	Ityp02903
Ityp14129	Ityp00542
Ityp12868	Ityp10233
Ityp10995	Ityp02990
Ityp05867	Ityp01630
Ityp06111	Ityp09555
Ityp07205	Ityp02321
Ityp04666	Ityp13808
Ityp04667	Ityp04142
Ityp08528	Ityp12484
Ityp18472	Ityp15523
Ityp11704	Ityp04209
Ityp14716	Ityp23328
Ityp06031	Ityp03643
Ityp03493	Ityp08410
Ityp12368	Ityp12133
Ityp14123	Ityp03848
Ityp11191	Ityp03465
Ityp22109	Ityp14785
Ityp06032	Ityp07874
Ityp07472	Ityp03905
Ityp07947	Ityp08924
Ityp11581	Ityp03904
Ityp11582	Ityp08888
Ityp01699	Ityp08926
Ityp05969	Ityp18271
Ityp07161	Ityp02894
Ityp03816	Ityp00496
Ityp14074	Ityp02893
Ityp11437	Ityp00978
Ityp04256	Ityp00980
Ityp00627	Ityp07863
Ityp13933	Ityp12595
Ityp18043	Ityp03242
Ityp07206
Ityp01982
Ityp12866
Ityp02366
Ityp07706
Ityp06963
Ityp05829
Ityp11175
Ityp04644
Ityp22886
Ityp08233
Ityp22416
Ityp08561
Ityp05166
Ityp09468
Ityp05080
Ityp02697
Ityp04047
Ityp17457
Ityp18289
Ityp11216
Ityp06087
Ityp04378
Ityp12512
Ityp12220
Ityp02698
Ityp18931
Ityp03604
Ityp04240
Ityp09615
Ityp03866
Ityp17070
Ityp02597
Ityp07708
Ityp12520
Ityp13834
Ityp11675
Ityp14999
Ityp15205
Ityp00673
Ityp08583
Ityp09500
Ityp17125
Ityp03694
Ityp12084
Ityp00047
Ityp09976
Ityp14787
Ityp02594
Ityp22107
Ityp08809
Ityp14783
Ityp04359
Ityp11592
Ityp16868
Ityp06034
Ityp03551
Ityp03140
Ityp05781
Ityp14704
Ityp11977
Ityp05902
Ityp08067
Ityp08068
Ityp07436
Ityp00042
Ityp01453
Ityp00046
Ityp09660
Ityp03211
Ityp01016
Ityp04075
Ityp04479
Ityp06959
Ityp04944
Ityp15036
Ityp09175
Ityp03589
Ityp15006
Ityp04483
Ityp14212
Ityp14636
Ityp12313
Ityp14975
Ityp03501
Ityp02515
Ityp10563
Ityp02750
Ityp12357
Ityp10718
Ityp13891
Ityp05945
Ityp08104
Ityp01057
Ityp02396
Ityp06096
Ityp06784
Ityp22447
Ityp01849
Ityp11483
Ityp18437
Ityp15000
Ityp10638
Ityp07368
Ityp16361
Ityp17361

## Sheet: Common|CM-SM-detox
Common (limonene-sabiene detox)	CM-SM-detox					Common (limonene-sabiene detox)|CM-SM-detox
Ityp10826	Ityp03212					Ityp18054
Ityp16403	Ityp12595					Ityp05867
Ityp12843	Ityp03643					Ityp11704
Ityp10825	Ityp20677					Ityp14703
Ityp13647	Ityp17887					Ityp22109
Ityp04006	Ityp20267					Ityp03816
Ityp09945	Ityp00535					Ityp04256
Ityp09210	Ityp08888					Ityp07706
Ityp13467	Ityp03849					Ityp04644
Ityp08323	Ityp00941					Ityp08233
Ityp14268	Ityp14785					Ityp08561
Ityp02649	Ityp01579					Ityp05166
Ityp12411	Ityp12066					Ityp02697
Ityp01691	Ityp09331					Ityp17996
Ityp02110	Ityp04081					Ityp06087
Ityp23371	Ityp13783					Ityp03604
Ityp09301	Ityp03242					Ityp07708
Ityp01053	Ityp08889					Ityp13834
Ityp14648	Ityp04942					Ityp11675
Ityp11717	Ityp07715					Ityp05781
Ityp12478	Ityp12594					Ityp10251
Ityp05422	Ityp14124					Ityp13935
Ityp13133	Ityp04379					Ityp03211
Ityp05553	Ityp09460					Ityp03589
Ityp20279	Ityp14411
Ityp15039	Ityp00187
Ityp01795	Ityp06393
Ityp13146	Ityp19655
Ityp09733	Ityp00866
Ityp11858	Ityp11929
Ityp09624	Ityp05291
Ityp07474	Ityp13293
Ityp06053	Ityp07480
Ityp13081	Ityp02292
Ityp09106	Ityp20268
Ityp08546	Ityp07116
Ityp00584	Ityp07906
Ityp14129	Ityp12740
Ityp12868	Ityp11923
Ityp10995	Ityp02054
Ityp18273	Ityp02055
Ityp06111	Ityp09741
Ityp07205	Ityp09989
Ityp04666	Ityp21656
Ityp04667	Ityp03805
Ityp08528	Ityp01006
Ityp04924	Ityp01950
Ityp03227	Ityp14296
Ityp18472	Ityp01672
Ityp14716	Ityp00265
Ityp06031	Ityp01084
Ityp03493	Ityp15523
Ityp12368	Ityp02716
Ityp14123	Ityp21883
Ityp11191	Ityp09529
Ityp06032	Ityp14106
Ityp07472	Ityp01590
Ityp01269	Ityp15189
Ityp07947	Ityp11819
Ityp11581	Ityp16451
Ityp11582	Ityp04978
Ityp01699	Ityp10793
Ityp05969	Ityp14429
Ityp07161	Ityp12592
Ityp14074	Ityp10381
Ityp11437	Ityp19688
Ityp00627	Ityp04812
Ityp13083	Ityp14492
Ityp13933	Ityp01635
Ityp18043
Ityp07206
Ityp01982
Ityp12866
Ityp02366
Ityp06963
Ityp05829
Ityp18400
Ityp11175
Ityp22886
Ityp22416
Ityp09468
Ityp05080
Ityp09032
Ityp04047
Ityp11209
Ityp17457
Ityp18289
Ityp11216
Ityp04378
Ityp12512
Ityp12220
Ityp02698
Ityp18931
Ityp14786
Ityp12546
Ityp04240
Ityp17975
Ityp11176
Ityp09615
Ityp02066
Ityp03866
Ityp17070
Ityp02597
Ityp12520
Ityp14999
Ityp15205
Ityp10006
Ityp00673
Ityp08583
Ityp09500
Ityp17125
Ityp03694
Ityp12084
Ityp17456
Ityp03659
Ityp00047
Ityp09976
Ityp11833
Ityp04140
Ityp14787
Ityp02594
Ityp22107
Ityp08809
Ityp10198
Ityp14783
Ityp04359
Ityp11592
Ityp08881
Ityp16868
Ityp06034
Ityp04561
Ityp03551
Ityp03140
Ityp14704
Ityp11977
Ityp14578
Ityp05902
Ityp03229
Ityp08067
Ityp00346
Ityp08068
Ityp07436
Ityp09111
Ityp00042
Ityp09033
Ityp01453
Ityp00046
Ityp09660
Ityp01016
Ityp04075
Ityp04479
Ityp06959
Ityp10836
Ityp04944
Ityp15036
Ityp09175
Ityp15006
Ityp08402
Ityp04483
Ityp14212
Ityp14636
Ityp12313
Ityp14975
Ityp03501
Ityp02515
Ityp10563
Ityp02750
Ityp12357
Ityp10718
Ityp13891
Ityp05945
Ityp08104
Ityp01057
Ityp02396
Ityp06096
Ityp06784
Ityp22447
Ityp01849
Ityp11483
Ityp18437
Ityp15000
Ityp10638
Ityp07368
Ityp16361
Ityp17361

## Sheet: Figure 2 bar graph
				Genes		R-Limonene vs control			Sabiene vs control			Sabiene vs control
					R-Limonene vs control	Upregulated	Downregulated	Sabiene vs control	Upregulated	Downregulated		upregulated	downregulated					R-Limonene vs control	Sabiene vs control
				P450	33	22	11	34	19	15		19	15				Number of total features	23937	23937
				GST	14	13	1	14	12	2		12	2				Number of filtered features	12393	12435
				UGT	8	6	2	10	7	3		7	3				Number of features after filtering	11544	11502
				SOD	2	2	0	3	2	1		2	1				DEG (Probability> 0.9)	5363	6815
				Peroxidase	6	3	3	4	2	2		2	2				Upregulated (M ≥ 1, Probability> 0.9)	2069	2817
				Sulfotransferase	5	1	4	8	4	4		4	4				Downregulated (M ≤ -1, Probability> 0.9)	1961	3761
				beta-Galactosidase	3	3	0	3	2	1		2	1				Number of DE detoxification genes	294	427
				ABC transporters	17	13	4	28	10	18		10	18
				Dehydrogenase	110	88	22	164	117	47		30	20
				Esterase	31	20	11	45	21	24		21	24
				Per. Acetyl CoA oxidase 3	2	0	2	5	3	2		3	2
				Hydrolase	63	37	26	107	51	56		30	20
				Decarboxylase	0	0	0	1	1	0		1	0
				total	294	208	86	426	251	175

## Sheet: piecharts
				Category of gene families in 209 common genes between Limonene and sabiene comaparison
				ABC transporter	0.062201	6.2201		13
				Acyl-coenzyme	0.00956938	0.956938		2
				Beta-galactosodase	0.00478469	0.478469		1
				Cytochrome P450	0.110048	11.0048		23
				Dehydrogenase	0.435407	43.5407		91
				Esterase	0.0909091	9.09091		19
				GST	0.0478469	4.78469		10
				Hydrolase	0.186603	18.6603		39
				Peroxidase	0.00956938	0.956938		2
				SOD	0.00956938	0.956938		2
				Sulfotransferase	0.00956938	0.956938		2
				UGT	0.0239234	2.39234		5
								209
					percentage
				molecular	0.162679		Molecular	0.162679
				biological	0.0143541		Biological-Molecular	0.507177
				cellular	0		Others	0.330144
				Biological-Molecular	0.507177
				Cellular-molecular	0.00956938
				cellular-biologocal	0.00478469
				All	0.062201
				no term	0.239234
