# Supplementary material for: Insights into the Detoxification of Spruce Monoterpenes by the Eurasian Spruce Bark Beetle
Source: Int J Mol Sci. 2024 Sep 23;25(18):10209. doi: 10.3390/ijms251810209 (PMC11432361; doi:10.3390/ijms251810209)
Supplement: Supplementary file 1 [file ijms-25-10209-s001.zip › S5_RT_qPCR.xlsx]

## Sheet: F1_LC70_48H_lim_sab
RQ=2Power -ddct																							Table: P-values from Normality Tests, Levene's Tests, and T-tests
	group	ABCGK	IDLDH-a	ST1B1	CP6A2	UDB17	GST	AK1A1	SDR1-a	IDLDH-b	SDHA	NCPR	DHB12	PA1B2	DHGL	HYEP1-a	HYEP1-b	SDR1-b	EST6	GSTT1			| |Gene | control_Normality| limonene_Normality| sabiene_Normality| Levene_limonene| Ttest_limonene| Levene_sabiene| Ttest_sabiene|Significance_limonene |Significance_sabiene |
F1-Con1	control	0.746759	0.508905	0.860739	0.767559	1.50076	0.839551	0.571999	1.42492	0.433879	0.722892	0.928023	0.750866	0.905189	0.53462	0.869062	0.902707	0.289736	0.471474	0.972305			|:-------|:-------|-----------------:|------------------:|-----------------:|---------------:|--------------:|--------------:|-------------:|:---------------------|:--------------------|
F1-Con2	control	1.28974	0.692602	0.687875	1.13949	1.00253	1.571	0.834527	1.46416	0.682925	0.717465	1.14492	1.56619	1.03559	0.314784	1.5849	1.18413	0.967803	0.611802	0.853646			|ABCGK |ABCGK | 0.3925971| 0.4255918| 0.1303701| 0.7384011| 0.3656120| 0.8316268| 0.6072702| | |
F1-Con3	control	1.43836	1.27152	0.931768	1.51504	1.30141	1.87487	0.464457	1.36671	1.34257	0.659075	1.08946	1.21837	0.826767	1.62456	1.17029	1.12545	1.60382	0.724402	0.884746			|IDLDH-a |IDLDH-a | 0.4447422| 0.5866028| 0.6748464| 0.3120657| 0.0007998| 0.3206750| 0.0157702|*** |* |
F1-Lim1	limonene	1.18151	8.93566	3.00428	5.34254	2.85415	1.43825	1.48074	1.21222	9.45656	1.09455	1.64282	0.786512	0.662062	9.13785	4.25176	1.84216	1.71097	0.520787	1.13123			|ST1B1 |ST1B1 | 0.5482176| 0.8930122| 0.4976741| 0.1622099| 0.1036270| 0.2125540| 0.0987942| | |
F1-Lim2	limonene	0.700017	9.79303	1.01726	4.67412	3.54032	1.23151	1.365	3.5978	10.0622	0.608808	1.53265	1.29265	0.734989	10.7058	3.83623	1.76155	3.13343	1.82206	2.07253			|CP6A2 |CP6A2 | 0.9946442| 0.5899641| 0.3375134| 0.3538696| 0.0026236| 0.3592315| 0.0167199|** |* |
F1-Lim3	limonene	0.811427	7.0234	2.10727	6.8223	2.15456	1.52683	2.10467	1.70036	8.53892	0.968757	1.76595	0.855095	0.616542	8.72901	3.77812	2.44882	3.4444	0.344357	2.02571			|UDB17 |UDB17 | 0.7806867| 0.9893158| 0.5121665| 0.2973744| 0.0205234| 0.3554246| 0.0949449|* | |
F1-Sab1	sabiene	0.777857	2.71902	3.36354	6.5165	1.43341	1.49135	0.912564	1.14388	3.84398	0.210594	2.06465	1.05033	1.17493	11.1147	3.00532	2.10174	1.25107	1.18347	1.73698			|GST |GST | 0.5529559| 0.5664620| 0.3216607| 0.3258198| 0.9306119| 0.8356276| 0.1672079| | |
F1-Sab2	sabiene	1.61389	5.11469	7.19214	5.90292	2.58372	2.78279	2.41447	3.70645	5.04585	0.245137	1.99357	1.42546	0.684743	14.3026	2.9399	2.29274	1.44862	1.40992	3.35934			|AK1A1 |AK1A1 | 0.5469038| 0.2787755| 0.2616781| 0.5823946| 0.0157213| 0.4015263| 0.1469984|* | |
F1-Sab3	sabiene	1.6826	3.56018	1.97024	3.2342	3.01754	2.5519	1.13405	2.28078	4.08305	0.712868	2.38341	0.856041	0.512585	13.5537	5.70361	2.22184	1.83236	2.87399	3.39685			|SDR1-a |SDR1-a | 0.7863060| 0.3722339| 0.8759140| 0.2512473| 0.3603437| 0.1322316| 0.2659641| | |
																							|IDLDH-b |IDLDH-b | 0.5126204| 0.7752416| 0.3609835| 0.5694362| 0.0000803| 0.7924848| 0.0015485|*** |** |
																							|SDHA |SDHA | 0.1466285| 0.4815719| 0.1176528| 0.2593801| 0.2638257| 0.3896975| 0.1301587| | |
																							|NCPR |NCPR | 0.4748857| 0.9387176| 0.3285402| 0.9333102| 0.0031857| 0.6205043| 0.0013148|** |** |
	Mean																						|DHB12 |DHB12 | 0.8385168| 0.2391492| 0.6536372| 0.6255206| 0.5200151| 0.6676815| 0.8260813| | |
		ABCGK	IDLDH-a	ST1B1	CP6A2	UDB17	GST	AK1A1	SDR1-a	IDLDH-b	SDHA	NCPR	DHB12	PA1B2	DHGL	HYEP1-a	HYEP1-b	SDR1-b	EST6	GSTT1			|PA1B2 |PA1B2 | 0.7273858| 0.7463708| 0.4835186| 0.5263309| 0.0229499| 0.3662345| 0.5600267|* | |
	F1-Con	1.15829	0.824344	0.826794	1.1407	1.26823	1.42847	0.623661	1.4186	0.819791	0.699811	1.05413	1.17847	0.922517	0.824654	1.20809	1.07076	0.953786	0.602559	0.903566			|DHGL |DHGL | 0.3005353| 0.3765694| 0.4327447| 0.7189342| 0.0002779| 0.4747247| 0.0003102|*** |*** |
	F1-Lim	0.897651	8.58403	2.04293	5.61299	2.84968	1.39886	1.65014	2.17013	9.35257	0.890705	1.64714	0.978085	0.671198	9.52423	3.95537	2.01751	2.76293	0.895734	1.74316			|HYEP1-a |HYEP1-a | 0.8258462| 0.2152815| 0.0396174| 0.6760136| 0.0004244| 0.4891784| 0.0457328|*** |* |
	F1-Sab	1.35812	3.79796	4.17531	5.21787	2.34489	2.27534	1.48703	2.37704	4.3243	0.389533	2.14721	1.11061	0.790754	12.9904	3.88294	2.20544	1.51068	1.82246	2.83105			|HYEP1-b |HYEP1-b | 0.3799193| 0.2052979| 0.7180249| 0.5388586| 0.0153576| 0.7091161| 0.0003751|* |*** |
																							|SDR1-b |SDR1-b | 0.9647183| 0.3228429| 0.6507435| 0.7871997| 0.0506822| 0.3764944| 0.2517077| | |
	SE																						|EST6 |EST6 | 0.8792763| 0.2091742| 0.2362525| 0.3755194| 0.5678921| 0.3535687| 0.0847050| | |
		ABCGK	IDLDH-a	ST1B1	CP6A2	UDB17	GST	AK1A1	SDR1-a	IDLDH-b	SDHA	NCPR	DHB12	PA1B2	DHGL	HYEP1-a	HYEP1-b	SDR1-b	EST6	GSTT1			|GSTT1 |GSTT1 | 0.4879851| 0.0843102| 0.0377995| 0.4005595| 0.0528150| 0.3915118| 0.0245516| |* |
	F1-Con	0.210189	0.229793	0.0724227	0.215781	0.14478	0.307248	0.109908	0.0283093	0.271095	0.020428	0.0650564	0.236206	0.0609028	0.404956	0.207507	0.0857174	0.379408	0.0731601	0.0355228
	F1-Lim	0.145527	0.818626	0.574505	0.634699	0.400039	0.0874971	0.22971	0.727612	0.442807	0.145551	0.0673827	0.158522	0.0344964	0.602468	0.149144	0.216907	0.533587	0.465953	0.306264			>
	F1-Sab	0.290808	0.701718	1.56112	1.00753	0.472631	0.397623	0.468107	0.741314	0.367319	0.161975	0.119871	0.167119	0.198414	0.962408	0.910529	0.0557425	0.17065	0.529812	0.547145

## Sheet: F0_LC70_48H
RQ=2Power -ddct
													Table: P-values from Normality Tests, Levene's Tests, and T-tests
	group	ABCGK	IDLDHa	ST1B1	CP6a2	UDB17	GSTs	NCPR	GSTT1	EST6
F0-Con1	control	0.92282	0.814827	0.838918	0.734199	0.455884	0.836974	0.872428	0.736199	0.510707			| |Gene | control_Normality| limonene_Normality| sabiene_Normality| Levene_limonene| Ttest_limonene| Levene_sabiene| Ttest_sabiene|Significance_limonene |Significance_sabiene |
F0-Con2	control	1.13616	0.955792	1.01137	0.827594	0.642543	1.24921	0.868979	0.699046	1.38706			|:------|:------|-----------------:|------------------:|-----------------:|---------------:|--------------:|--------------:|-------------:|:---------------------|:--------------------|
F0-Con3	control	1.38498	1.62999	0.775143	0.672762	0.869359	1.00438	0.904549	1.13936	0.436176			|ABCGK |ABCGK | 0.9866869| 0.8948395| 0.2801949| 0.1417212| 0.0132208| 0.7044729| 0.9494756|* | |
F0-Con4	control	0.688648	0.52302	1.0701	1.31867	0.816118	0.952254	1.10991	0.924334	0.844144			|IDLDHa |IDLDHa | 0.6121191| 0.3008049| 0.4118791| 0.2890739| 0.0064502| 0.5766625| 0.0494615|** |* |
F0-lim1	limonene	1.42628	2.24066	2.72125	5.599	3.43103	1.82079	3.22224	3.30549	2.76748			|ST1B1 |ST1B1 | 0.5216147| 0.3346670| 0.5818367| 0.1958623| 0.0307744| 0.0519496| 0.0470588|* |* |
F0-lim2	limonene	1.73783	3.06616	5.04314	13.8485	5.41981	3.74556	3.46642	3.69814	0.525346			|CP6a2 |CP6a2 | 0.1312588| 0.2192966| 0.8968435| 0.0869067| 0.0087768| 0.1638456| 0.0231270|** |* |
F0-lim3	limonene	1.58364	2.26517	1.69442	5.48811	1.99756	1.68323	1.45416	2.59744	0.291031			|UDB17 |UDB17 | 0.6139920| 0.3653502| 0.8543358| 0.0816753| 0.0171311| 0.0378049| 0.0233955|* |* |
F0-lim4	limonene	1.64219	3.92687	2.41438	8.62597	2.22985	2.05041	2.44547	2.51928	0.361527			|GSTs |GSTs | 0.6653582| 0.0558666| 0.3776916| 0.3159721| 0.0357244| 0.1996387| 0.0359077|* |* |
F0-sab1	sabiene	0.881009	2.35397	3.12122	4.48341	2.75464	1.88145	1.5751	2.25358	0.999267			|NCPR |NCPR | 0.0278723| 0.5787569| 0.0099532| 0.0396224| 0.0316188| 0.9721389| 0.0001486|* |*** |
F0-sab2	sabiene	0.800927	2.09967	0.853744	1.36946	1.58157	1.47816	1.58515	2.62059	0.600772			|GSTT1 |GSTT1 | 0.4814012| 0.3717638| 0.2140345| 0.0256484| 0.0025981| 0.3655832| 0.0009781|** |*** |
F0-sab3	sabiene	1.40846	1.46537	2.83509	2.66922	3.56177	3.63178	1.59553	3.53159	1.72827			|EST6 |EST6 | 0.3996924| 0.0122870| 0.6023450| 0.5738215| 0.7723891| 0.8988855| 0.3852706| | |
F0-sab4	sabiene	0.989123	1.33668	2.00159	2.98107	2.02396	2.18698	1.82663	2.39066	1.0437
													>
	Mean
		ABCGK	IDLDHa	ST1B1	CP6A2	UDB17	GST	NCPR	GSTT1	EST6
	F0-Con	1.03315	0.980906	0.923885	0.888306	0.695976	1.01071	0.938967	0.874734	0.794521
	F0-lim	1.59748	2.87471	2.9683	8.3904	3.26956	2.325	2.64707	3.03009	0.986346
	F0-sab	1.01988	1.81392	2.20291	2.87579	2.48048	2.29459	1.6456	2.69911	1.093
	SE
		ABCGK	IDLDHa	ST1B1	CP6A2	UDB17	GST	NCPR	GSTT1	EST6
	F0-Con	0.148676	0.234375	0.0697484	0.146942	0.0935393	0.0868548	0.0575417	0.101055	0.216511
	F0-lim	0.0653169	0.399714	0.724316	1.9592	0.78255	0.479539	0.453305	0.284349	0.595736
	F0-sab	0.135145	0.245383	0.50857	0.639482	0.434052	0.468766	0.0604857	0.287638	0.234
RQ=2Power -ddct														Table: P-values from Normality Tests, Levene's Tests, and T-tests
	group	ABCGK	IDLDHa	ST1B1	CP6a2	UDB17	GSTs	NCPR	GSTT1	EST6				| |Gene | control_Normality| myrcene_Normality| pinene_Normality| Levene_myrcene| Ttest_myrcene| Levene_pinene| Ttest_pinene|Significance_myrcene |Significance_pinene |
F0-Con1	control	0.888045	0.562288	0.847602	0.598955	0.637144	0.565095	0.838467	0.736199	0.510707				|:------|:------|-----------------:|-----------------:|----------------:|--------------:|-------------:|-------------:|------------:|:--------------------|:-------------------|
F0-Con2	control	0.93593	1.5689	0.945673	1.44225	1.33323	0.999738	1.31951	0.699046	1.38706				|ABCGK |ABCGK | 0.4609566| 0.1895841| 0.0308439| 0.3096417| 0.4538669| 0.3027717| 0.1267182| | |
F0-Con3	control	0.806582	0.976508	0.4699	1.07967	0.831704	1.55357	0.538755	1.13936	0.436176				|IDLDHa |IDLDHa | 0.9890831| 0.7554278| 0.4455944| 0.2121170| 0.0000760| 0.1005211| 0.0472226|*** |* |
F0-Con4	control	1.17637	1.16083	1.90741	1.0722	1.41544	1.13936	1.67768	0.924334	0.844144				|ST1B1 |ST1B1 | 0.4203971| 0.0979827| 0.3007876| 0.7743475| 0.0159257| 0.1660652| 0.0071841|* |** |
F0-Myr1	myrcene	0.824743	3.42388	1.64224	3.63149	2.25911	1.32291	2.00239	2.06954	1.47527				|CP6a2 |CP6a2 | 0.6576775| 0.8485887| 0.6137874| 0.1854034| 0.0014833| 0.0047142| 0.0072247|** |** |
F0-Myr2	myrcene	1.72166	3.12577	2.39606	5.31791	3.65215	1.93438	2.74435	3.03851	0.878839				|UDB17 |UDB17 | 0.3622891| 0.9660410| 0.0084424| 0.3452175| 0.0016672| 0.4030797| 0.0580676|** | |
F0-Myr3	myrcene	0.866238	3.04586	2.63067	4.05837	3.21959	1.55872	1.83269	2.00386	0.952565				|GSTs |GSTs | 0.9594401| 0.4333621| 0.6839971| 0.8780389| 0.0485960| 0.8356708| 0.0006811|* |*** |
F0-Myr4	myrcene	1.104	3.22635	2.59146	2.92506	2.75182	1.98905	2.06413	3.05906	3.86124				|NCPR |NCPR | 0.8589903| 0.1962331| 0.5045695| 0.4212047| 0.0162082| 0.9818028| 0.0113126|* |* |
F0-Pin1	pinene	1.53227	4.46122	4.90441	5.54773	3.34693	2.46323	2.51017	3.01809	1.6766				|GSTT1 |GSTT1 | 0.4814012| 0.0530960| 0.7763734| 0.0006319| 0.0071041| 0.0562656| 0.0007281|** |*** |
F0-Pin2	pinene	4.59514	2.73086	3.34059	7.59879	3.42123	3.68358	2.48798	2.05215	0.359695				|EST6 |EST6 | 0.3996924| 0.0596624| 0.7984352| 0.3941013| 0.2235952| 0.1418432| 0.3213779| | |
F0-Pin3	pinene	1.34013	7.77552	7.03908	8.33767	9.67577	3.27167	3.5404	2.48889	0.840114
F0-Pin4	pinene	1.79543	2.11286	3.46673	4.53862	2.95082	3.17931	1.91722	3.26244	2.76554				>
	Mean
		ABCGK	IDLDHa	ST1B1	CP6A2	UDB17	GST	NCPR	GSTT1	EST6
	F0-Con	0.952	1.067	1.043	1.048	1.054	1.064	1.094	0.874734	0.794521
	F0-Myr	1.129	3.205	2.315	3.983	2.971	1.701	2.161	2.54274	1.79198
	F0-Pin	2.316	4.27	4.688	6.506	4.849	3.149	2.614	2.70539	1.41049
	SE
		ABCGK	IDLDHa	ST1B1	CP6A2	UDB17	GST	NCPR	GSTT1	EST6
	F0-Con	0.079	0.209	0.306	0.173	0.19	0.204	0.253	0.101055	0.216511
	F0-Myr	0.207	0.082	0.23	0.503	0.3	0.158	0.201	0.292502	0.702411
	F0-Pin	0.766	1.27	0.86	0.882	1.612	0.254	0.338	0.27106	0.527295

## Sheet: F0_Double_LC70_48H_lim_sab
RQ=2Power -ddct
															Shapiro-Wilk normality test						Levene's test- variance homogeniety
		ABCGK	IDLDHa	ST1B1	CP6A2	UDB17	GST	NCPR	GSTT1	EST6			|Gene | Control_Normality| Limonene_Normality| Sabiene_Normality| Levene_Limonene| Ttest_Limonene| Levene_Sabiene| Ttest_Sabiene|Significance_Limonene |Significance_Sabiene |
F0-dCon1	control	0.721304	0.530816	0.609728	0.781238	0.481618	0.448071	0.499204	0.462905	0.508457			|:------|:------|-----------------:|------------------:|-----------------:|---------------:|--------------:|--------------:|-------------:|:---------------------|:--------------------|
F0-dCon2	control	0.730692	1.34436	0.716171	0.359161	1.701	1.59262	1.09277	1.54762	4.96913			|ABCGK |ABCGK | 0.0358291| 0.1084432| 0.6717302| 0.1761642| 0.0936893| 0.2165674| 0.0973325| | |
F0-dCon3	control	0.631519	1.43163	0.737919	0.686131	0.940685	0.567776	0.871559	0.741557	1.84265			|IDLDHa |IDLDHa | 0.2587735| 0.6598305| 0.0258810| 0.0991940| 0.0157281| 0.3277340| 0.0604137|* | |
F0-dCon4	control	1.69022	1.7945	2.14341	3.35263	2.82942	3.9155	1.77637	1.7488	0.0877272			|ST1B1 |ST1B1 | 0.1385935| 0.8140411| 0.5704433| 0.2087362| 0.0425796| 0.7386088| 0.0032038|* |** |
F0-dCon5	control	1.77753	0.545466	1.44788	1.5493	0.45862	0.630341	1.18403	1.07637	0.632988			|CP6A2 |CP6A2 | 0.1476296| 0.1519381| 0.5725963| 0.3925510| 0.0948646| 0.6000817| 0.4651879| | |
F0-dLim1	limonene	1.3174	1.59979	1.83101	1.71875	3.06068	2.77725	3.01928	2.29978	0.937746			|UDB17 |UDB17 | 0.2793698| 0.5141837| 0.3853647| 0.1356218| 0.0244175| 0.4868820| 0.0339249|* |* |
F0-dLim2	limonene	4.09677	4.38613	5.19908	4.93778	8.21003	3.5683	4.89866	4.72537	0.244682			|GST |GST | 0.0379638| 0.2379972| 0.8392061| 0.9070103| 0.6809438| 0.8505567| 0.1521601| | |
F0-dLim3	limonene	4.09187	5.35969	3.48382	6.63465	7.16382	1.27016	5.25719	4.20391	0.25282			|NCPR |NCPR | 0.9036725| 0.4390970| 0.7142011| 0.1115981| 0.0074044| 0.1896604| 0.0106541|** |* |
F0-dLim4	limonene	1.88689	2.04221	2.84831	2.31462	3.97306	0.730535	2.68302	1.45683	0.52314			|GSTT1 |GSTT1 | 0.7591096| 0.2543079| 0.2104797| 0.1504545| 0.0371258| 0.9078946| 0.0156291|* |* |
F0-dLim5	limonene	1.01004	3.72643	1.27675	1.76639	1.88456	0.67494	1.85114	1.72402	0.22986			|EST6 |EST6 | 0.0870465| 0.0521851| 0.2548566| 0.2339594| 0.2295433| 0.3398316| 0.3470682| | |
F0-dSab1	sabiene	3.8697	1.83581	2.95186	1.88518	3.41185	5.11237	2.68928	2.7413	0.404332
F0-dSab2	sabiene	1.84441	3.01712	3.70008	1.50057	3.74915	3.61473	3.29857	2.46178	0.192159
F0-dSab3	sabiene	0.472658	2.93926	2.05972	0.994124	1.93034	1.03301	1.69957	1.12618	1.58744
F0-dSab4	sabiene	3.52366	2.07543	2.38592	3.03071	2.40529	2.44566	3.61281	3.06742	0.920486
F0-dSab5	sabiene	2.08231	7.59633	3.54772	1.75112	6.41885	2.42808	5.75093	2.42707	0.310653
	Mean
		ABCGK	IDLDHa	ST1B1	CP6A2	UDB17	GST	NCPR	GSTT1	EST6
	F0-dCon	1.11025	1.12935	1.13102	1.34569	1.28227	1.43086	1.08479	1.11545	1.60819
	F0-dLim	2.48059	3.42285	2.92779	3.47444	4.85843	1.80424	3.54186	2.88198	0.437649
	F0-dSab	2.35855	3.49279	2.92906	1.83234	3.58309	2.92677	3.41023	2.36475	0.683015
	SE
		ABCGK	IDLDHa	ST1B1	CP6A2	UDB17	GST	NCPR	GSTT1	EST6
	F0-dCon	0.255554	0.252902	0.293573	0.538336	0.447499	0.653882	0.209353	0.240317	0.88947
	F0-dLim	0.673657	0.707147	0.685678	0.986746	1.21259	0.581897	0.657742	0.665451	0.136378
	F0-dSab	0.613933	1.05181	0.318471	0.336018	0.781576	0.682519	0.670018	0.330371	0.258035
