# Supplementary material for: Insights into the Detoxification of Spruce Monoterpenes by the Eurasian Spruce Bark Beetle
Source: Int J Mol Sci. 2024 Sep 23;25(18):10209. doi: 10.3390/ijms251810209 (PMC11432361; doi:10.3390/ijms251810209)
Supplement: Supplementary file 1 [file ijms-25-10209-s001.zip › S6_enzyme assay.xlsx]

## Sheet: F1
	group	EST	CYP	GST					Table: P-values from Normality Tests, Levene's Tests, and T-tests
F1_con1	control	6.6129	3.42848	338.686
F1_con2	control	7.81184	5.35522	371.466					| |Gene | control_Normality| limonene_Normality| sabiene_Normality| Levene_limonene| Ttest_limonene| Levene_sabiene| Ttest_sabiene|Significance_limonene |Significance_sabiene |
F1_con3	control	7.82171	3.82165	428.498					|:---|:----|-----------------:|------------------:|-----------------:|---------------:|--------------:|--------------:|-------------:|:---------------------|:--------------------|
F1_lim1	limonene	6.47137	6.08117	970.434					|EST |EST | 0.0135606| 0.4627496| 0.0532263| 0.3463345| 0.3118665| 0.6574383| 0.0182853| |* |
F1_lim2	limonene	2.8095	9.27751	803.062					|CYP |CYP | 0.3711209| 0.0076202| 0.1630810| 0.7303911| 0.0734144| 0.4828074| 0.0965868| | |
F1_lim3	limonene	7.69035	6.06641	1008.8					|GST |GST | 0.7046332| 0.3366550| 0.0213527| 0.5082171| 0.0013175| 0.8474067| 0.0017216|** |** |
F1_sab1	sabiene	12.5224	3.03228	687.66
F1_sab2	sabiene	10.129	2.35345	801.305					>
F1_sab3	sabiene	10.0507	3.10287	686.183
	Mean
	group	EST	CYP	GST
	control	7.41548	4.20178	379.55
	limonene	5.65707	7.14169	927.433
	sabiene	10.9007	2.82953	725.049
	SD
	group	EST	CYP	GST
	control	0.567527	0.83125	37.1085
	limonene	2.07413	1.51026	89.328
	sabiene	1.14714	0.337875	53.9242
									>

## Sheet: F0
	group	EST	CYP	GST					Table: P-values from Normality Tests, Levene's Tests, and T-tests
F0_control	control	21.2587	2.18782	512.769
F0_control	control	29.8388	2.45216	438.417					| |Gene | control_Normality| limonene_Normality| sabiene_Normality| Levene_limonene| Ttest_limonene| Levene_sabiene| Ttest_sabiene|Significance_limonene |Significance_sabiene |
F0_control	control	28.8408	1.08952	533.482					|:---|:----|-----------------:|------------------:|-----------------:|---------------:|--------------:|--------------:|-------------:|:---------------------|:--------------------|
F0_myr	myrcene	15.0297	12.8596	649.838					|EST |EST | 0.2034841| 0.3189315| 0.3835029| 0.9841628| 0.0367815| 0.8105155| 0.2542782|* | |
F0_myr	myrcene	17.4871	18.5317	561.957					|CYP |CYP | 0.3513094| 0.5349189| 0.0887777| 0.7446918| 0.8255783| 0.3635966| 0.0353986| |* |
F0_myr	myrcene	16.9949	19.3001	592.191					|GST |GST | 0.3985489| 0.9820308| 0.0631321| 0.6281466| 0.3639889| 0.5626097| 0.1266290| | |
F0_pin	pinene	26.3765	5.27291	610.767
F0_pin	pinene	23.1965	4.33666	607.328					>
F0_pin	pinene	27.2045	4.962	545.513
F0_lim	limonene	41.4754	3.16295	432.434
F0_lim	limonene	39.9891	1.26039	489.606
F0_lim	limonene	33.0961	1.80231	460.554					| |Gene | control_Normality| myrcene_Normality| pinene_Normality| Levene_myrcene| Ttest_myrcene| Levene_pinene| Ttest_pinene|Significance_myrcene |Significance_pinene |
F0_sab	sabiene	14.054	0.768561	543.363					|:---|:----|-----------------:|-----------------:|----------------:|--------------:|-------------:|-------------:|------------:|:--------------------|:-------------------|
F0_sab	sabiene	25.3841	0.463102	586.917					|EST |EST | 0.2034841| 0.3636411| 0.3761049| 0.4518073| 0.0225993| 0.5839828| 0.7408348|* | |
F0_sab	sabiene	23.0012	0.47908	541.668					|CYP |CYP | 0.3513094| 0.2090130| 0.6342197| 0.4019678| 0.0019429| 0.7253185| 0.0041377|** |** |
									|GST |GST | 0.3985489| 0.6596919| 0.0894661| 0.9352955| 0.0513461| 0.7561971| 0.0602826| | |
	Mean
	group	EST	CYP	GST
	control	26.6461	1.90983	494.89
	myrcene	16.5039	16.8971	601.329
	pinene	25.5925	4.85719	587.87
	limonene	38.1868	2.07522	460.865
	sabiene	20.8131	0.570248	557.316
	Mean
	group	EST	CYP	GST
	control	3.83117	0.59	40.8175
	myrcene	1.0616	2.87213	36.4547
	pinene	1.72762	0.389343	29.9835
	limonene	3.65048	0.800327	23.3414
	sabiene	4.87743	0.14038	20.9424
